# Supplementary material for: [1,1′-Bi­cyclo­hexa­ne]-1,1′-diol
Source: IUCrdata. 2023 Nov 14;8(Pt 11):x230969. doi: 10.1107/S2414314623009690 (PMC10833129; doi:10.1107/S2414314623009690)
Supplement: Supplementary file 1 [file x-08-x230969-sup1.cif]

##############################################################################
#                                                                            #
# This CIF contains the data for a data article accepted for                 #
# publication in IUCrData. It conforms to the requirements of                #
# Notes for Authors for IUCrData, and has been                               #
# peer reviewed under the auspices of IUCrData.                              #
#                                                                            #
# Full details of the Crystallographic Information File format               #
# are given in the paper "The Crystallographic Information File (CIF):       #
# a New Standard Archive File for Crystallography" by S. R. Hall, F. H.      #
# Allen and I. D. Brown [Acta Cryst. (1991), A47, 655-685].                  #
#                                                                            #
# The current version of the core CIF dictionary is obtainable from          #
# ftp://ftp.iucr.org/pub/cif_core.dic.                                       #
#                                                                            #
# Software is freely available for graphical display of the structure(s)     #
# in this CIF. For information consult the CIF software page                 #
# http://www.iucr.org/resources/cif/software.                                #
#                                                                            #
# This file may be used for bona fide research purposes within the           #
# scientific community so long as proper attribution is given to the data    # 
# article from which it was obtained.                                        #
#                                                                            #
##############################################################################
data_I
_audit_creation_method     'SHELXL-2019/3'
_chemical_name_systematic
;
[1,1'-Bicyclohexane]-1,1'-diol
;
_chemical_name_common
;
1-(1-Hydroxycyclohexyl)cyclohexan-1-ol
;
_chemical_formula_moiety     'C12 H22 O2'
_chemical_formula_sum     'C12 H22 O2'
_chemical_formula_iupac     'C12 H22 O2'
_chemical_formula_weight     198.29
_chemical_melting_point     ?
_space_group_crystal_system     triclinic
_space_group_name_H-M_alt     'P -1'
_space_group_name_Hall     '-P 1'
loop_
    _space_group_symop_operation_xyz
    'x, y, z'
    '-x, -y, -z'
_cell_length_a     9.8996(7)
_cell_length_b     10.0299(7)
_cell_length_c     17.9841(13)
_cell_angle_alpha     73.810(3)
_cell_angle_beta     86.774(4)
_cell_angle_gamma     83.592(3)
_cell_volume     1703.6(2)
_cell_formula_units_Z     6
_cell_measurement_reflns_used     9559
_cell_measurement_theta_min     2.36
_cell_measurement_theta_max     28.28
_cell_measurement_temperature     200(2)
_exptl_crystal_description     'blocks'
_exptl_crystal_colour     'colourless'
_exptl_crystal_size_max     0.598
_exptl_crystal_size_mid     0.487
_exptl_crystal_size_min     0.176
_exptl_crystal_density_diffrn     1.160
_exptl_crystal_density_meas     ?
_exptl_crystal_density_method     ?
_exptl_crystal_F_000     660
_exptl_absorpt_coefficient_mu     0.076
_exptl_absorpt_correction_type     numerical
_exptl_absorpt_process_details
;
(SADABS; Krause <i>et al.</i>,  2015)
;
_exptl_absorpt_correction_T_min     0.9407
_exptl_absorpt_correction_T_max     1.0000
_diffrn_ambient_temperature     200(2)
_diffrn_radiation_type     'MoK\a'
_diffrn_radiation_wavelength     0.71073
_diffrn_radiation_source     'sealed tube'
_diffrn_radiation_monochromator     'graphite'
_diffrn_measurement_device_type     'Bruker APEXII CCD'
_diffrn_measurement_method     '\f and \w scans'
_diffrn_detector_area_resol_mean     ?
_diffrn_reflns_number     30730
_diffrn_reflns_av_R_equivalents     0.0242
_diffrn_reflns_av_unetI/netI     0.0295
_diffrn_reflns_theta_min     2.071
_diffrn_reflns_theta_max     28.401
_diffrn_reflns_theta_full     25.242
_diffrn_measured_fraction_theta_max     0.993
_diffrn_measured_fraction_theta_full     0.999
_diffrn_reflns_limit_h_min     -13
_diffrn_reflns_limit_h_max     13
_diffrn_reflns_limit_k_min     -13
_diffrn_reflns_limit_k_max     13
_diffrn_reflns_limit_l_min     -23
_diffrn_reflns_limit_l_max     24
_refine_special_details     ?
_reflns_number_total     8498
_reflns_number_gt     6202
_reflns_threshold_expression     'I > 2\s(I)'
_refine_ls_structure_factor_coef     Fsqd
_refine_ls_matrix_type     full
_refine_ls_R_factor_all     0.0658
_refine_ls_R_factor_gt     0.0421
_refine_ls_wR_factor_gt     0.0986
_refine_ls_wR_factor_ref     0.1101
_refine_ls_goodness_of_fit_ref     1.023
_refine_ls_restrained_S_all     1.023
_refine_ls_number_reflns     8498
_refine_ls_number_parameters     380
_refine_ls_number_restraints     0
_refine_ls_hydrogen_treatment     constr
_refine_ls_weighting_scheme     calc
_refine_ls_weighting_details
              'w=1/[\s^2^(Fo^2^)+(0.0505P)^2^+0.3176P] where P=(Fo^2^+2Fc^2^)/3'
_atom_sites_solution_hydrogens     geom
_atom_sites_solution_primary     direct
_atom_sites_solution_secondary     difmap
_refine_ls_shift/su_max     0.001
_refine_ls_shift/su_mean     0.000
_refine_diff_density_max     0.290
_refine_diff_density_min     -0.194
_refine_ls_extinction_method     none
_refine_ls_extinction_coef     .
loop_
    _atom_type_symbol
    _atom_type_description
    _atom_type_scat_dispersion_real
    _atom_type_scat_dispersion_imag
    _atom_type_scat_source
    'C' 'C' 0.0033 0.0016
                         'International Tables Vol C Tables 4.2.6.8 and 6.1.1.4'
    'H' 'H' 0.0000 0.0000
                         'International Tables Vol C Tables 4.2.6.8 and 6.1.1.4'
    'O' 'O' 0.0106 0.0060
                         'International Tables Vol C Tables 4.2.6.8 and 6.1.1.4'
_computing_data_collection
;
APEX2 (Bruker, 2010)
;
_computing_cell_refinement
;
SAINT (Bruker, 2010)
;
_computing_data_reduction
;
SAINT (Bruker, 2010)
;
_computing_structure_solution
;
SHELXS97 (Sheldrick, 2008)
;
_computing_structure_refinement
;
SHELXL97 (Sheldrick, 2008)
;
_computing_molecular_graphics
;
Platon (Spek, 2020), Mercury (Macrae <i>et al.</i>,  2020)
;
_computing_publication_material
;
SHELXTL (Sheldrick, 2008)
;
loop_
    _atom_site_type_symbol
    _atom_site_label
    _atom_site_fract_x
    _atom_site_fract_y
    _atom_site_fract_z
    _atom_site_U_iso_or_equiv
    _atom_site_adp_type
    _atom_site_calc_flag
    _atom_site_occupancy
    _atom_site_disorder_assembly
    _atom_site_disorder_group
    O O1 0.56808(8) 0.29971(10) 0.76040(6) 0.0365(2) Uani d 1 . .
    H H1A 0.515794 0.361612 0.741310 0.055 Uiso d 0.5 . .
    H H1B 0.523094 0.239516 0.778010 0.055 Uiso d 0.5 . .
    O O2 0.93801(8) 0.22716(9) 0.73920(6) 0.0348(2) Uani d 1 . .
    H H2A 0.988346 0.221703 0.703067 0.052 Uiso d 0.5 . .
    H H2B 0.963946 0.239903 0.772366 0.052 Uiso d 0.5 . .
    O O3 0.14540(8) 0.28120(8) 0.82788(4) 0.02719(19) Uani d 1 . .
    H H3A 0.078291 0.237734 0.817663 0.041 Uiso d 0.5 . .
    H H3B 0.198291 0.321434 0.789254 0.027 Uiso d 0.5 . .
    O O4 0.36472(8) 0.11455(8) 0.79255(5) 0.02812(19) Uani d 1 . .
    H H4A 0.435244 0.154297 0.788666 0.042 Uiso d 0.5 . .
    H H4B 0.332044 0.165297 0.754866 0.042 Uiso d 0.5 . .
    O O5 0.31219(8) 0.43533(8) 0.70791(5) 0.02771(19) Uani d 1 . .
    H H5A 0.268910 0.380544 0.744571 0.042 Uiso d 0.5 . .
    H H5B 0.393910 0.423744 0.706071 0.042 Uiso d 0.5 . .
    O O6 0.19507(8) 0.23358(8) 0.66154(5) 0.02741(19) Uani d 1 . .
    H H6A 0.243395 0.208154 0.700916 0.041 Uiso d 0.5 . .
    H H6B 0.101960 0.234254 0.678021 0.041 Uiso d 0.5 . .
    C C11 0.70830(10) 0.32190(11) 0.76342(6) 0.0201(2) Uani d 1 . .
    C C12 0.72690(12) 0.46897(12) 0.71186(7) 0.0286(3) Uani d 1 . .
    H H12A 0.825354 0.479829 0.704790 0.034 Uiso calc 1 . .
    H H12B 0.690309 0.479139 0.660247 0.034 Uiso calc 1 . .
    C C13 0.65728(14) 0.58557(14) 0.74410(9) 0.0384(3) Uani d 1 . .
    H H13A 0.679433 0.676950 0.710034 0.046 Uiso calc 1 . .
    H H13B 0.557472 0.583494 0.744701 0.046 Uiso calc 1 . .
    C C14 0.70274(14) 0.56951(15) 0.82538(9) 0.0405(3) Uani d 1 . .
    H H14A 0.655153 0.644961 0.845533 0.049 Uiso calc 1 . .
    H H14B 0.801703 0.577072 0.824556 0.049 Uiso calc 1 . .
    C C15 0.67119(14) 0.42892(15) 0.87778(8) 0.0374(3) Uani d 1 . .
    H H15A 0.571577 0.424348 0.881147 0.045 Uiso calc 1 . .
    H H15B 0.702873 0.418494 0.930530 0.045 Uiso calc 1 . .
    C C16 0.73978(13) 0.30961(13) 0.84762(7) 0.0304(3) Uani d 1 . .
    H H16A 0.710496 0.220570 0.880910 0.037 Uiso calc 1 . .
    H H16B 0.839411 0.306066 0.852129 0.037 Uiso calc 1 . .
    C C21 0.79768(10) 0.20756(11) 0.73319(6) 0.0195(2) Uani d 1 . .
    C C22 0.77309(13) 0.06019(12) 0.78313(7) 0.0305(3) Uani d 1 . .
    H H22A 0.806832 0.047227 0.835712 0.037 Uiso calc 1 . .
    H H22B 0.673976 0.052434 0.788016 0.037 Uiso calc 1 . .
    C C23 0.84177(14) -0.05635(13) 0.75082(8) 0.0367(3) Uani d 1 . .
    H H23A 0.941711 -0.057487 0.752324 0.044 Uiso calc 1 . .
    H H23B 0.815950 -0.147337 0.783547 0.044 Uiso calc 1 . .
    C C24 0.80068(15) -0.03633(14) 0.66817(9) 0.0403(3) Uani d 1 . .
    H H24A 0.846954 -0.112472 0.648114 0.048 Uiso calc 1 . .
    H H24B 0.701294 -0.039465 0.666676 0.048 Uiso calc 1 . .
    C C25 0.83963(14) 0.10308(15) 0.61805(8) 0.0374(3) Uani d 1 . .
    H H25A 0.811717 0.116417 0.564250 0.045 Uiso calc 1 . .
    H H25B 0.939634 0.103575 0.617425 0.045 Uiso calc 1 . .
    C C26 0.77213(12) 0.22312(13) 0.64813(7) 0.0273(3) Uani d 1 . .
    H H26A 0.805802 0.311191 0.616424 0.033 Uiso calc 1 . .
    H H26B 0.672844 0.230645 0.641055 0.033 Uiso calc 1 . .
    C C31 0.21725(11) 0.18418(11) 0.89152(6) 0.0200(2) Uani d 1 . .
    C C32 0.11161(12) 0.14108(13) 0.95726(7) 0.0301(3) Uani d 1 . .
    H H32A 0.038665 0.099471 0.938646 0.036 Uiso calc 1 . .
    H H32B 0.155602 0.068901 1.000863 0.036 Uiso calc 1 . .
    C C33 0.04866(13) 0.26421(15) 0.98627(8) 0.0373(3) Uani d 1 . .
    H H33A -0.004750 0.331300 0.944500 0.045 Uiso calc 1 . .
    H H33B -0.014316 0.230173 1.030580 0.045 Uiso calc 1 . .
    C C34 0.15628(14) 0.33828(16) 1.01140(8) 0.0386(3) Uani d 1 . .
    H H34A 0.204689 0.274007 1.056236 0.046 Uiso calc 1 . .
    H H34B 0.112317 0.419662 1.027632 0.046 Uiso calc 1 . .
    C C35 0.25723(13) 0.38674(13) 0.94504(8) 0.0325(3) Uani d 1 . .
    H H35A 0.329264 0.430854 0.962745 0.039 Uiso calc 1 . .
    H H35B 0.210061 0.457459 0.902040 0.039 Uiso calc 1 . .
    C C36 0.32149(11) 0.26445(12) 0.91615(7) 0.0256(2) Uani d 1 . .
    H H36A 0.376900 0.199415 0.957738 0.031 Uiso calc 1 . .
    H H36B 0.383335 0.299910 0.871499 0.031 Uiso calc 1 . .
    C C41 0.28844(11) 0.05912(11) 0.86257(6) 0.0204(2) Uani d 1 . .
    C C42 0.18433(12) -0.02606(12) 0.84183(7) 0.0278(3) Uani d 1 . .
    H H42A 0.126505 -0.062742 0.888178 0.033 Uiso calc 1 . .
    H H42B 0.124784 0.036153 0.801333 0.033 Uiso calc 1 . .
    C C43 0.25017(14) -0.14774(13) 0.81273(8) 0.0358(3) Uani d 1 . .
    H H43A 0.178583 -0.200925 0.802082 0.043 Uiso calc 1 . .
    H H43B 0.301525 -0.111365 0.763725 0.043 Uiso calc 1 . .
    C C44 0.34571(15) -0.24392(13) 0.87229(9) 0.0387(3) Uani d 1 . .
    H H44A 0.390810 -0.319501 0.851373 0.046 Uiso calc 1 . .
    H H44B 0.293121 -0.287081 0.919707 0.046 Uiso calc 1 . .
    C C45 0.45267(14) -0.16253(13) 0.89230(8) 0.0359(3) Uani d 1 . .
    H H45A 0.511192 -0.128125 0.845925 0.043 Uiso calc 1 . .
    H H45B 0.510917 -0.225632 0.933167 0.043 Uiso calc 1 . .
    C C46 0.38887(13) -0.03865(13) 0.92049(7) 0.0301(3) Uani d 1 . .
    H H46A 0.461886 0.014868 0.929086 0.036 Uiso calc 1 . .
    H H46B 0.340597 -0.073931 0.970704 0.036 Uiso calc 1 . .
    C C51 0.24752(10) 0.47484(11) 0.63405(6) 0.0207(2) Uani d 1 . .
    C C52 0.09989(11) 0.52910(12) 0.64770(7) 0.0245(2) Uani d 1 . .
    H H52A 0.051896 0.555035 0.598091 0.029 Uiso calc 1 . .
    H H52B 0.054060 0.453345 0.684257 0.029 Uiso calc 1 . .
    C C53 0.08875(13) 0.65513(13) 0.68017(7) 0.0301(3) Uani d 1 . .
    H H53A -0.008295 0.686594 0.687308 0.036 Uiso calc 1 . .
    H H53B 0.131466 0.628397 0.731396 0.036 Uiso calc 1 . .
    C C54 0.15860(13) 0.77386(13) 0.62562(8) 0.0343(3) Uani d 1 . .
    H H54A 0.154109 0.853302 0.648551 0.041 Uiso calc 1 . .
    H H54B 0.111170 0.806044 0.575789 0.041 Uiso calc 1 . .
    C C55 0.30656(13) 0.72491(13) 0.61147(8) 0.0353(3) Uani d 1 . .
    H H55A 0.355879 0.704091 0.660420 0.042 Uiso calc 1 . .
    H H55B 0.348864 0.801160 0.573165 0.042 Uiso calc 1 . .
    C C56 0.32183(12) 0.59495(13) 0.58173(7) 0.0294(3) Uani d 1 . .
    H H56A 0.419645 0.562844 0.578249 0.035 Uiso calc 1 . .
    H H56B 0.285412 0.619887 0.528935 0.035 Uiso calc 1 . .
    C C61 0.25485(10) 0.34261(12) 0.60330(6) 0.0209(2) Uani d 1 . .
    C C62 0.17544(12) 0.36547(13) 0.52915(7) 0.0280(3) Uani d 1 . .
    H H62A 0.078056 0.390171 0.539822 0.034 Uiso calc 1 . .
    H H62B 0.208641 0.444956 0.488752 0.034 Uiso calc 1 . .
    C C63 0.18968(13) 0.23674(15) 0.49851(8) 0.0352(3) Uani d 1 . .
    H H63A 0.144320 0.161208 0.535547 0.042 Uiso calc 1 . .
    H H63B 0.143072 0.259795 0.448569 0.042 Uiso calc 1 . .
    C C64 0.33798(14) 0.18484(16) 0.48677(8) 0.0391(3) Uani d 1 . .
    H H64A 0.342635 0.098089 0.470299 0.047 Uiso calc 1 . .
    H H64B 0.381297 0.255816 0.445447 0.047 Uiso calc 1 . .
    C C65 0.41386(13) 0.15677(15) 0.56150(8) 0.0353(3) Uani d 1 . .
    H H65A 0.510863 0.127499 0.552576 0.042 Uiso calc 1 . .
    H H65B 0.375663 0.079819 0.601439 0.042 Uiso calc 1 . .
    C C66 0.40235(11) 0.28693(14) 0.59025(7) 0.0283(3) Uani d 1 . .
    H H66A 0.447745 0.360803 0.551963 0.034 Uiso calc 1 . .
    H H66B 0.450876 0.265098 0.639524 0.034 Uiso calc 1 . .
loop_
    _atom_site_aniso_label
    _atom_site_aniso_U_11
    _atom_site_aniso_U_22
    _atom_site_aniso_U_33
    _atom_site_aniso_U_12
    _atom_site_aniso_U_13
    _atom_site_aniso_U_23
    O1 0.0136(4) 0.0469(6) 0.0588(6) -0.0060(4) 0.0016(4) -0.0298(5)
    O2 0.0141(4) 0.0387(5) 0.0583(6) -0.0014(3) -0.0053(4) -0.0238(4)
    O3 0.0292(4) 0.0283(4) 0.0214(4) 0.0039(3) -0.0054(3) -0.0041(3)
    O4 0.0303(4) 0.0261(4) 0.0248(4) -0.0019(3) 0.0046(3) -0.0031(3)
    O5 0.0307(4) 0.0289(4) 0.0224(4) -0.0032(3) -0.0099(3) -0.0032(3)
    O6 0.0322(4) 0.0269(4) 0.0224(4) -0.0062(3) 0.0028(3) -0.0049(3)
    C11 0.0134(5) 0.0236(5) 0.0237(5) -0.0030(4) -0.0018(4) -0.0068(4)
    C12 0.0285(6) 0.0220(6) 0.0339(6) -0.0021(5) 0.0011(5) -0.0060(5)
    C13 0.0366(7) 0.0257(7) 0.0540(9) 0.0016(5) -0.0029(6) -0.0142(6)
    C14 0.0332(7) 0.0404(8) 0.0595(9) -0.0046(6) -0.0007(6) -0.0323(7)
    C15 0.0332(7) 0.0497(8) 0.0378(7) -0.0039(6) 0.0011(6) -0.0266(6)
    C16 0.0319(6) 0.0357(7) 0.0258(6) -0.0004(5) -0.0023(5) -0.0127(5)
    C21 0.0133(5) 0.0227(5) 0.0230(5) -0.0023(4) -0.0023(4) -0.0066(4)
    C22 0.0346(6) 0.0224(6) 0.0320(6) -0.0028(5) 0.0004(5) -0.0037(5)
    C23 0.0400(7) 0.0225(6) 0.0479(8) 0.0022(5) -0.0084(6) -0.0107(6)
    C24 0.0390(7) 0.0350(7) 0.0544(9) 0.0052(6) -0.0131(6) -0.0258(7)
    C25 0.0381(7) 0.0459(8) 0.0327(7) 0.0054(6) -0.0043(6) -0.0211(6)
    C26 0.0273(6) 0.0307(6) 0.0245(6) 0.0022(5) -0.0043(5) -0.0096(5)
    C31 0.0200(5) 0.0220(5) 0.0174(5) -0.0045(4) -0.0033(4) -0.0030(4)
    C32 0.0308(6) 0.0334(7) 0.0259(6) -0.0116(5) 0.0050(5) -0.0055(5)
    C33 0.0333(7) 0.0467(8) 0.0339(7) -0.0088(6) 0.0116(5) -0.0149(6)
    C34 0.0420(7) 0.0470(8) 0.0325(7) -0.0024(6) 0.0015(6) -0.0215(6)
    C35 0.0337(6) 0.0318(7) 0.0379(7) -0.0071(5) -0.0035(5) -0.0172(5)
    C36 0.0231(5) 0.0305(6) 0.0263(6) -0.0070(5) -0.0026(4) -0.0110(5)
    C41 0.0212(5) 0.0202(5) 0.0191(5) -0.0043(4) -0.0039(4) -0.0025(4)
    C42 0.0269(6) 0.0230(6) 0.0344(6) -0.0051(5) -0.0087(5) -0.0069(5)
    C43 0.0387(7) 0.0278(6) 0.0465(8) -0.0048(5) -0.0130(6) -0.0164(6)
    C44 0.0456(8) 0.0222(6) 0.0478(8) 0.0008(6) -0.0074(6) -0.0091(6)
    C45 0.0379(7) 0.0282(7) 0.0399(7) 0.0069(5) -0.0160(6) -0.0077(6)
    C46 0.0344(6) 0.0276(6) 0.0279(6) 0.0010(5) -0.0127(5) -0.0061(5)
    C51 0.0169(5) 0.0250(6) 0.0178(5) -0.0011(4) -0.0032(4) -0.0016(4)
    C52 0.0184(5) 0.0263(6) 0.0276(6) 0.0000(4) -0.0014(4) -0.0060(5)
    C53 0.0290(6) 0.0286(6) 0.0325(6) 0.0009(5) -0.0008(5) -0.0094(5)
    C54 0.0400(7) 0.0252(6) 0.0362(7) -0.0019(5) -0.0056(6) -0.0060(5)
    C55 0.0360(7) 0.0294(7) 0.0380(7) -0.0108(5) -0.0008(6) -0.0025(5)
    C56 0.0265(6) 0.0310(6) 0.0265(6) -0.0056(5) 0.0023(5) -0.0003(5)
    C61 0.0156(5) 0.0271(6) 0.0182(5) -0.0001(4) -0.0011(4) -0.0038(4)
    C62 0.0237(5) 0.0370(7) 0.0232(6) 0.0034(5) -0.0064(4) -0.0094(5)
    C63 0.0309(6) 0.0469(8) 0.0321(7) 0.0050(6) -0.0098(5) -0.0196(6)
    C64 0.0362(7) 0.0531(9) 0.0330(7) 0.0083(6) -0.0047(6) -0.0246(6)
    C65 0.0266(6) 0.0467(8) 0.0343(7) 0.0107(6) -0.0036(5) -0.0189(6)
    C66 0.0171(5) 0.0435(7) 0.0247(6) 0.0029(5) -0.0018(4) -0.0119(5)
_geom_special_details
;
 All esds (except the esd in the dihedral angle between two l.s. planes)
 are estimated using the full covariance matrix.  The cell esds are taken
 into account individually in the estimation of esds in distances, angles
 and torsion angles; correlations between esds in cell parameters are only
 used when they are defined by crystal symmetry.  An approximate (isotropic)
 treatment of cell esds is used for estimating esds involving l.s. planes.
;
loop_
    _geom_bond_atom_site_label_1
    _geom_bond_atom_site_label_2
    _geom_bond_site_symmetry_2
    _geom_bond_distance
    _geom_bond_publ_flag
    O1 C11 . 1.4366(12) ?
    O1 H1A . 0.7750 ?
    O1 H1B . 0.7750 ?
    O2 C21 . 1.4387(12) ?
    O2 H2A . 0.8069 ?
    O2 H2B . 0.7106 ?
    O3 C31 . 1.4418(13) ?
    O3 H3A . 0.8879 ?
    O3 H3B . 0.8772 ?
    O4 C41 . 1.4357(12) ?
    O4 H4A . 0.8321 ?
    O4 H4B . 0.7865 ?
    O5 C51 . 1.4412(13) ?
    O5 H5A . 0.8596 ?
    O5 H5B . 0.8045 ?
    O6 C61 . 1.4419(12) ?
    O6 H6A . 0.8399 ?
    O6 H6B . 0.9521 ?
    C11 C16 . 1.5317(16) ?
    C11 C12 . 1.5324(15) ?
    C11 C21 . 1.5685(15) ?
    C12 C13 . 1.5270(18) ?
    C12 H12A . 0.9900 ?
    C12 H12B . 0.9900 ?
    C13 C14 . 1.514(2) ?
    C13 H13A . 0.9900 ?
    C13 H13B . 0.9900 ?
    C14 C15 . 1.516(2) ?
    C14 H14A . 0.9900 ?
    C14 H14B . 0.9900 ?
    C15 C16 . 1.5252(18) ?
    C15 H15A . 0.9900 ?
    C15 H15B . 0.9900 ?
    C16 H16A . 0.9900 ?
    C16 H16B . 0.9900 ?
    C21 C26 . 1.5265(16) ?
    C21 C22 . 1.5382(15) ?
    C22 C23 . 1.5241(18) ?
    C22 H22A . 0.9900 ?
    C22 H22B . 0.9900 ?
    C23 C24 . 1.516(2) ?
    C23 H23A . 0.9900 ?
    C23 H23B . 0.9900 ?
    C24 C25 . 1.515(2) ?
    C24 H24A . 0.9900 ?
    C24 H24B . 0.9900 ?
    C25 C26 . 1.5270(18) ?
    C25 H25A . 0.9900 ?
    C25 H25B . 0.9900 ?
    C26 H26A . 0.9900 ?
    C26 H26B . 0.9900 ?
    C31 C36 . 1.5314(15) ?
    C31 C32 . 1.5346(14) ?
    C31 C41 . 1.5705(16) ?
    C32 C33 . 1.5287(18) ?
    C32 H32A . 0.9900 ?
    C32 H32B . 0.9900 ?
    C33 C34 . 1.5196(19) ?
    C33 H33A . 0.9900 ?
    C33 H33B . 0.9900 ?
    C34 C35 . 1.5199(18) ?
    C34 H34A . 0.9900 ?
    C34 H34B . 0.9900 ?
    C35 C36 . 1.5242(17) ?
    C35 H35A . 0.9900 ?
    C35 H35B . 0.9900 ?
    C36 H36A . 0.9900 ?
    C36 H36B . 0.9900 ?
    C41 C42 . 1.5325(15) ?
    C41 C46 . 1.5377(16) ?
    C42 C43 . 1.5259(18) ?
    C42 H42A . 0.9900 ?
    C42 H42B . 0.9900 ?
    C43 C44 . 1.5187(19) ?
    C43 H43A . 0.9900 ?
    C43 H43B . 0.9900 ?
    C44 C45 . 1.5220(19) ?
    C44 H44A . 0.9900 ?
    C44 H44B . 0.9900 ?
    C45 C46 . 1.5296(18) ?
    C45 H45A . 0.9900 ?
    C45 H45B . 0.9900 ?
    C46 H46A . 0.9900 ?
    C46 H46B . 0.9900 ?
    C51 C52 . 1.5326(15) ?
    C51 C56 . 1.5380(15) ?
    C51 C61 . 1.5662(16) ?
    C52 C53 . 1.5246(17) ?
    C52 H52A . 0.9900 ?
    C52 H52B . 0.9900 ?
    C53 C54 . 1.5214(17) ?
    C53 H53A . 0.9900 ?
    C53 H53B . 0.9900 ?
    C54 C55 . 1.5226(18) ?
    C54 H54A . 0.9900 ?
    C54 H54B . 0.9900 ?
    C55 C56 . 1.5309(18) ?
    C55 H55A . 0.9900 ?
    C55 H55B . 0.9900 ?
    C56 H56A . 0.9900 ?
    C56 H56B . 0.9900 ?
    C61 C66 . 1.5335(15) ?
    C61 C62 . 1.5350(16) ?
    C62 C63 . 1.5290(18) ?
    C62 H62A . 0.9900 ?
    C62 H62B . 0.9900 ?
    C63 C64 . 1.5254(18) ?
    C63 H63A . 0.9900 ?
    C63 H63B . 0.9900 ?
    C64 C65 . 1.5183(18) ?
    C64 H64A . 0.9900 ?
    C64 H64B . 0.9900 ?
    C65 C66 . 1.5236(18) ?
    C65 H65A . 0.9900 ?
    C65 H65B . 0.9900 ?
    C66 H66A . 0.9900 ?
    C66 H66B . 0.9900 ?
loop_
    _geom_angle_atom_site_label_1
    _geom_angle_atom_site_label_2
    _geom_angle_atom_site_label_3
    _geom_angle_site_symmetry_1
    _geom_angle_site_symmetry_3
    _geom_angle
    _geom_angle_publ_flag
    C11 O1 H1A . . 120.0 ?
    C11 O1 H1B . . 136.4 ?
    H1A O1 H1B . . 103.2 ?
    C21 O2 H2A . . 117.1 ?
    C21 O2 H2B . . 123.0 ?
    H2A O2 H2B . . 119.9 ?
    C31 O3 H3A . . 106.4 ?
    C31 O3 H3B . . 114.1 ?
    H3A O3 H3B . . 118.1 ?
    C41 O4 H4A . . 126.5 ?
    C41 O4 H4B . . 123.6 ?
    H4A O4 H4B . . 95.3 ?
    C51 O5 H5A . . 114.5 ?
    C51 O5 H5B . . 115.3 ?
    H5A O5 H5B . . 118.9 ?
    C61 O6 H6A . . 109.8 ?
    C61 O6 H6B . . 126.1 ?
    H6A O6 H6B . . 108.6 ?
    O1 C11 C16 . . 108.21(9) ?
    O1 C11 C12 . . 107.43(9) ?
    C16 C11 C12 . . 110.59(10) ?
    O1 C11 C21 . . 108.01(9) ?
    C16 C11 C21 . . 110.92(9) ?
    C12 C11 C21 . . 111.52(8) ?
    C13 C12 C11 . . 113.94(10) ?
    C13 C12 H12A . . 108.8 ?
    C11 C12 H12A . . 108.8 ?
    C13 C12 H12B . . 108.8 ?
    C11 C12 H12B . . 108.8 ?
    H12A C12 H12B . . 107.7 ?
    C14 C13 C12 . . 111.01(11) ?
    C14 C13 H13A . . 109.4 ?
    C12 C13 H13A . . 109.4 ?
    C14 C13 H13B . . 109.4 ?
    C12 C13 H13B . . 109.4 ?
    H13A C13 H13B . . 108.0 ?
    C13 C14 C15 . . 109.87(11) ?
    C13 C14 H14A . . 109.7 ?
    C15 C14 H14A . . 109.7 ?
    C13 C14 H14B . . 109.7 ?
    C15 C14 H14B . . 109.7 ?
    H14A C14 H14B . . 108.2 ?
    C14 C15 C16 . . 111.40(11) ?
    C14 C15 H15A . . 109.3 ?
    C16 C15 H15A . . 109.3 ?
    C14 C15 H15B . . 109.3 ?
    C16 C15 H15B . . 109.3 ?
    H15A C15 H15B . . 108.0 ?
    C15 C16 C11 . . 114.03(11) ?
    C15 C16 H16A . . 108.7 ?
    C11 C16 H16A . . 108.7 ?
    C15 C16 H16B . . 108.7 ?
    C11 C16 H16B . . 108.7 ?
    H16A C16 H16B . . 107.6 ?
    O2 C21 C26 . . 107.70(9) ?
    O2 C21 C22 . . 108.24(9) ?
    C26 C21 C22 . . 110.64(10) ?
    O2 C21 C11 . . 107.67(8) ?
    C26 C21 C11 . . 111.40(9) ?
    C22 C21 C11 . . 111.03(9) ?
    C23 C22 C21 . . 113.89(10) ?
    C23 C22 H22A . . 108.8 ?
    C21 C22 H22A . . 108.8 ?
    C23 C22 H22B . . 108.8 ?
    C21 C22 H22B . . 108.8 ?
    H22A C22 H22B . . 107.7 ?
    C24 C23 C22 . . 111.02(11) ?
    C24 C23 H23A . . 109.4 ?
    C22 C23 H23A . . 109.4 ?
    C24 C23 H23B . . 109.4 ?
    C22 C23 H23B . . 109.4 ?
    H23A C23 H23B . . 108.0 ?
    C25 C24 C23 . . 109.52(11) ?
    C25 C24 H24A . . 109.8 ?
    C23 C24 H24A . . 109.8 ?
    C25 C24 H24B . . 109.8 ?
    C23 C24 H24B . . 109.8 ?
    H24A C24 H24B . . 108.2 ?
    C24 C25 C26 . . 111.29(11) ?
    C24 C25 H25A . . 109.4 ?
    C26 C25 H25A . . 109.4 ?
    C24 C25 H25B . . 109.4 ?
    C26 C25 H25B . . 109.4 ?
    H25A C25 H25B . . 108.0 ?
    C21 C26 C25 . . 114.23(10) ?
    C21 C26 H26A . . 108.7 ?
    C25 C26 H26A . . 108.7 ?
    C21 C26 H26B . . 108.7 ?
    C25 C26 H26B . . 108.7 ?
    H26A C26 H26B . . 107.6 ?
    O3 C31 C36 . . 106.58(9) ?
    O3 C31 C32 . . 106.55(9) ?
    C36 C31 C32 . . 109.71(9) ?
    O3 C31 C41 . . 108.42(8) ?
    C36 C31 C41 . . 111.44(9) ?
    C32 C31 C41 . . 113.76(9) ?
    C33 C32 C31 . . 112.37(10) ?
    C33 C32 H32A . . 109.1 ?
    C31 C32 H32A . . 109.1 ?
    C33 C32 H32B . . 109.1 ?
    C31 C32 H32B . . 109.1 ?
    H32A C32 H32B . . 107.9 ?
    C34 C33 C32 . . 111.83(11) ?
    C34 C33 H33A . . 109.3 ?
    C32 C33 H33A . . 109.3 ?
    C34 C33 H33B . . 109.3 ?
    C32 C33 H33B . . 109.3 ?
    H33A C33 H33B . . 107.9 ?
    C33 C34 C35 . . 110.14(11) ?
    C33 C34 H34A . . 109.6 ?
    C35 C34 H34A . . 109.6 ?
    C33 C34 H34B . . 109.6 ?
    C35 C34 H34B . . 109.6 ?
    H34A C34 H34B . . 108.1 ?
    C34 C35 C36 . . 110.82(10) ?
    C34 C35 H35A . . 109.5 ?
    C36 C35 H35A . . 109.5 ?
    C34 C35 H35B . . 109.5 ?
    C36 C35 H35B . . 109.5 ?
    H35A C35 H35B . . 108.1 ?
    C35 C36 C31 . . 113.42(10) ?
    C35 C36 H36A . . 108.9 ?
    C31 C36 H36A . . 108.9 ?
    C35 C36 H36B . . 108.9 ?
    C31 C36 H36B . . 108.9 ?
    H36A C36 H36B . . 107.7 ?
    O4 C41 C42 . . 106.37(9) ?
    O4 C41 C46 . . 107.05(9) ?
    C42 C41 C46 . . 109.45(9) ?
    O4 C41 C31 . . 108.51(8) ?
    C42 C41 C31 . . 111.61(9) ?
    C46 C41 C31 . . 113.48(9) ?
    C43 C42 C41 . . 112.97(10) ?
    C43 C42 H42A . . 109.0 ?
    C41 C42 H42A . . 109.0 ?
    C43 C42 H42B . . 109.0 ?
    C41 C42 H42B . . 109.0 ?
    H42A C42 H42B . . 107.8 ?
    C44 C43 C42 . . 110.78(11) ?
    C44 C43 H43A . . 109.5 ?
    C42 C43 H43A . . 109.5 ?
    C44 C43 H43B . . 109.5 ?
    C42 C43 H43B . . 109.5 ?
    H43A C43 H43B . . 108.1 ?
    C43 C44 C45 . . 110.29(11) ?
    C43 C44 H44A . . 109.6 ?
    C45 C44 H44A . . 109.6 ?
    C43 C44 H44B . . 109.6 ?
    C45 C44 H44B . . 109.6 ?
    H44A C44 H44B . . 108.1 ?
    C44 C45 C46 . . 112.07(11) ?
    C44 C45 H45A . . 109.2 ?
    C46 C45 H45A . . 109.2 ?
    C44 C45 H45B . . 109.2 ?
    C46 C45 H45B . . 109.2 ?
    H45A C45 H45B . . 107.9 ?
    C45 C46 C41 . . 112.44(10) ?
    C45 C46 H46A . . 109.1 ?
    C41 C46 H46A . . 109.1 ?
    C45 C46 H46B . . 109.1 ?
    C41 C46 H46B . . 109.1 ?
    H46A C46 H46B . . 107.8 ?
    O5 C51 C52 . . 107.05(9) ?
    O5 C51 C56 . . 106.55(9) ?
    C52 C51 C56 . . 109.20(9) ?
    O5 C51 C61 . . 108.20(8) ?
    C52 C51 C61 . . 111.28(9) ?
    C56 C51 C61 . . 114.21(9) ?
    C53 C52 C51 . . 112.79(10) ?
    C53 C52 H52A . . 109.0 ?
    C51 C52 H52A . . 109.0 ?
    C53 C52 H52B . . 109.0 ?
    C51 C52 H52B . . 109.0 ?
    H52A C52 H52B . . 107.8 ?
    C54 C53 C52 . . 110.60(10) ?
    C54 C53 H53A . . 109.5 ?
    C52 C53 H53A . . 109.5 ?
    C54 C53 H53B . . 109.5 ?
    C52 C53 H53B . . 109.5 ?
    H53A C53 H53B . . 108.1 ?
    C53 C54 C55 . . 110.03(10) ?
    C53 C54 H54A . . 109.7 ?
    C55 C54 H54A . . 109.7 ?
    C53 C54 H54B . . 109.7 ?
    C55 C54 H54B . . 109.7 ?
    H54A C54 H54B . . 108.2 ?
    C54 C55 C56 . . 112.60(11) ?
    C54 C55 H55A . . 109.1 ?
    C56 C55 H55A . . 109.1 ?
    C54 C55 H55B . . 109.1 ?
    C56 C55 H55B . . 109.1 ?
    H55A C55 H55B . . 107.8 ?
    C55 C56 C51 . . 112.75(10) ?
    C55 C56 H56A . . 109.0 ?
    C51 C56 H56A . . 109.0 ?
    C55 C56 H56B . . 109.0 ?
    C51 C56 H56B . . 109.0 ?
    H56A C56 H56B . . 107.8 ?
    O6 C61 C66 . . 106.78(9) ?
    O6 C61 C62 . . 106.53(9) ?
    C66 C61 C62 . . 109.43(9) ?
    O6 C61 C51 . . 108.35(8) ?
    C66 C61 C51 . . 111.55(9) ?
    C62 C61 C51 . . 113.83(9) ?
    C63 C62 C61 . . 112.64(10) ?
    C63 C62 H62A . . 109.1 ?
    C61 C62 H62A . . 109.1 ?
    C63 C62 H62B . . 109.1 ?
    C61 C62 H62B . . 109.1 ?
    H62A C62 H62B . . 107.8 ?
    C64 C63 C62 . . 112.29(11) ?
    C64 C63 H63A . . 109.1 ?
    C62 C63 H63A . . 109.1 ?
    C64 C63 H63B . . 109.1 ?
    C62 C63 H63B . . 109.1 ?
    H63A C63 H63B . . 107.9 ?
    C65 C64 C63 . . 110.19(10) ?
    C65 C64 H64A . . 109.6 ?
    C63 C64 H64A . . 109.6 ?
    C65 C64 H64B . . 109.6 ?
    C63 C64 H64B . . 109.6 ?
    H64A C64 H64B . . 108.1 ?
    C64 C65 C66 . . 110.68(11) ?
    C64 C65 H65A . . 109.5 ?
    C66 C65 H65A . . 109.5 ?
    C64 C65 H65B . . 109.5 ?
    C66 C65 H65B . . 109.5 ?
    H65A C65 H65B . . 108.1 ?
    C65 C66 C61 . . 113.16(10) ?
    C65 C66 H66A . . 108.9 ?
    C61 C66 H66A . . 108.9 ?
    C65 C66 H66B . . 108.9 ?
    C61 C66 H66B . . 108.9 ?
    H66A C66 H66B . . 107.8 ?
loop_
    _geom_torsion_atom_site_label_1
    _geom_torsion_atom_site_label_2
    _geom_torsion_atom_site_label_3
    _geom_torsion_atom_site_label_4
    _geom_torsion_site_symmetry_1
    _geom_torsion_site_symmetry_2
    _geom_torsion_site_symmetry_3
    _geom_torsion_site_symmetry_4
    _geom_torsion
    _geom_torsion_publ_flag
    O1 C11 C12 C13 . . . . 69.48(13) ?
    C16 C11 C12 C13 . . . . -48.41(13) ?
    C21 C11 C12 C13 . . . . -172.34(10) ?
    C11 C12 C13 C14 . . . . 54.76(14) ?
    C12 C13 C14 C15 . . . . -58.26(14) ?
    C13 C14 C15 C16 . . . . 57.90(15) ?
    C14 C15 C16 C11 . . . . -53.81(14) ?
    O1 C11 C16 C15 . . . . -69.52(13) ?
    C12 C11 C16 C15 . . . . 47.90(13) ?
    C21 C11 C16 C15 . . . . 172.17(9) ?
    O1 C11 C21 O2 . . . . -177.82(9) ?
    C16 C11 C21 O2 . . . . -59.39(11) ?
    C12 C11 C21 O2 . . . . 64.35(11) ?
    O1 C11 C21 C26 . . . . 64.30(11) ?
    C16 C11 C21 C26 . . . . -177.27(9) ?
    C12 C11 C21 C26 . . . . -53.53(12) ?
    O1 C11 C21 C22 . . . . -59.50(12) ?
    C16 C11 C21 C22 . . . . 58.93(12) ?
    C12 C11 C21 C22 . . . . -177.33(10) ?
    O2 C21 C22 C23 . . . . -69.88(13) ?
    C26 C21 C22 C23 . . . . 47.91(14) ?
    C11 C21 C22 C23 . . . . 172.14(10) ?
    C21 C22 C23 C24 . . . . -54.81(15) ?
    C22 C23 C24 C25 . . . . 58.89(15) ?
    C23 C24 C25 C26 . . . . -58.37(15) ?
    O2 C21 C26 C25 . . . . 70.69(12) ?
    C22 C21 C26 C25 . . . . -47.43(13) ?
    C11 C21 C26 C25 . . . . -171.45(10) ?
    C24 C25 C26 C21 . . . . 53.99(14) ?
    O3 C31 C32 C33 . . . . -62.96(13) ?
    C36 C31 C32 C33 . . . . 52.04(13) ?
    C41 C31 C32 C33 . . . . 177.62(10) ?
    C31 C32 C33 C34 . . . . -55.49(15) ?
    C32 C33 C34 C35 . . . . 56.84(15) ?
    C33 C34 C35 C36 . . . . -56.50(15) ?
    C34 C35 C36 C31 . . . . 56.00(14) ?
    O3 C31 C36 C35 . . . . 62.11(12) ?
    C32 C31 C36 C35 . . . . -52.88(13) ?
    C41 C31 C36 C35 . . . . -179.78(9) ?
    O3 C31 C41 O4 . . . . 50.95(11) ?
    C36 C31 C41 O4 . . . . -66.05(11) ?
    C32 C31 C41 O4 . . . . 169.29(9) ?
    O3 C31 C41 C42 . . . . -65.95(11) ?
    C36 C31 C41 C42 . . . . 177.05(9) ?
    C32 C31 C41 C42 . . . . 52.39(12) ?
    O3 C31 C41 C46 . . . . 169.81(9) ?
    C36 C31 C41 C46 . . . . 52.81(12) ?
    C32 C31 C41 C46 . . . . -71.85(12) ?
    O4 C41 C42 C43 . . . . 61.27(12) ?
    C46 C41 C42 C43 . . . . -54.06(13) ?
    C31 C41 C42 C43 . . . . 179.46(9) ?
    C41 C42 C43 C44 . . . . 57.10(14) ?
    C42 C43 C44 C45 . . . . -56.49(15) ?
    C43 C44 C45 C46 . . . . 55.87(15) ?
    C44 C45 C46 C41 . . . . -54.71(14) ?
    O4 C41 C46 C45 . . . . -62.50(12) ?
    C42 C41 C46 C45 . . . . 52.40(13) ?
    C31 C41 C46 C45 . . . . 177.81(9) ?
    O5 C51 C52 C53 . . . . 60.10(11) ?
    C56 C51 C52 C53 . . . . -54.88(12) ?
    C61 C51 C52 C53 . . . . 178.14(9) ?
    C51 C52 C53 C54 . . . . 58.53(13) ?
    C52 C53 C54 C55 . . . . -56.80(14) ?
    C53 C54 C55 C56 . . . . 54.94(14) ?
    C54 C55 C56 C51 . . . . -53.52(14) ?
    O5 C51 C56 C55 . . . . -63.46(12) ?
    C52 C51 C56 C55 . . . . 51.84(13) ?
    C61 C51 C56 C55 . . . . 177.14(10) ?
    O5 C51 C61 O6 . . . . 55.14(10) ?
    C52 C51 C61 O6 . . . . -62.20(11) ?
    C56 C51 C61 O6 . . . . 173.61(9) ?
    O5 C51 C61 C66 . . . . -62.12(10) ?
    C52 C51 C61 C66 . . . . -179.45(9) ?
    C56 C51 C61 C66 . . . . 56.35(12) ?
    O5 C51 C61 C62 . . . . 173.45(8) ?
    C52 C51 C61 C62 . . . . 56.11(11) ?
    C56 C51 C61 C62 . . . . -68.09(12) ?
    O6 C61 C62 C63 . . . . -63.23(12) ?
    C66 C61 C62 C63 . . . . 51.86(13) ?
    C51 C61 C62 C63 . . . . 177.42(9) ?
    C61 C62 C63 C64 . . . . -54.15(14) ?
    C62 C63 C64 C65 . . . . 55.53(16) ?
    C63 C64 C65 C66 . . . . -56.49(15) ?
    C64 C65 C66 C61 . . . . 57.40(14) ?
    O6 C61 C66 C65 . . . . 60.90(12) ?
    C62 C61 C66 C65 . . . . -54.03(13) ?
    C51 C61 C66 C65 . . . . 179.10(9) ?
loop_
    _geom_hbond_atom_site_label_D
    _geom_hbond_atom_site_label_H
    _geom_hbond_atom_site_label_A
    _geom_hbond_site_symmetry_A
    _geom_hbond_distance_DH
    _geom_hbond_distance_HA
    _geom_hbond_distance_DA
    _geom_hbond_angle_DHA
    _geom_hbond_publ_flag
    O1 H1A O5 . 0.78 2.13 2.8182(12) 148.6 yes
    O1 H1B O4 . 0.77 2.08 2.8179(11) 160.5 yes
    O2 H2A O6 1_655 0.81 2.14 2.8315(11) 143.3 yes
    O2 H2B O3 1_655 0.71 2.23 2.8551(12) 146.6 yes
    O3 H3A O2 1_455 0.89 2.07 2.8551(12) 147.5 yes
    O3 H3B O5 . 0.88 1.97 2.8425(11) 171.9 yes
    O4 H4A O1 . 0.83 2.01 2.8179(11) 162.4 yes
    O4 H4B O5 . 0.79 2.59 3.1501(12) 129.5 yes
    O4 H4B O6 . 0.79 2.13 2.8681(12) 156.7 yes
    O5 H5A O3 . 0.86 1.99 2.8425(11) 170.3 yes
    O5 H5B O1 . 0.80 2.12 2.8182(12) 144.7 yes
    O6 H6A O4 . 0.84 2.04 2.8681(12) 170.3 yes
    O6 H6A O5 . 0.84 2.49 2.7763(12) 101.2 yes
    O6 H6B O2 1_455 0.95 1.91 2.8315(11) 163.5 yes
    C12 H12A O2 . 0.99 2.57 2.9683(15) 103.7 yes
    C16 H16B O2 . 0.99 2.49 2.9056(15) 104.8 yes
    C22 H22B O1 . 0.99 2.51 2.9180(15) 104.5 yes
    C26 H26B O1 . 0.99 2.57 2.9676(14) 104.2 yes
    C42 H42B O2 1_455 0.99 2.57 3.5090(15) 159.1 yes
    C52 H52B O2 1_455 0.99 2.58 3.5291(14) 161.0 yes
    C52 H52B O6 . 0.99 2.59 2.9541(14) 101.5 yes
_shelx_space_group_comment
;
The symmetry employed for this shelxl refinement is uniquely defined
by the following loop, which should always be used as a source of
symmetry information in preference to the above space-group names.
They are only intended as comments.
;
_shelx_estimated_absorpt_T_min     0.942
_shelx_estimated_absorpt_T_max     0.987
_shelx_hkl_file
;
   1   0   0   -0.56    0.03
   1   0   0   -0.47    0.04
   1   0   0   -0.63    0.03
   1   0   0   -0.46    0.04
  -1   0   0   -0.59    0.03
  -1   0   0   -0.47    0.04
   2   0   0  725.58   12.55
   2   0   0  713.19   12.28
   2   0   0  699.39   12.27
   2   0   0  711.61   12.56
  -2   0   0  699.54   12.54
  -2   0   0  719.64   12.56
  -2   0   0  695.14   12.28
  -2   0   0  707.56   13.02
  -2   0   0  685.02   12.28
   3   0   0    0.09    0.07
   3   0   0    0.02    0.06
   3   0   0   -0.05    0.03
   3   0   0   -0.02    0.03
  -3   0   0   -0.03    0.07
  -3   0   0    0.08    0.06
  -3   0   0   -0.01    0.04
  -3   0   0   -0.02    0.04
  -3   0   0   -0.04    0.06
   4   0   0    8.97    0.20
   4   0   0    9.19    0.23
  -4   0   0    9.43    0.26
  -4   0   0    8.61    0.20
  -4   0   0    9.04    0.24
  -4   0   0    9.37    0.23
  -4   0   0    9.02    0.20
   5   0   0    0.11    0.08
  -5   0   0    0.05    0.08
  -5   0   0    0.16    0.07
  -5   0   0    0.02    0.05
  -5   0   0    0.11    0.05
  -5   0   0    0.05    0.09
   6   0   0    2.62    0.15
  -6   0   0    2.84    0.14
  -6   0   0    2.72    0.13
  -6   0   0    2.64    0.12
  -6   0   0    2.51    0.16
  -6   0   0    2.47    0.17
   7   0   0    0.10    0.09
  -7   0   0    0.21    0.07
  -7   0   0    0.12    0.10
  -7   0   0    0.20    0.08
  -7   0   0    0.18    0.07
  -7   0   0    0.00    0.11
   8   0   0   14.14    0.37
  -8   0   0   14.11    0.33
  -8   0   0   13.48    0.40
  -8   0   0   14.00    0.37
  -8   0   0   13.73    0.34
   9   0   0    0.02    0.12
  -9   0   0    0.00    0.08
  -9   0   0    0.02    0.08
  -9   0   0   -0.08    0.13
  -9   0   0    0.03    0.11
  10   0   0   -0.37    0.12
 -10   0   0    0.08    0.09
 -10   0   0    0.05    0.09
 -10   0   0    0.20    0.15
 -10   0   0    0.09    0.13
  11   0   0   -0.11    0.14
 -11   0   0   -0.26    0.13
 -11   0   0    0.08    0.10
 -11   0   0    0.05    0.16
  12   0   0    1.20    0.19
 -12   0   0    0.77    0.20
 -12   0   0    0.80    0.15
 -12   0   0    0.89    0.16
 -12   0   0    0.79    0.14
 -13   0   0   -0.19    0.15
 -13   0   0    0.23    0.20
 -13   0   0    0.16    0.13
 -12   1   1    7.90    0.30
 -12   1   1    6.93    0.36
 -12   1   1    7.42    0.31
  12  -1  -1    7.51    0.35
 -11   1   1    0.19    0.15
 -11   1   1    0.13    0.16
 -11   1   1    0.03    0.11
 -11   1   1    0.04    0.10
  11  -1  -1    0.20    0.14
 -10   1   1    4.35    0.27
 -10   1   1    3.99    0.23
 -10   1   1    4.75    0.21
 -10   1   1    4.60    0.23
 -10   1   1    4.74    0.21
  10  -1  -1    4.66    0.25
  -9   1   1   -0.01    0.12
  -9   1   1   -0.08    0.08
  -9   1   1   -0.02    0.08
  -9   1   1    0.03    0.13
   9  -1  -1    0.00    0.11
  -8   1   1    3.06    0.21
  -8   1   1    3.02    0.17
  -8   1   1    2.74    0.19
  -8   1   1    3.00    0.15
   8  -1  -1    2.54    0.19
  -7   1   1    0.10    0.06
  -7   1   1    0.06    0.11
  -7   1   1   -0.01    0.06
  -7   1   1    0.18    0.10
   7  -1  -1   -0.01    0.09
  -6   1   1   22.24    0.52
  -6   1   1   22.24    0.48
  -6   1   1   22.05    0.45
  -6   1   1   21.99    0.49
  -6   1   1   21.28    0.45
   6  -1  -1   22.23    0.49
  -5   1   1    2.45    0.13
  -5   1   1    2.56    0.15
  -5   1   1    2.25    0.11
  -5   1   1    2.41    0.17
  -5   1   1    2.53    0.12
   5  -1  -1    2.39    0.14
  -4   1   1   32.85    0.69
  -4   1   1   34.65    0.66
  -4   1   1   33.90    0.63
  -4   1   1   33.08    0.63
  -4   1   1   33.62    0.66
   4  -1  -1   33.09    0.69
   4  -1  -1   33.99    0.62
   4  -1  -1   34.25    0.66
  -3   1   1    2.25    0.12
  -3   1   1    2.39    0.09
  -3   1   1    2.31    0.13
  -3   1   1    2.30    0.11
  -3   1   1    2.22    0.10
   3  -1  -1    2.39    0.12
   3  -1  -1    2.37    0.09
   3  -1  -1    2.43    0.09
   3  -1  -1    2.47    0.13
   3  -1  -1    2.24    0.11
  -2   1   1  132.52    2.34
  -2   1   1  136.85    2.50
  -2   1   1  136.30    2.41
  -2   1   1  134.03    2.40
  -2   1   1  134.30    2.35
   2  -1  -1  133.06    2.34
   2  -1  -1  134.08    2.50
   2  -1  -1  133.41    2.40
   2  -1  -1  136.46    2.41
   2  -1  -1  132.90    2.34
  -1   1   1    0.55    0.04
  -1   1   1    0.48    0.03
  -1   1   1    0.58    0.05
  -1   1   1    0.60    0.04
  -1   1   1    0.52    0.05
  -1   1   1    0.61    0.05
   1  -1  -1    0.65    0.03
   1  -1  -1    0.51    0.04
   1  -1  -1    0.62    0.05
   1  -1  -1    0.64    0.05
   1  -1  -1    0.60    0.05
   1  -1  -1    0.63    0.05
   0   1   1  285.84    5.79
   0   1   1  347.11    5.93
   0   1   1  343.72    5.93
   0  -1  -1  353.14    5.94
   0  -1  -1  330.49    5.92
   1   1   1    0.01    0.02
   1   1   1    0.06    0.02
   1   1   1    0.06    0.04
   1   1   1    0.04    0.03
  -1  -1  -1    0.05    0.02
  -1  -1  -1    0.05    0.02
  -1  -1  -1    0.02    0.03
  -1  -1  -1    0.10    0.04
   2   1   1  426.45    7.58
   2   1   1  449.06    7.72
   2   1   1  437.28    7.76
   2   1   1  434.24    7.57
  -2  -1  -1  444.59    7.75
  -2  -1  -1  428.45    7.59
  -2  -1  -1  425.89    7.58
  -2  -1  -1  434.76    7.70
   3   1   1    1.81    0.08
   3   1   1    1.67    0.09
   3   1   1    1.59    0.08
   3   1   1    1.59    0.11
  -3  -1  -1    1.52    0.07
  -3  -1  -1    1.77    0.11
  -3  -1  -1    1.67    0.09
  -3  -1  -1    1.68    0.08
   4   1   1    0.57    0.05
   4   1   1    0.60    0.08
  -4  -1  -1    0.44    0.05
  -4  -1  -1    0.55    0.05
  -4  -1  -1    0.68    0.07
  -4  -1  -1    0.54    0.08
   5   1   1    8.49    0.23
  -5  -1  -1    8.46    0.24
  -5  -1  -1    8.02    0.20
  -5  -1  -1    8.29    0.23
  -5  -1  -1    8.68    0.26
  -5  -1  -1    8.29    0.20
   6   1   1   12.26    0.31
  -6  -1  -1   12.13    0.30
  -6  -1  -1   12.15    0.34
  -6  -1  -1   12.12    0.28
  -6  -1  -1   12.29    0.28
  -6  -1  -1   12.16    0.31
   7   1   1    0.81    0.11
  -7  -1  -1    0.66    0.09
  -7  -1  -1    0.66    0.12
  -7  -1  -1    0.75    0.08
  -7  -1  -1    0.58    0.08
  -7  -1  -1    0.63    0.11
   8   1   1    0.02    0.11
  -8  -1  -1    0.05    0.09
  -8  -1  -1    0.11    0.08
  -8  -1  -1   -0.11    0.07
  -8  -1  -1   -0.04    0.11
  -8  -1  -1   -0.07    0.10
   9   1   1    0.15    0.12
  -9  -1  -1    0.13    0.14
  -9  -1  -1    0.21    0.08
  -9  -1  -1    0.38    0.12
  -9  -1  -1    0.16    0.09
  10   1   1    0.53    0.15
 -10  -1  -1    0.39    0.10
 -10  -1  -1    0.44    0.15
 -10  -1  -1    0.70    0.14
 -10  -1  -1    0.61    0.11
  11   1   1    0.16    0.15
 -11  -1  -1   -0.05    0.10
 -11  -1  -1   -0.17    0.15
 -11  -1  -1   -0.04    0.13
  12   1   1    1.94    0.22
 -12  -1  -1    1.68    0.18
 -12  -1  -1    1.56    0.16
 -12  -1  -1    1.66    0.22
 -13  -1  -1    0.29    0.16
 -13  -1  -1    0.58    0.20
 -12   2   2    6.48    0.29
 -12   2   2    5.75    0.34
  12  -2  -2    6.26    0.34
 -11   2   2    0.07    0.16
 -11   2   2    0.02    0.14
 -11   2   2    0.06    0.11
 -11   2   2    0.12    0.11
  11  -2  -2   -0.17    0.15
 -10   2   2   14.46    0.39
 -10   2   2   14.24    0.41
 -10   2   2   13.68    0.46
 -10   2   2   14.28    0.38
  10  -2  -2   14.94    0.44
  -9   2   2    0.06    0.09
  -9   2   2    0.13    0.13
  -9   2   2    0.11    0.15
  -9   2   2   -0.10    0.08
  -9   2   2    0.14    0.09
   9  -2  -2    0.23    0.12
  -8   2   2   12.35    0.41
  -8   2   2   12.43    0.33
  -8   2   2   12.89    0.32
  -8   2   2   12.53    0.36
  -8   2   2   12.84    0.33
   8  -2  -2   13.09    0.38
  -7   2   2    0.06    0.07
  -7   2   2   -0.08    0.06
  -7   2   2   -0.12    0.10
  -7   2   2    0.09    0.11
  -7   2   2    0.18    0.07
   7  -2  -2   -0.08    0.10
  -6   2   2    6.62    0.25
  -6   2   2    6.53    0.20
  -6   2   2    6.58    0.23
  -6   2   2    6.39    0.19
  -6   2   2    6.74    0.19
   6  -2  -2    6.38    0.23
  -5   2   2    0.66    0.07
  -5   2   2    0.65    0.10
  -5   2   2    0.83    0.07
  -5   2   2    0.80    0.07
  -5   2   2    0.74    0.09
  -5   2   2    0.69    0.11
   5  -2  -2    0.73    0.10
  -4   2   2   68.47    1.26
  -4   2   2   68.33    1.23
  -4   2   2   68.69    1.34
  -4   2   2   68.35    1.28
  -4   2   2   68.27    1.23
  -4   2   2   67.06    1.27
   4  -2  -2   69.42    1.23
   4  -2  -2   69.26    1.33
   4  -2  -2   68.27    1.28
  -3   2   2    4.00    0.17
  -3   2   2    4.11    0.16
  -3   2   2    4.08    0.13
  -3   2   2    4.29    0.15
  -3   2   2    4.21    0.11
  -3   2   2    4.11    0.12
   3  -2  -2    4.25    0.15
   3  -2  -2    4.16    0.13
   3  -2  -2    4.29    0.17
   3  -2  -2    4.12    0.12
  -2   2   2    2.33    0.12
  -2   2   2    2.29    0.10
  -2   2   2    2.25    0.09
  -2   2   2    2.35    0.11
  -2   2   2    2.23    0.13
   2  -2  -2    2.28    0.12
   2  -2  -2    2.45    0.09
   2  -2  -2    2.28    0.11
   2  -2  -2    2.21    0.10
   2  -2  -2    2.42    0.12
  -1   2   2   -0.43    0.06
  -1   2   2   -0.48    0.05
  -1   2   2   -0.43    0.04
  -1   2   2   -0.42    0.07
  -1   2   2   -0.45    0.07
   1  -2  -2   -0.45    0.04
   1  -2  -2   -0.42    0.07
   1  -2  -2   -0.41    0.04
   1  -2  -2   -0.44    0.07
   1  -2  -2   -0.56    0.06
   0   2   2   84.24    1.56
   0   2   2   86.26    1.52
   0   2   2   87.80    1.56
   0  -2  -2   85.53    1.52
   0  -2  -2   85.26    1.52
   0  -2  -2   84.73    1.56
   0  -2  -2   88.93    1.56
   1   2   2    2.42    0.11
   1   2   2    2.32    0.09
   1   2   2    2.29    0.09
   1   2   2    2.32    0.08
   1   2   2    2.34    0.11
  -1  -2  -2    2.29    0.11
  -1  -2  -2    2.36    0.10
  -1  -2  -2    2.39    0.09
  -1  -2  -2    2.28    0.11
  -1  -2  -2    2.50    0.09
   2   2   2   32.85    0.61
   2   2   2   31.88    0.61
   2   2   2   31.88    0.58
   2   2   2   31.90    0.58
  -2  -2  -2   31.73    0.59
  -2  -2  -2   32.92    0.61
  -2  -2  -2   32.05    0.61
  -2  -2  -2   32.22    0.58
   3   2   2    0.11    0.04
   3   2   2    0.16    0.07
   3   2   2    0.13    0.04
   3   2   2    0.13    0.06
  -3  -2  -2    0.11    0.06
  -3  -2  -2    0.15    0.04
  -3  -2  -2    0.09    0.04
  -3  -2  -2   -0.03    0.07
   4   2   2   43.78    0.83
   4   2   2   43.37    0.78
  -4  -2  -2   43.33    0.79
  -4  -2  -2   44.62    0.82
  -4  -2  -2   42.45    0.83
  -4  -2  -2   42.74    0.79
   5   2   2    2.64    0.15
  -5  -2  -2    2.75    0.12
  -5  -2  -2    2.93    0.11
  -5  -2  -2    2.72    0.15
  -5  -2  -2    3.14    0.14
   6   2   2    7.03    0.22
  -6  -2  -2    7.62    0.20
  -6  -2  -2    7.33    0.23
  -6  -2  -2    7.26    0.22
  -6  -2  -2    7.72    0.20
   7   2   2    1.32    0.13
  -7  -2  -2    1.38    0.10
  -7  -2  -2    1.43    0.11
  -7  -2  -2    1.40    0.14
  -7  -2  -2    1.28    0.10
  -7  -2  -2    1.37    0.13
   8   2   2   26.83    0.60
  -8  -2  -2   26.90    0.55
  -8  -2  -2   26.34    0.55
  -8  -2  -2   26.14    0.59
  -8  -2  -2   26.79    0.57
  -8  -2  -2   25.21    0.63
   9   2   2    1.26    0.16
  -9  -2  -2    1.18    0.12
  -9  -2  -2    1.19    0.15
  -9  -2  -2    1.24    0.17
  -9  -2  -2    1.16    0.11
  10   2   2   15.04    0.43
 -10  -2  -2   14.46    0.46
 -10  -2  -2   15.24    0.38
 -10  -2  -2   15.23    0.38
 -10  -2  -2   14.71    0.41
  11   2   2    0.20    0.14
 -11  -2  -2    0.04    0.16
 -11  -2  -2    0.07    0.10
 -11  -2  -2    0.07    0.13
  12   2   2    0.07    0.16
 -12  -2  -2    0.33    0.18
 -12  -2  -2    0.19    0.12
 -12  -2  -2    0.25    0.15
 -13  -2  -2    0.23    0.19
 -13  -2  -2    0.04    0.14
 -12   3   3    0.12    0.20
 -12   3   3   -0.09    0.15
  12  -3  -3   -0.06    0.17
 -11   3   3    0.14    0.18
 -11   3   3   -0.05    0.15
  11  -3  -3    0.20    0.16
 -10   3   3    0.01    0.09
 -10   3   3   -0.02    0.10
 -10   3   3    0.10    0.17
 -10   3   3    0.17    0.14
  10  -3  -3   -0.13    0.13
  -9   3   3    0.04    0.15
  -9   3   3    0.00    0.13
  -9   3   3    0.04    0.09
  -9   3   3    0.16    0.08
   9  -3  -3   -0.05    0.13
  -8   3   3    8.67    0.24
  -8   3   3    8.63    0.26
  -8   3   3    8.71    0.31
  -8   3   3    8.70    0.34
  -8   3   3    8.70    0.27
   8  -3  -3    8.58    0.30
  -7   3   3    0.57    0.09
  -7   3   3    0.72    0.10
  -7   3   3    0.65    0.13
  -7   3   3    0.37    0.08
  -7   3   3    0.60    0.14
   7  -3  -3    0.57    0.12
  -6   3   3    1.79    0.13
  -6   3   3    1.52    0.11
  -6   3   3    1.57    0.14
  -6   3   3    1.63    0.16
  -6   3   3    1.53    0.11
   6  -3  -3    1.32    0.13
  -5   3   3   -0.02    0.06
  -5   3   3   -0.01    0.04
  -5   3   3    0.09    0.09
  -5   3   3    0.14    0.06
  -5   3   3    0.19    0.10
   5  -3  -3    0.03    0.08
  -4   3   3    9.71    0.27
  -4   3   3   10.37    0.30
  -4   3   3   10.02    0.21
  -4   3   3   10.04    0.24
  -4   3   3    9.98    0.24
   4  -3  -3   10.02    0.23
   4  -3  -3    9.78    0.27
  -3   3   3    0.84    0.07
  -3   3   3    0.89    0.10
  -3   3   3    1.02    0.08
  -3   3   3    0.94    0.11
  -3   3   3    1.05    0.09
   3  -3  -3    0.97    0.07
   3  -3  -3    1.03    0.07
   3  -3  -3    0.95    0.09
   3  -3  -3    0.90    0.10
  -2   3   3  110.94    1.98
  -2   3   3  113.77    2.04
  -2   3   3  108.54    2.12
  -2   3   3  112.64    2.05
  -2   3   3  112.32    1.98
   2  -3  -3  114.21    1.98
   2  -3  -3  113.41    1.98
   2  -3  -3  112.02    2.03
   2  -3  -3  113.11    2.12
   2  -3  -3  112.17    2.04
  -1   3   3    0.06    0.04
  -1   3   3   -0.03    0.06
  -1   3   3   -0.01    0.07
  -1   3   3    0.02    0.07
  -1   3   3   -0.04    0.04
   1  -3  -3   -0.01    0.02
   1  -3  -3    0.08    0.06
   1  -3  -3    0.10    0.06
   1  -3  -3    0.11    0.04
   1  -3  -3   -0.01    0.06
   0   3   3   20.67    0.42
   0   3   3   21.24    0.40
   0   3   3   21.25    0.43
   0  -3  -3   21.23    0.43
   0  -3  -3   20.19    0.45
   0  -3  -3   21.40    0.40
   0  -3  -3   20.85    0.43
   0  -3  -3   20.73    0.40
   0  -3  -3   21.16    0.40
   1   3   3    0.73    0.07
   1   3   3    0.63    0.05
   1   3   3    0.72    0.08
   1   3   3    0.71    0.05
  -1  -3  -3    0.50    0.05
  -1  -3  -3    0.70    0.08
  -1  -3  -3    0.68    0.05
  -1  -3  -3    0.58    0.07
   2   3   3   39.53    0.70
   2   3   3   38.82    0.73
   2   3   3   38.37    0.74
   2   3   3   38.99    0.70
   2   3   3   38.52    0.70
  -2  -3  -3   38.04    0.70
  -2  -3  -3   38.54    0.74
  -2  -3  -3   38.44    0.71
  -2  -3  -3   37.49    0.74
   3   3   3    0.63    0.06
   3   3   3    0.69    0.08
  -3  -3  -3    0.64    0.06
  -3  -3  -3    0.58    0.09
  -3  -3  -3    0.72    0.08
  -3  -3  -3    0.71    0.06
   4   3   3    9.37    0.21
   4   3   3    9.43    0.25
  -4  -3  -3    8.84    0.24
  -4  -3  -3    9.12    0.22
  -4  -3  -3    9.31    0.23
  -4  -3  -3    9.19    0.22
   5   3   3   -0.04    0.07
  -5  -3  -3   -0.03    0.05
  -5  -3  -3   -0.03    0.09
  -5  -3  -3   -0.06    0.07
  -5  -3  -3    0.01    0.05
   6   3   3   -0.10    0.08
  -6  -3  -3   -0.10    0.09
  -6  -3  -3    0.06    0.06
  -6  -3  -3    0.03    0.05
  -6  -3  -3    0.10    0.07
   7   3   3    0.10    0.10
  -7  -3  -3    0.15    0.08
  -7  -3  -3    0.13    0.11
  -7  -3  -3    0.07    0.07
  -7  -3  -3    0.15    0.06
   8   3   3    1.22    0.14
  -8  -3  -3    1.15    0.11
  -8  -3  -3    1.18    0.15
  -8  -3  -3    1.25    0.10
   9   3   3    0.47    0.14
  -9  -3  -3    0.42    0.09
  -9  -3  -3    0.40    0.14
  -9  -3  -3    0.36    0.09
  -9  -3  -3    0.29    0.13
  10   3   3   11.03    0.37
 -10  -3  -3   11.43    0.33
 -10  -3  -3   11.49    0.35
 -10  -3  -3   10.98    0.31
 -10  -3  -3   11.56    0.39
  11   3   3    0.35    0.15
 -11  -3  -3    0.10    0.14
 -11  -3  -3    0.06    0.16
 -11  -3  -3    0.59    0.12
 -12  -3  -3    1.52    0.16
 -12  -3  -3    1.62    0.23
 -12  -3  -3    1.32    0.17
 -13  -3  -3   -0.02    0.18
 -13  -3  -3   -0.01    0.14
 -11   4   4    0.24    0.20
 -11   4   4    0.58    0.17
  11  -4  -4    0.48    0.17
 -10   4   4    5.04    0.27
 -10   4   4    5.04    0.25
 -10   4   4    5.17    0.31
  10  -4  -4    5.17    0.28
  -9   4   4    0.01    0.10
  -9   4   4    0.12    0.14
  -9   4   4    0.03    0.15
   9  -4  -4    0.15    0.14
  -8   4   4    0.02    0.07
  -8   4   4   -0.06    0.12
  -8   4   4   -0.04    0.09
  -8   4   4    0.15    0.09
  -8   4   4   -0.17    0.13
   8  -4  -4   -0.01    0.12
  -7   4   4    0.64    0.15
  -7   4   4    0.51    0.10
  -7   4   4    0.78    0.14
  -7   4   4    0.58    0.10
  -7   4   4    0.60    0.07
   7  -4  -4    0.47    0.13
  -6   4   4   -0.04    0.07
  -6   4   4    0.09    0.12
  -6   4   4   -0.17    0.07
  -6   4   4   -0.02    0.05
  -6   4   4   -0.07    0.12
   6  -4  -4   -0.10    0.10
  -5   4   4    1.61    0.13
  -5   4   4    1.68    0.14
  -5   4   4    1.79    0.13
  -5   4   4    1.81    0.16
   5  -4  -4    1.60    0.14
  -4   4   4    0.32    0.10
  -4   4   4    0.33    0.07
  -4   4   4    0.26    0.10
  -4   4   4    0.45    0.07
   4  -4  -4    0.27    0.06
   4  -4  -4    0.39    0.09
  -3   4   4    9.20    0.29
  -3   4   4    8.92    0.23
  -3   4   4    9.08    0.23
  -3   4   4    8.72    0.26
   3  -4  -4    9.33    0.22
   3  -4  -4    8.75    0.26
  -2   4   4  504.11    9.23
  -2   4   4  493.45    8.74
  -2   4   4  499.05    8.69
  -2   4   4  495.06    8.89
   2  -4  -4  500.62    9.22
   2  -4  -4  497.25    8.79
   2  -4  -4  514.34    8.69
   2  -4  -4  501.28    8.95
  -1   4   4    1.50    0.10
  -1   4   4    1.46    0.11
  -1   4   4    1.75    0.11
   1  -4  -4    1.51    0.11
   1  -4  -4    1.50    0.11
   1  -4  -4    1.47    0.11
   0   4   4  327.94    5.93
   0   4   4  333.06    5.79
   0  -4  -4  339.89    5.79
   0  -4  -4  326.82    5.92
   0  -4  -4  336.91    6.15
   0  -4  -4  327.07    5.81
   0  -4  -4  338.02    5.79
   1   4   4   23.43    0.46
   1   4   4   23.29    0.49
   1   4   4   23.33    0.45
  -1  -4  -4   23.71    0.46
  -1  -4  -4   23.58    0.48
  -1  -4  -4   23.82    0.49
  -1  -4  -4   23.10    0.46
   2   4   4    1.24    0.10
   2   4   4    1.36    0.10
   2   4   4    1.30    0.10
  -2  -4  -4    1.57    0.13
  -2  -4  -4    1.28    0.10
  -2  -4  -4    1.24    0.09
  -2  -4  -4    1.32    0.09
  -2  -4  -4    1.23    0.10
   3   4   4    0.43    0.06
   3   4   4    0.49    0.06
   3   4   4    0.46    0.09
  -3  -4  -4    0.34    0.06
  -3  -4  -4    0.49    0.08
  -3  -4  -4    0.38    0.09
  -3  -4  -4    0.49    0.06
   4   4   4   16.64    0.37
  -4  -4  -4   16.16    0.34
  -4  -4  -4   16.20    0.36
  -4  -4  -4   15.94    0.34
  -4  -4  -4   15.30    0.37
   5   4   4    0.05    0.08
  -5  -4  -4    0.18    0.05
  -5  -4  -4    0.23    0.10
  -5  -4  -4    0.12    0.06
  -5  -4  -4    0.12    0.07
   6   4   4    8.78    0.26
  -6  -4  -4    8.59    0.22
  -6  -4  -4    8.57    0.27
  -6  -4  -4    8.38    0.23
   7   4   4    0.16    0.11
  -7  -4  -4    0.23    0.11
  -7  -4  -4    0.22    0.07
  -7  -4  -4    0.27    0.07
   8   4   4    4.36    0.23
  -8  -4  -4    4.60    0.19
  -8  -4  -4    4.83    0.18
  -8  -4  -4    4.81    0.23
   9   4   4    0.96    0.14
  -9  -4  -4    0.87    0.10
  -9  -4  -4    0.77    0.15
  -9  -4  -4    0.72    0.11
  10   4   4    0.20    0.14
 -10  -4  -4    0.13    0.13
 -10  -4  -4    0.10    0.15
 -10  -4  -4    0.30    0.10
  11   4   4   -0.08    0.15
 -11  -4  -4    0.10    0.16
 -11  -4  -4    0.16    0.15
 -11  -4  -4    0.05    0.10
 -12  -4  -4    0.13    0.15
 -12  -4  -4    0.11    0.17
 -12  -4  -4    0.00    0.11
 -11   5   5    0.19    0.21
 -11   5   5    0.11    0.16
  11  -5  -5   -0.17    0.16
 -10   5   5    0.26    0.16
 -10   5   5    0.31    0.19
  10  -5  -5    0.11    0.15
  -9   5   5    1.19    0.20
  -9   5   5    0.81    0.13
  -9   5   5    0.90    0.17
   9  -5  -5    0.65    0.17
  -8   5   5    0.15    0.10
  -8   5   5   -0.05    0.15
  -8   5   5    0.22    0.15
   8  -5  -5    0.28    0.13
  -7   5   5    0.07    0.14
  -7   5   5    0.06    0.08
  -7   5   5    0.17    0.09
  -7   5   5    0.03    0.14
   7  -5  -5   -0.09    0.13
  -6   5   5    7.04    0.29
  -6   5   5    7.47    0.25
  -6   5   5    7.44    0.31
  -6   5   5    7.83    0.25
   6  -5  -5    7.60    0.29
  -5   5   5    9.59    0.27
  -5   5   5    8.88    0.30
  -5   5   5    9.06    0.33
  -5   5   5    9.18    0.26
   5  -5  -5    9.16    0.30
  -4   5   5    7.13    0.26
  -4   5   5    7.07    0.22
  -4   5   5    7.21    0.22
  -4   5   5    6.79    0.28
   4  -5  -5    7.12    0.21
   4  -5  -5    6.68    0.25
  -3   5   5    7.40    0.27
  -3   5   5    6.97    0.20
  -3   5   5    7.09    0.21
  -3   5   5    6.94    0.24
   3  -5  -5    6.92    0.15
   3  -5  -5    6.92    0.24
   3  -5  -5    7.23    0.20
  -2   5   5   12.14    0.29
  -2   5   5   13.13    0.30
  -2   5   5   12.54    0.33
   2  -5  -5   12.40    0.29
   2  -5  -5   11.67    0.31
   2  -5  -5   12.48    0.29
  -1   5   5    2.06    0.13
  -1   5   5    2.21    0.12
  -1   5   5    1.77    0.13
   1  -5  -5    2.33    0.15
   1  -5  -5    2.05    0.12
   1  -5  -5    2.14    0.12
   0   5   5  124.01    2.16
   0   5   5  122.79    2.24
   0  -5  -5  120.72    2.16
   0  -5  -5  123.54    2.16
   0  -5  -5  122.04    2.16
   0  -5  -5  118.97    2.23
   0  -5  -5  120.58    2.32
   1   5   5   34.47    0.65
   1   5   5   34.65    0.70
   1   5   5   34.54    0.66
  -1  -5  -5   33.98    0.69
  -1  -5  -5   34.28    0.65
  -1  -5  -5   33.67    0.66
   2   5   5    1.52    0.12
   2   5   5    1.42    0.10
  -2  -5  -5    1.53    0.11
  -2  -5  -5    1.48    0.12
  -2  -5  -5    1.46    0.10
  -2  -5  -5    1.55    0.10
   3   5   5    2.06    0.14
   3   5   5    1.97    0.11
  -3  -5  -5    2.04    0.12
  -3  -5  -5    2.06    0.11
  -3  -5  -5    1.97    0.14
   4   5   5    0.16    0.10
  -4  -5  -5    0.13    0.09
  -4  -5  -5    0.20    0.06
  -4  -5  -5    0.23    0.06
   5   5   5    3.16    0.18
  -5  -5  -5    3.16    0.14
  -5  -5  -5    3.42    0.14
  -5  -5  -5    3.41    0.18
   6   5   5    9.64    0.30
  -6  -5  -5   10.07    0.30
  -6  -5  -5    9.50    0.25
  -6  -5  -5    9.68    0.26
   7   5   5    0.21    0.12
  -7  -5  -5   -0.04    0.07
  -7  -5  -5    0.15    0.07
  -7  -5  -5    0.05    0.12
   8   5   5    1.03    0.15
  -8  -5  -5    1.22    0.12
  -8  -5  -5    1.13    0.16
  -8  -5  -5    1.28    0.11
   9   5   5    1.33    0.17
  -9  -5  -5    1.15    0.12
  -9  -5  -5    0.95    0.16
  -9  -5  -5    1.12    0.12
  10   5   5    1.60    0.18
 -10  -5  -5    1.13    0.17
 -10  -5  -5    1.28    0.13
  11   5   5   -0.10    0.14
 -11  -5  -5    0.13    0.15
 -11  -5  -5    0.04    0.10
 -11  -5  -5   -0.12    0.15
 -12  -5  -5   -0.08    0.15
 -12  -5  -5   -0.11    0.18
 -10   6   6    0.73    0.21
 -10   6   6    0.90    0.19
  10  -6  -6    0.57    0.18
  -9   6   6    0.46    0.19
  -9   6   6    0.62    0.18
   9  -6  -6    0.42    0.17
  -8   6   6   -0.11    0.14
  -8   6   6    0.08    0.16
   8  -6  -6    0.03    0.13
  -7   6   6    0.09    0.10
  -7   6   6    0.11    0.14
  -7   6   6    0.11    0.15
   7  -6  -6    0.10    0.13
  -6   6   6    6.15    0.24
  -6   6   6    5.75    0.26
  -6   6   6    5.35    0.27
   6  -6  -6    5.91    0.28
  -5   6   6   11.88    0.32
  -5   6   6   11.64    0.36
  -5   6   6   11.78    0.32
  -5   6   6   11.90    0.40
   5  -6  -6   11.45    0.36
  -4   6   6    0.79    0.10
  -4   6   6    0.71    0.09
  -4   6   6    0.75    0.14
  -4   6   6    0.73    0.14
   4  -6  -6    0.74    0.13
   4  -6  -6    0.68    0.09
  -3   6   6   28.13    0.64
  -3   6   6   29.32    0.69
  -3   6   6   28.79    0.59
  -3   6   6   29.19    0.60
   3  -6  -6   29.68    0.59
   3  -6  -6   29.12    0.54
   3  -6  -6   29.23    0.64
  -2   6   6    6.55    0.25
  -2   6   6    6.54    0.21
  -2   6   6    6.59    0.21
   2  -6  -6    6.77    0.20
   2  -6  -6    6.14    0.24
  -1   6   6    0.10    0.10
  -1   6   6    0.00    0.06
  -1   6   6   -0.02    0.06
   1  -6  -6    0.01    0.08
   1  -6  -6   -0.02    0.02
   1  -6  -6   -0.13    0.05
   1  -6  -6   -0.01    0.05
   0   6   6    0.27    0.09
   0   6   6    0.51    0.07
   0  -6  -6    0.66    0.07
   0  -6  -6    0.51    0.09
   0  -6  -6    0.50    0.07
   1   6   6   -0.06    0.06
   1   6   6    0.04    0.05
   1   6   6    0.06    0.10
  -1  -6  -6   -0.02    0.08
  -1  -6  -6    0.05    0.06
  -1  -6  -6    0.02    0.06
   2   6   6    2.06    0.16
   2   6   6    2.54    0.14
  -2  -6  -6    2.59    0.13
  -2  -6  -6    2.40    0.12
  -2  -6  -6    2.42    0.15
  -2  -6  -6    2.40    0.16
   3   6   6    0.57    0.11
   3   6   6    0.85    0.08
  -3  -6  -6    0.65    0.08
  -3  -6  -6    0.85    0.12
  -3  -6  -6    0.71    0.08
   4   6   6    1.08    0.13
  -4  -6  -6    0.98    0.09
  -4  -6  -6    1.22    0.13
  -4  -6  -6    0.97    0.09
   5   6   6    6.42    0.25
  -5  -6  -6    6.50    0.21
  -5  -6  -6    6.52    0.24
  -5  -6  -6    6.75    0.21
   6   6   6    8.55    0.29
  -6  -6  -6    8.33    0.29
  -6  -6  -6    8.58    0.25
  -6  -6  -6    8.66    0.25
   7   6   6    3.49    0.22
  -7  -6  -6    3.48    0.22
  -7  -6  -6    3.54    0.17
  -7  -6  -6    3.17    0.17
   8   6   6    1.20    0.16
  -8  -6  -6    1.33    0.16
  -8  -6  -6    1.31    0.12
  -8  -6  -6    1.33    0.12
   9   6   6    7.18    0.30
  -9  -6  -6    7.37    0.29
  -9  -6  -6    6.96    0.26
  10   6   6    0.07    0.14
 -10  -6  -6    0.08    0.15
 -10  -6  -6    0.00    0.10
  11   6   6    2.00    0.22
 -11  -6  -6    1.84    0.17
 -11  -6  -6    2.20    0.21
 -12  -6  -6    5.46    0.29
 -12  -6  -6    5.60    0.35
 -10   7   7    1.47    0.25
 -10   7   7    1.02    0.21
  10  -7  -7    1.17    0.22
  -9   7   7    7.12    0.33
  -9   7   7    6.32    0.39
   9  -7  -7    6.34    0.33
  -8   7   7    0.10    0.18
  -8   7   7   -0.06    0.16
   8  -7  -7    0.05    0.15
  -7   7   7    2.09    0.23
  -7   7   7    2.00    0.21
   7  -7  -7    2.03    0.20
  -6   7   7    0.26    0.14
  -6   7   7    0.12    0.16
   6  -7  -7    0.21    0.14
  -5   7   7   -0.06    0.08
  -5   7   7   -0.04    0.15
  -5   7   7    0.04    0.13
   5  -7  -7    0.05    0.12
  -4   7   7    0.06    0.09
  -4   7   7    0.01    0.12
   4  -7  -7    0.08    0.12
  -3   7   7    0.86    0.15
  -3   7   7    0.86    0.10
  -3   7   7    0.80    0.10
   3  -7  -7    0.95    0.13
   3  -7  -7    1.05    0.10
   3  -7  -7    0.88    0.05
  -2   7   7    0.58    0.09
  -2   7   7    0.49    0.13
  -2   7   7    0.32    0.08
   2  -7  -7    0.26    0.11
   2  -7  -7    0.34    0.08
  -1   7   7    0.67    0.13
  -1   7   7    0.75    0.09
  -1   7   7    0.91    0.09
   1  -7  -7    0.91    0.09
   1  -7  -7    0.92    0.13
   0   7   7    1.88    0.16
   0   7   7    1.67    0.13
   0   7   7    2.04    0.14
   0  -7  -7    2.23    0.14
   0  -7  -7    2.29    0.14
   0  -7  -7    2.17    0.17
   1   7   7    1.72    0.12
   1   7   7    1.82    0.16
  -1  -7  -7    1.96    0.13
  -1  -7  -7    2.15    0.14
  -1  -7  -7    2.10    0.17
   2   7   7    7.39    0.23
   2   7   7    7.62    0.27
  -2  -7  -7    7.15    0.27
  -2  -7  -7    7.30    0.25
  -2  -7  -7    7.51    0.22
  -2  -7  -7    7.35    0.22
   3   7   7    2.65    0.16
   3   7   7    2.08    0.17
  -3  -7  -7    2.14    0.14
  -3  -7  -7    2.39    0.18
  -3  -7  -7    2.04    0.13
   4   7   7    2.84    0.20
  -4  -7  -7    2.90    0.19
  -4  -7  -7    3.17    0.16
  -4  -7  -7    3.29    0.16
   5   7   7    0.49    0.13
  -5  -7  -7    0.61    0.09
  -5  -7  -7    0.56    0.14
  -5  -7  -7    0.48    0.09
   6   7   7    0.22    0.13
  -6  -7  -7    0.45    0.09
  -6  -7  -7    0.28    0.08
  -6  -7  -7    0.16    0.13
   7   7   7    0.52    0.14
  -7  -7  -7    0.69    0.10
  -7  -7  -7    0.67    0.11
  -7  -7  -7    0.49    0.15
   8   7   7    0.56    0.15
  -8  -7  -7    0.59    0.11
  -8  -7  -7    0.55    0.16
   9   7   7    4.14    0.25
  -9  -7  -7    4.91    0.26
  -9  -7  -7    4.64    0.22
  10   7   7    0.16    0.15
 -10  -7  -7    0.40    0.16
 -10  -7  -7    0.10    0.11
  11   7   7    6.14    0.31
 -11  -7  -7    6.33    0.30
  -9   8   8    1.17    0.21
  -9   8   8    1.16    0.24
   9  -8  -8    0.77    0.20
  -8   8   8   -0.28    0.16
  -8   8   8   -0.20    0.19
   8  -8  -8    0.03    0.15
  -7   8   8    0.96    0.19
  -7   8   8    1.41    0.23
   7  -8  -8    1.28    0.19
  -6   8   8    2.18    0.21
  -6   8   8    1.84    0.23
   6  -8  -8    1.77    0.20
  -5   8   8    0.03    0.14
   5  -8  -8    0.08    0.13
  -4   8   8    0.79    0.16
   4  -8  -8    0.92    0.15
  -3   8   8    0.12    0.14
   3  -8  -8    0.21    0.12
  -2   8   8   -0.16    0.13
  -2   8   8    0.09    0.08
   2  -8  -8    0.08    0.11
  -1   8   8    1.82    0.12
  -1   8   8    3.01    0.21
   1  -8  -8    2.19    0.17
   0   8   8    0.76    0.15
   0   8   8    1.09    0.11
   0  -8  -8    1.29    0.11
   0  -8  -8    1.07    0.10
   0  -8  -8    0.98    0.14
   1   8   8    0.29    0.09
   1   8   8    0.27    0.13
  -1  -8  -8    0.24    0.08
  -1  -8  -8    0.44    0.12
  -1  -8  -8    0.39    0.08
   2   8   8    4.70    0.24
  -2  -8  -8    4.56    0.22
  -2  -8  -8    4.77    0.19
  -2  -8  -8    4.84    0.24
  -2  -8  -8    4.69    0.20
   3   8   8    0.80    0.15
  -3  -8  -8    0.91    0.11
  -3  -8  -8    1.20    0.11
  -3  -8  -8    1.14    0.16
   4   8   8    4.41    0.24
  -4  -8  -8    4.31    0.19
  -4  -8  -8    4.02    0.19
  -4  -8  -8    4.48    0.25
   5   8   8    8.99    0.32
  -5  -8  -8    8.82    0.33
  -5  -8  -8    8.94    0.27
   6   8   8    0.99    0.16
  -6  -8  -8    1.16    0.17
  -6  -8  -8    1.07    0.12
   7   8   8    3.59    0.25
  -7  -8  -8    3.64    0.24
  -7  -8  -8    3.34    0.19
   8   8   8    0.95    0.17
  -8  -8  -8    0.99    0.18
  -8  -8  -8    0.70    0.12
   9   8   8   -0.05    0.15
  -9  -8  -8    0.26    0.16
  10   8   8    0.10    0.17
 -10  -8  -8    0.11    0.16
 -11  -8  -8    0.17    0.17
  -8   9   9    2.47    0.26
   8  -9  -9    2.46    0.26
  -7   9   9    0.03    0.18
   7  -9  -9   -0.01    0.16
  -6   9   9    0.00    0.16
   6  -9  -9    0.10    0.16
  -5   9   9    0.30    0.17
   5  -9  -9    0.28    0.15
  -4   9   9    0.04    0.15
   4  -9  -9    0.07    0.13
  -3   9   9    0.21    0.15
   3  -9  -9    0.01    0.13
  -2   9   9    0.45    0.16
   2  -9  -9    0.40    0.13
  -1   9   9    3.73    0.25
   1  -9  -9    4.60    0.24
   0   9   9    0.42    0.15
   0  -9  -9    0.55    0.13
   1   9   9    2.95    0.22
  -1  -9  -9    2.28    0.18
   2   9   9    0.18    0.14
  -2  -9  -9    0.53    0.14
  -2  -9  -9    0.16    0.12
   3   9   9    1.46    0.18
  -3  -9  -9    1.53    0.13
  -3  -9  -9    1.38    0.18
   4   9   9    5.58    0.27
  -4  -9  -9    5.12    0.26
  -4  -9  -9    5.58    0.23
   5   9   9    0.30    0.15
  -5  -9  -9    0.46    0.16
  -5  -9  -9    0.19    0.10
   6   9   9   -0.20    0.14
  -6  -9  -9    0.41    0.16
   7   9   9    2.88    0.24
  -7  -9  -9    3.16    0.25
   8   9   9    1.23    0.19
  -8  -9  -9    1.30    0.20
   9   9   9    0.39    0.17
  -9  -9  -9    0.22    0.17
  10   9   9    0.29    0.19
 -10  -9  -9   -0.22    0.17
  -7  10  10    0.11    0.19
   7 -10 -10    0.01    0.17
  -6  10  10    0.12    0.18
   6 -10 -10    0.25    0.17
  -5  10  10    2.29    0.24
   5 -10 -10    2.50    0.24
  -4  10  10    1.47    0.21
   4 -10 -10    1.38    0.19
  -3  10  10    0.34    0.17
   3 -10 -10    0.58    0.16
  -2  10  10    0.09    0.16
   2 -10 -10    0.07    0.14
  -1  10  10    0.02    0.15
   1 -10 -10    0.54    0.15
   0  10  10    0.05    0.15
   0 -10 -10   -0.06    0.12
   1  10  10    0.55    0.16
  -1 -10 -10    0.50    0.14
   2  10  10    0.00    0.15
  -2 -10 -10    0.00    0.12
  -2 -10 -10   -0.05    0.14
   3  10  10    0.27    0.15
  -3 -10 -10   -0.08    0.15
   4  10  10    5.57    0.29
  -4 -10 -10    5.62    0.30
   5  10  10    2.82    0.24
  -5 -10 -10    2.65    0.23
   6  10  10    9.70    0.38
  -6 -10 -10    9.40    0.37
   7  10  10    0.53    0.18
  -7 -10 -10    0.65    0.19
   8  10  10    1.03    0.20
  -8 -10 -10    1.72    0.23
   9  10  10    0.52    0.19
  -9 -10 -10    0.48    0.19
  -5  11  11    0.13    0.18
   5 -11 -11    0.24    0.18
  -4  11  11    0.08    0.18
   4 -11 -11    0.27    0.17
  -3  11  11    0.99    0.21
   3 -11 -11    0.83    0.18
  -2  11  11   -0.04    0.17
   2 -11 -11   -0.17    0.15
  -1  11  11    0.07    0.17
   1 -11 -11    0.09    0.15
   0  11  11    1.33    0.21
   0 -11 -11    1.53    0.19
   1  11  11    0.32    0.17
  -1 -11 -11    0.43    0.15
   2  11  11    0.75    0.19
  -2 -11 -11    0.69    0.16
  -2 -11 -11    0.50    0.17
   3  11  11    0.34    0.18
  -3 -11 -11    0.34    0.17
   4  11  11    0.30    0.18
  -4 -11 -11    0.51    0.17
   5  11  11    0.23    0.19
  -5 -11 -11    0.11    0.18
   6  11  11    3.98    0.29
  -6 -11 -11    4.15    0.30
   7  11  11    0.06    0.18
  -7 -11 -11    0.41    0.20
   8  11  11    1.33    0.22
  -3  12  12    1.40    0.23
   3 -12 -12    1.35    0.23
  -2  12  12    1.22    0.22
   2 -12 -12    1.27    0.21
  -1  12  12   -0.25    0.17
   1 -12 -12    0.01    0.16
   0  12  12    1.17    0.22
   0 -12 -12    1.08    0.20
   1  12  12   -0.02    0.18
  -1 -12 -12    0.25    0.18
  -1 -12 -12    0.11    0.15
   2  12  12    0.61    0.20
  -2 -12 -12    0.88    0.20
  -2 -12 -12    0.62    0.17
   3  12  12    0.25    0.19
  -3 -12 -12   -0.13    0.18
   4  12  12    1.12    0.21
  -4 -12 -12    1.08    0.22
   5  12  12    2.43    0.26
  -5 -12 -12    2.81    0.27
   6  12  12    1.12    0.22
  -5 -12 -13    1.18    0.23
   5  12  13    0.77    0.22
  -4 -12 -13    1.56    0.23
   4  12  13    1.69    0.24
  -3 -12 -13    0.48    0.20
   3  12  13    0.33    0.20
  -2 -12 -13   -0.19    0.15
  -2 -12 -13    0.10    0.18
   2  12  13    0.21    0.19
  -1 -12 -13    0.91    0.21
  -1 -12 -13    0.92    0.20
   1  12  13    1.12    0.22
   0 -12 -13   -0.03    0.16
   0  12  13   -0.28    0.17
   1 -12 -13    0.60    0.18
  -1  12  13    0.24    0.19
   2 -12 -13    1.66    0.23
  -2  12  13    1.92    0.24
  -7 -11 -12    0.79    0.22
   7  11  12    0.65    0.20
  -6 -11 -12    3.22    0.27
   6  11  12    2.93    0.26
  -5 -11 -12    1.05    0.21
   5  11  12    0.77    0.19
  -4 -11 -12    0.01    0.17
   4  11  12   -0.02    0.16
  -3 -11 -12   -0.03    0.16
   3  11  12    0.15    0.17
  -2 -11 -12    0.32    0.16
  -2 -11 -12    0.62    0.18
   2  11  12    0.49    0.18
  -1 -11 -12    2.12    0.21
  -1 -11 -12    2.01    0.23
   1  11  12    1.71    0.22
   0 -11 -12    0.31    0.16
   0  11  12    0.25    0.17
   1 -11 -12    2.25    0.22
  -1  11  12    1.73    0.22
   2 -11 -12    0.15    0.16
  -2  11  12   -0.06    0.17
   3 -11 -12   -0.07    0.16
  -3  11  12    0.09    0.17
   4 -11 -12    0.46    0.18
  -4  11  12    0.02    0.19
   5 -11 -12   -0.10    0.17
  -5  11  12   -0.06    0.19
  -9 -10 -11    0.30    0.19
   9  10  11   -0.04    0.19
  -8 -10 -11    1.49    0.22
   8  10  11    1.02    0.20
  -7 -10 -11    0.81    0.20
   7  10  11    1.51    0.21
  -6 -10 -11   12.57    0.44
   6  10  11   13.72    0.45
  -5 -10 -11    0.09    0.16
   5  10  11    0.03    0.16
  -4 -10 -11    8.31    0.35
   4  10  11    8.68    0.35
  -3 -10 -11    0.29    0.16
   3  10  11    0.72    0.17
  -2 -10 -11    0.22    0.15
  -2 -10 -11    0.21    0.13
   2  10  11    0.07    0.15
  -1 -10 -11   -0.03    0.13
   1  10  11    0.00    0.14
   0 -10 -11   -0.07    0.12
   0  10  11   -0.09    0.15
   1 -10 -11    0.93    0.16
  -1  10  11    0.86    0.18
   2 -10 -11    0.88    0.17
  -2  10  11    1.20    0.19
   3 -10 -11    0.14    0.15
  -3  10  11    0.28    0.17
   4 -10 -11    0.52    0.17
  -4  10  11    0.81    0.19
   5 -10 -11    0.71    0.18
  -5  10  11    0.75    0.19
   6 -10 -11    0.34    0.18
  -6  10  11    0.05    0.19
 -10  -9 -10    0.11    0.19
  10   9  10    0.39    0.19
  -9  -9 -10    0.93    0.20
   9   9  10    1.15    0.21
  -8  -9 -10    0.72    0.19
   8   9  10    0.74    0.18
  -7  -9 -10   -0.21    0.16
   7   9  10    0.07    0.16
  -6  -9 -10    0.53    0.17
   6   9  10    0.65    0.17
  -5  -9 -10    2.88    0.23
   5   9  10    2.78    0.22
  -4  -9 -10    4.83    0.27
   4   9  10    5.23    0.27
  -3  -9 -10    3.85    0.24
   3   9  10    4.59    0.25
  -2  -9 -10    0.47    0.15
  -2  -9 -10    0.23    0.13
   2   9  10    0.31    0.15
  -1  -9 -10    9.20    0.32
   1   9  10    9.24    0.34
   0  -9 -10    0.62    0.14
   0   9  10    0.71    0.16
   1  -9 -10    2.51    0.20
  -1   9  10    2.25    0.20
   2  -9 -10   -0.07    0.12
  -2   9  10    0.04    0.14
   3  -9 -10   -0.15    0.13
  -3   9  10   -0.04    0.14
   4  -9 -10    0.02    0.14
  -4   9  10    0.26    0.15
   5  -9 -10    0.53    0.16
  -5   9  10    0.34    0.16
   6  -9 -10   -0.24    0.14
  -6   9  10    0.12    0.16
   7  -9 -10    3.18    0.26
  -7   9  10    2.94    0.26
   8  -9 -10    1.04    0.21
  -8   9  10    1.05    0.22
 -11  -8  -9   -0.11    0.18
  11   8   9   -0.07    0.17
 -10  -8  -9   -0.01    0.17
  10   8   9   -0.09    0.16
  -9  -8  -9    0.20    0.17
   9   8   9    0.37    0.17
  -8  -8  -9    1.90    0.21
   8   8   9    2.07    0.21
  -7  -8  -9    3.19    0.25
  -7  -8  -9    3.60    0.20
   7   8   9    3.39    0.24
  -6  -8  -9    0.14    0.14
  -6  -8  -9    0.09    0.09
   6   8   9    0.42    0.15
  -5  -8  -9    6.66    0.24
  -5  -8  -9    6.02    0.28
   5   8   9    5.88    0.28
  -4  -8  -9    6.32    0.23
  -4  -8  -9    6.12    0.27
   4   8   9    5.89    0.27
  -3  -8  -9   13.76    0.36
  -3  -8  -9   13.01    0.41
   3   8   9   13.95    0.40
  -2  -8  -9    1.67    0.16
  -2  -8  -9    1.83    0.13
  -2  -8  -9    1.84    0.13
  -2  -8  -9    1.37    0.17
   2   8   9    1.86    0.18
  -1  -8  -9    1.29    0.14
  -1  -8  -9    1.16    0.11
  -1  -8  -9    1.25    0.11
   1   8   9    1.31    0.16
   0  -8  -9    0.22    0.07
   0  -8  -9    0.44    0.12
   0   8   9    0.04    0.04
   0   8   9    0.30    0.13
   1  -8  -9   10.68    0.34
  -1   8   9   10.30    0.30
  -1   8   9    9.87    0.34
   2  -8  -9    0.29    0.12
  -2   8   9    0.46    0.10
  -2   8   9    0.26    0.14
   3  -8  -9    0.59    0.14
  -3   8   9    0.38    0.14
   4  -8  -9    0.50    0.14
  -4   8   9    0.57    0.15
   5  -8  -9    0.51    0.15
  -5   8   9    0.44    0.15
   6  -8  -9    1.24    0.18
  -6   8   9    1.45    0.20
   7  -8  -9    0.97    0.19
  -7   8   9    0.75    0.19
   8  -8  -9   -0.12    0.15
  -8   8   9   -0.09    0.16
  -8   8   9   -0.04    0.19
   9  -8  -9    0.59    0.19
  -9   8   9    0.15    0.22
  -9   8   9    0.37    0.19
 -11  -7  -8    4.72    0.29
  11   7   8    4.36    0.29
 -10  -7  -8    1.16    0.19
  10   7   8    1.18    0.20
  -9  -7  -8    1.34    0.20
  -9  -7  -8    1.49    0.15
   9   7   8    1.45    0.19
  -8  -7  -8    0.18    0.10
  -8  -7  -8    0.16    0.15
   8   7   8    0.18    0.14
  -7  -7  -8    0.60    0.11
  -7  -7  -8    0.76    0.16
   7   7   8    0.45    0.14
  -6  -7  -8    0.06    0.13
  -6  -7  -8    0.22    0.09
  -6  -7  -8   -0.01    0.08
   6   7   8    0.10    0.12
  -5  -7  -8    0.91    0.10
  -5  -7  -8    0.92    0.10
  -5  -7  -8    1.12    0.16
   5   7   8    0.66    0.14
  -4  -7  -8    3.75    0.17
  -4  -7  -8    3.69    0.17
  -4  -7  -8    3.51    0.22
   4   7   8    3.99    0.22
  -3  -7  -8   27.52    0.58
  -3  -7  -8   27.88    0.58
  -3  -7  -8   27.68    0.64
   3   7   8   28.54    0.58
   3   7   8   28.45    0.64
  -2  -7  -8    5.88    0.20
  -2  -7  -8    6.07    0.20
  -2  -7  -8    5.87    0.25
  -2  -7  -8    5.90    0.24
   2   7   8    6.11    0.21
   2   7   8    6.08    0.25
  -1  -7  -8   16.60    0.42
  -1  -7  -8   16.81    0.38
  -1  -7  -8   17.31    0.39
   1   7   8   17.37    0.39
   1   7   8   15.74    0.42
   0  -7  -8    0.57    0.12
   0  -7  -8    0.73    0.08
   0  -7  -8    0.46    0.08
   0   7   8    0.64    0.09
   0   7   8    0.64    0.13
   0   7   8    0.40    0.07
   1  -7  -8    2.12    0.13
   1  -7  -8    2.30    0.18
  -1   7   8    2.12    0.17
  -1   7   8    2.60    0.16
  -1   7   8    2.45    0.17
   2  -7  -8   -0.09    0.10
   2  -7  -8   -0.02    0.06
  -2   7   8    0.04    0.07
  -2   7   8   -0.06    0.10
  -2   7   8   -0.02    0.08
   3  -7  -8    0.03    0.11
  -3   7   8    0.05    0.12
  -3   7   8    0.04    0.07
  -3   7   8    0.06    0.08
   4  -7  -8    1.16    0.15
  -4   7   8    1.05    0.16
  -4   7   8    1.04    0.11
   5  -7  -8    0.42    0.13
  -5   7   8   -0.04    0.09
  -5   7   8    0.10    0.13
   6  -7  -8   -0.18    0.12
  -6   7   8    0.00    0.15
  -6   7   8    0.09    0.14
  -6   7   8   -0.01    0.09
   7  -7  -8    7.17    0.31
  -7   7   8    6.57    0.34
  -7   7   8    6.59    0.29
   8  -7  -8    0.34    0.16
  -8   7   8    0.08    0.19
  -8   7   8    0.10    0.16
   9  -7  -8   14.45    0.47
  -9   7   8   13.33    0.51
  -9   7   8   13.58    0.45
  10  -7  -8   -0.33    0.17
 -10   7   8   -0.15    0.22
 -10   7   8   -0.06    0.17
 -12  -6  -7    4.35    0.33
 -12  -6  -7    3.97    0.28
 -11  -6  -7    2.90    0.24
  11   6   7    3.00    0.25
 -10  -6  -7   -0.02    0.10
 -10  -6  -7    0.25    0.16
  10   6   7    0.06    0.15
  -9  -6  -7   16.27    0.42
  -9  -6  -7   17.02    0.47
   9   6   7   15.82    0.46
  -8  -6  -7    1.56    0.18
  -8  -6  -7    1.22    0.12
   8   6   7    1.36    0.17
  -7  -6  -7    5.52    0.21
  -7  -6  -7    5.54    0.26
  -7  -6  -7    5.68    0.21
   7   6   7    5.86    0.25
  -6  -6  -7    3.74    0.21
  -6  -6  -7    3.85    0.17
  -6  -6  -7    3.63    0.17
   6   6   7    3.49    0.21
  -5  -6  -7    8.89    0.26
  -5  -6  -7    9.28    0.25
  -5  -6  -7    8.91    0.31
   5   6   7    9.47    0.30
  -4  -6  -7    0.37    0.08
  -4  -6  -7    0.42    0.11
  -4  -6  -7    0.43    0.07
   4   6   7    0.36    0.07
   4   6   7    0.46    0.12
  -3  -6  -7    4.65    0.17
  -3  -6  -7    4.53    0.21
  -3  -6  -7    4.72    0.17
   3   6   7    5.13    0.17
   3   6   7    4.38    0.21
  -2  -6  -7    0.23    0.06
  -2  -6  -7    0.17    0.10
  -2  -6  -7    0.23    0.06
  -2  -6  -7    0.38    0.09
   2   6   7    0.25    0.10
   2   6   7    0.31    0.07
  -1  -6  -7    4.10    0.15
  -1  -6  -7    4.18    0.16
  -1  -6  -7    3.81    0.18
   1   6   7    3.53    0.15
   1   6   7    3.88    0.19
   1   6   7    4.03    0.16
   0  -6  -7    0.07    0.06
   0  -6  -7    0.06    0.06
   0  -6  -7    0.10    0.09
   0   6   7    0.02    0.06
   0   6   7    0.02    0.09
   0   6   7    0.06    0.06
   1  -6  -7    0.43    0.07
   1  -6  -7    0.51    0.10
   1  -6  -7    0.41    0.07
  -1   6   7    0.43    0.07
  -1   6   7    0.46    0.11
  -1   6   7    0.38    0.08
   2  -6  -7    3.22    0.14
   2  -6  -7    3.28    0.19
  -2   6   7    3.53    0.18
  -2   6   7    3.55    0.17
  -2   6   7    3.47    0.16
   3  -6  -7   25.17    0.49
   3  -6  -7   25.35    0.52
   3  -6  -7   25.15    0.58
  -3   6   7   24.80    0.58
  -3   6   7   25.49    0.54
  -3   6   7   25.44    0.54
   4  -6  -7    0.07    0.11
  -4   6   7    0.05    0.08
  -4   6   7    0.01    0.08
  -4   6   7    0.18    0.14
  -4   6   7   -0.14    0.11
   5  -6  -7   13.50    0.40
  -5   6   7   14.00    0.36
  -5   6   7   13.93    0.44
  -5   6   7   14.43    0.36
  -5   6   7   13.87    0.40
   6  -6  -7    1.06    0.16
  -6   6   7    0.98    0.12
  -6   6   7    0.69    0.14
  -6   6   7    0.62    0.16
   7  -6  -7    0.44    0.14
  -7   6   7    0.26    0.10
  -7   6   7    0.35    0.16
  -7   6   7    0.12    0.13
   8  -6  -7   -0.01    0.13
  -8   6   7    0.02    0.17
  -8   6   7   -0.17    0.13
  -8   6   7    0.04    0.10
   9  -6  -7    4.83    0.29
  -9   6   7    5.11    0.32
  -9   6   7    5.05    0.28
  10  -6  -7    0.09    0.16
 -10   6   7    0.35    0.21
 -10   6   7    0.09    0.16
 -12  -5  -6    0.55    0.18
 -12  -5  -6    0.76    0.20
  12   5   6    0.99    0.20
 -11  -5  -6    1.29    0.15
 -11  -5  -6    1.45    0.20
 -11  -5  -6    1.37    0.20
  11   5   6    1.37    0.20
 -10  -5  -6    0.16    0.14
 -10  -5  -6    0.30    0.11
  10   5   6    0.31    0.15
  -9  -5  -6    0.11    0.14
  -9  -5  -6    0.03    0.09
   9   5   6    0.18    0.13
  -8  -5  -6    0.40    0.14
  -8  -5  -6    0.24    0.08
  -8  -5  -6    0.06    0.09
   8   5   6    0.17    0.12
  -7  -5  -6    2.90    0.15
  -7  -5  -6    2.76    0.21
  -7  -5  -6    2.54    0.15
   7   5   6    2.73    0.19
  -6  -5  -6    3.02    0.15
  -6  -5  -6    2.66    0.14
  -6  -5  -6    2.88    0.20
   6   5   6    2.78    0.18
  -5  -5  -6    5.41    0.22
  -5  -5  -6    5.52    0.18
  -5  -5  -6    5.44    0.18
   5   5   6    5.67    0.22
  -4  -5  -6    0.16    0.06
  -4  -5  -6    0.22    0.06
  -4  -5  -6    0.19    0.10
   4   5   6    0.24    0.06
   4   5   6    0.18    0.06
   4   5   6    0.15    0.09
  -3  -5  -6    3.76    0.14
  -3  -5  -6    3.98    0.14
  -3  -5  -6    3.94    0.18
   3   5   6    4.07    0.14
   3   5   6    3.61    0.18
   3   5   6    3.86    0.14
  -2  -5  -6    1.05    0.08
  -2  -5  -6    1.12    0.11
  -2  -5  -6    0.98    0.08
  -2  -5  -6    1.09    0.10
   2   5   6    1.11    0.08
   2   5   6    1.04    0.11
   2   5   6    1.03    0.08
  -1  -5  -6   40.90    0.77
  -1  -5  -6   40.33    0.81
  -1  -5  -6   41.66    0.77
   1   5   6   40.72    0.77
   1   5   6   40.55    0.81
   0  -5  -6    9.19    0.25
   0  -5  -6    8.89    0.23
   0  -5  -6    8.80    0.23
   0  -5  -6    9.18    0.29
   0   5   6    9.07    0.24
   0   5   6    9.06    0.27
   0   5   6    9.40    0.23
   1  -5  -6    9.44    0.24
   1  -5  -6    9.96    0.24
   1  -5  -6    9.60    0.26
  -1   5   6    9.86    0.25
  -1   5   6    9.81    0.25
  -1   5   6    9.04    0.27
   2  -5  -6    0.43    0.06
   2  -5  -6    0.48    0.09
  -2   5   6    0.42    0.07
  -2   5   6    0.38    0.07
  -2   5   6    0.36    0.10
   3  -5  -6   17.95    0.43
   3  -5  -6   18.68    0.39
   3  -5  -6   17.65    0.36
  -3   5   6   18.09    0.39
  -3   5   6   17.92    0.43
  -3   5   6   17.66    0.39
  -3   5   6   17.96    0.46
   4  -5  -6    3.78    0.18
  -4   5   6    3.75    0.17
  -4   5   6    3.81    0.20
  -4   5   6    3.99    0.23
  -4   5   6    3.87    0.17
   5  -5  -6   60.61    1.20
  -5   5   6   59.26    1.26
  -5   5   6   61.97    1.15
  -5   5   6   62.04    1.14
  -5   5   6   59.20    1.20
   6  -5  -6    2.52    0.19
  -6   5   6    2.69    0.19
  -6   5   6    2.53    0.17
  -6   5   6    2.37    0.20
  -6   5   6    2.29    0.17
   7  -5  -6    4.52    0.25
  -7   5   6    4.77    0.21
  -7   5   6    4.75    0.21
  -7   5   6    4.17    0.23
  -7   5   6    4.85    0.28
   8  -5  -6    0.57    0.15
  -8   5   6    0.51    0.11
  -8   5   6    0.74    0.17
  -8   5   6    0.50    0.15
   9  -5  -6    0.05    0.14
  -9   5   6   -0.17    0.15
  -9   5   6   -0.08    0.14
  -9   5   6   -0.27    0.09
  10  -5  -6   -0.14    0.16
 -10   5   6   -0.04    0.17
 -10   5   6   -0.04    0.14
  11  -5  -6   -0.18    0.16
 -11   5   6    0.20    0.20
 -11   5   6    0.11    0.16
 -12  -4  -5   -0.10    0.17
 -12  -4  -5    0.06    0.15
  12   4   5    0.13    0.16
 -11  -4  -5    0.09    0.16
 -11  -4  -5   -0.03    0.10
 -11  -4  -5    0.01    0.15
  11   4   5    0.31    0.15
 -10  -4  -5    0.23    0.10
 -10  -4  -5    0.40    0.16
 -10  -4  -5    0.33    0.14
  10   4   5    0.29    0.14
  -9  -4  -5    3.18    0.22
  -9  -4  -5    3.45    0.18
  -9  -4  -5    3.55    0.19
   9   4   5    3.80    0.23
  -8  -4  -5    4.16    0.23
  -8  -4  -5    4.39    0.19
  -8  -4  -5    4.18    0.18
   8   4   5    4.58    0.23
  -7  -4  -5    0.10    0.07
  -7  -4  -5    0.10    0.07
  -7  -4  -5    0.08    0.11
   7   4   5    0.12    0.11
  -6  -4  -5    2.44    0.18
  -6  -4  -5    2.41    0.13
  -6  -4  -5    2.42    0.13
   6   4   5    2.31    0.16
  -5  -4  -5   15.83    0.39
  -5  -4  -5   15.35    0.34
  -5  -4  -5   15.22    0.34
   5   4   5   15.69    0.38
  -4  -4  -5    6.88    0.19
  -4  -4  -5    7.01    0.19
  -4  -4  -5    7.00    0.23
   4   4   5    7.35    0.23
   4   4   5    7.01    0.18
  -3  -4  -5    9.55    0.23
  -3  -4  -5    9.68    0.23
  -3  -4  -5    9.03    0.26
   3   4   5    9.33    0.22
   3   4   5    9.45    0.26
  -2  -4  -5    0.37    0.09
  -2  -4  -5    0.31    0.05
  -2  -4  -5    0.31    0.06
  -2  -4  -5    0.41    0.08
   2   4   5    0.40    0.06
   2   4   5    0.38    0.06
   2   4   5    0.39    0.09
   2   4   5    0.38    0.06
  -1  -4  -5   91.77    1.65
  -1  -4  -5   92.63    1.70
  -1  -4  -5   92.50    1.65
   1   4   5   93.65    1.65
   1   4   5   92.17    1.70
   0  -4  -5   21.67    0.47
   0  -4  -5   22.18    0.44
   0   4   5   21.67    0.47
   0   4   5   22.47    0.44
   0   4   5   22.11    0.44
   1  -4  -5   40.01    0.73
   1  -4  -5   39.08    0.73
   1  -4  -5   38.79    0.81
   1  -4  -5   39.32    0.77
   1  -4  -5   38.97    0.73
  -1   4   5   39.50    0.74
  -1   4   5   39.10    0.74
  -1   4   5   39.79    0.78
   2  -4  -5   78.43    1.39
   2  -4  -5   78.67    1.39
   2  -4  -5   77.62    1.39
   2  -4  -5   77.32    1.45
   2  -4  -5   76.95    1.51
  -2   4   5   76.27    1.51
  -2   4   5   78.71    1.40
  -2   4   5   77.83    1.40
  -2   4   5   74.52    1.44
   3  -4  -5   10.68    0.23
   3  -4  -5   10.90    0.29
   3  -4  -5   10.85    0.25
  -3   4   5   10.70    0.30
  -3   4   5   10.86    0.32
  -3   4   5   11.04    0.26
  -3   4   5   10.66    0.26
   4  -4  -5    0.09    0.08
  -4   4   5   -0.08    0.09
  -4   4   5    0.03    0.06
  -4   4   5   -0.04    0.09
  -4   4   5    0.11    0.06
   5  -4  -5    3.45    0.20
  -5   4   5    3.85    0.17
  -5   4   5    3.52    0.16
  -5   4   5    3.64    0.20
  -5   4   5    3.69    0.21
   6  -4  -5    0.37    0.11
  -6   4   5    0.43    0.13
  -6   4   5    0.28    0.08
  -6   4   5    0.33    0.12
  -6   4   5    0.32    0.08
   7  -4  -5    0.73    0.14
  -7   4   5    0.74    0.14
  -7   4   5    0.84    0.11
  -7   4   5    0.82    0.16
  -7   4   5    0.86    0.08
  -7   4   5    0.56    0.10
   8  -4  -5    0.63    0.14
  -8   4   5    0.59    0.16
  -8   4   5    0.56    0.14
  -8   4   5    0.70    0.11
  -8   4   5    0.73    0.11
  -8   4   5    0.57    0.08
   9  -4  -5    4.70    0.26
  -9   4   5    4.81    0.28
  -9   4   5    5.34    0.23
  -9   4   5    4.51    0.25
  10  -4  -5   -0.01    0.15
 -10   4   5    0.01    0.14
 -10   4   5    0.03    0.10
 -10   4   5    0.00    0.16
  11  -4  -5    2.46    0.24
 -11   4   5    2.84    0.27
 -11   4   5    2.34    0.21
 -13  -3  -4    0.25    0.17
 -13  -3  -4   -0.03    0.17
 -12  -3  -4    0.34    0.16
 -12  -3  -4    0.61    0.20
  12   3   4    0.28    0.17
 -11  -3  -4    0.14    0.11
 -11  -3  -4    0.24    0.15
 -11  -3  -4    0.24    0.17
  11   3   4    0.01    0.14
 -10  -3  -4    2.46    0.20
 -10  -3  -4    2.13    0.21
 -10  -3  -4    2.72    0.19
  10   3   4    2.85    0.21
  -9  -3  -4    3.85    0.18
  -9  -3  -4    3.81    0.24
  -9  -3  -4    3.98    0.20
  -9  -3  -4    3.61    0.24
   9   3   4    3.97    0.22
  -8  -3  -4    0.48    0.09
  -8  -3  -4    0.26    0.08
  -8  -3  -4    0.36    0.13
   8   3   4    0.21    0.11
  -7  -3  -4    1.08    0.10
  -7  -3  -4    1.02    0.13
  -7  -3  -4    1.18    0.09
   7   3   4    1.21    0.13
  -6  -3  -4    0.10    0.06
  -6  -3  -4    0.09    0.06
  -6  -3  -4    0.01    0.10
   6   3   4    0.10    0.09
  -5  -3  -4    3.28    0.18
  -5  -3  -4    3.53    0.13
  -5  -3  -4    3.58    0.16
  -5  -3  -4    3.49    0.14
   5   3   4    3.61    0.17
  -4  -3  -4   28.78    0.56
  -4  -3  -4   29.60    0.61
  -4  -3  -4   30.07    0.60
  -4  -3  -4   29.61    0.57
   4   3   4   29.12    0.56
   4   3   4   29.80    0.60
  -3  -3  -4   77.44    1.46
  -3  -3  -4   78.93    1.41
  -3  -3  -4   79.51    1.46
  -3  -3  -4   79.16    1.41
   3   3   4   79.83    1.41
   3   3   4   80.91    1.41
   3   3   4   77.58    1.46
  -2  -3  -4   20.52    0.41
  -2  -3  -4   20.87    0.44
  -2  -3  -4   21.08    0.41
  -2  -3  -4   21.01    0.43
   2   3   4   21.11    0.41
   2   3   4   20.99    0.43
   2   3   4   21.05    0.41
  -1  -3  -4   10.04    0.24
  -1  -3  -4    9.52    0.21
  -1  -3  -4    9.60    0.21
  -1  -3  -4    9.43    0.23
   1   3   4    9.46    0.23
   1   3   4    9.75    0.24
   1   3   4    9.75    0.22
   0  -3  -4    0.23    0.04
   0  -3  -4    0.20    0.06
   0  -3  -4    0.29    0.06
   0   3   4    0.19    0.05
   0   3   4    0.31    0.05
   0   3   4    0.24    0.06
   0   3   4    0.18    0.07
   1  -3  -4    5.26    0.19
   1  -3  -4    5.19    0.17
   1  -3  -4    5.30    0.14
   1  -3  -4    5.07    0.14
   1  -3  -4    5.16    0.14
   1  -3  -4    5.44    0.17
  -1   3   4    5.00    0.16
  -1   3   4    5.29    0.15
  -1   3   4    5.23    0.16
  -1   3   4    5.11    0.14
   2  -3  -4   31.64    0.65
   2  -3  -4   32.15    0.59
   2  -3  -4   31.70    0.62
   2  -3  -4   30.87    0.59
   2  -3  -4   31.52    0.59
  -2   3   4   31.31    0.59
  -2   3   4   31.13    0.66
  -2   3   4   31.07    0.59
  -2   3   4   31.24    0.62
  -2   3   4   31.51    0.62
   3  -3  -4    9.17    0.21
   3  -3  -4    8.90    0.26
   3  -3  -4    8.80    0.20
   3  -3  -4    8.88    0.24
  -3   3   4    9.06    0.25
  -3   3   4    9.00    0.22
  -3   3   4    9.24    0.22
  -3   3   4    8.84    0.27
  -3   3   4    8.82    0.24
   4  -3  -4    0.51    0.09
   4  -3  -4    0.67    0.06
  -4   3   4    0.56    0.10
  -4   3   4    0.50    0.09
  -4   3   4    0.48    0.06
  -4   3   4    0.49    0.07
  -4   3   4    0.58    0.08
   5  -3  -4   43.31    0.87
  -5   3   4   43.33    0.82
  -5   3   4   44.27    0.83
  -5   3   4   43.81    0.83
  -5   3   4   43.47    0.92
  -5   3   4   44.20    0.87
   6  -3  -4    0.31    0.10
  -6   3   4    0.34    0.11
  -6   3   4    0.34    0.08
  -6   3   4    0.22    0.07
  -6   3   4    0.33    0.12
  -6   3   4    0.28    0.06
   7  -3  -4   54.27    1.09
  -7   3   4   54.20    1.04
  -7   3   4   54.55    1.15
  -7   3   4   54.05    1.08
  -7   3   4   54.49    1.03
  -7   3   4   54.46    1.03
   8  -3  -4    0.80    0.14
  -8   3   4    0.84    0.10
  -8   3   4    0.65    0.15
  -8   3   4    0.47    0.13
  -8   3   4    0.60    0.09
  -8   3   4    0.93    0.11
   9  -3  -4    1.27    0.16
  -9   3   4    0.96    0.12
  -9   3   4    1.39    0.11
  -9   3   4    1.20    0.18
  -9   3   4    1.07    0.15
  -9   3   4    1.22    0.13
  10  -3  -4    0.02    0.13
 -10   3   4    0.10    0.09
 -10   3   4    0.02    0.10
 -10   3   4    0.10    0.17
 -10   3   4   -0.02    0.14
  11  -3  -4    0.52    0.16
 -11   3   4    0.47    0.15
 -11   3   4    0.63    0.13
 -11   3   4    0.23    0.19
 -12   3   4    0.17    0.19
 -12   3   4    0.10    0.15
 -13  -2  -3   -0.14    0.19
 -13  -2  -3   -0.09    0.16
 -12  -2  -3    0.18    0.18
 -12  -2  -3    0.07    0.11
 -12  -2  -3    0.07    0.16
  12   2   3    0.08    0.16
 -11  -2  -3    1.09    0.17
 -11  -2  -3    0.93    0.13
 -11  -2  -3    0.95    0.20
  11   2   3    1.00    0.17
 -10  -2  -3   -0.11    0.13
 -10  -2  -3    0.01    0.09
 -10  -2  -3   -0.01    0.15
 -10  -2  -3    0.11    0.10
  10   2   3   -0.20    0.12
  -9  -2  -3   11.49    0.36
  -9  -2  -3   11.90    0.39
  -9  -2  -3   11.99    0.31
  -9  -2  -3   12.01    0.32
   9   2   3   11.89    0.37
  -8  -2  -3    0.58    0.09
  -8  -2  -3    0.62    0.09
  -8  -2  -3    0.69    0.14
  -8  -2  -3    0.55    0.14
   8   2   3    0.36    0.12
  -7  -2  -3    3.54    0.15
  -7  -2  -3    4.00    0.20
  -7  -2  -3    3.81    0.16
  -7  -2  -3    3.51    0.21
   7   2   3    3.68    0.20
  -6  -2  -3    0.11    0.06
  -6  -2  -3    0.11    0.09
  -6  -2  -3    0.18    0.06
  -6  -2  -3    0.15    0.08
   6   2   3    0.12    0.09
  -5  -2  -3   28.52    0.56
  -5  -2  -3   27.44    0.53
  -5  -2  -3   26.81    0.57
  -5  -2  -3   26.90    0.53
   5   2   3   27.93    0.57
  -4  -2  -3    2.29    0.14
  -4  -2  -3    2.27    0.11
  -4  -2  -3    2.42    0.13
  -4  -2  -3    2.37    0.10
   4   2   3    2.49    0.13
   4   2   3    2.50    0.10
  -3  -2  -3   35.89    0.67
  -3  -2  -3   36.16    0.70
  -3  -2  -3   36.39    0.67
  -3  -2  -3   36.72    0.70
   3   2   3   37.04    0.71
   3   2   3   36.56    0.67
   3   2   3   36.44    0.67
   3   2   3   36.34    0.70
  -2  -2  -3   20.15    0.39
  -2  -2  -3   20.56    0.41
  -2  -2  -3   20.04    0.41
  -2  -2  -3   19.75    0.38
   2   2   3   20.21    0.41
   2   2   3   19.90    0.38
   2   2   3   21.01    0.41
   2   2   3   20.57    0.38
  -1  -2  -3    2.92    0.10
  -1  -2  -3    2.80    0.11
  -1  -2  -3    3.06    0.12
  -1  -2  -3    2.84    0.13
  -1  -2  -3    2.85    0.10
   1   2   3    2.88    0.10
   1   2   3    3.02    0.12
   1   2   3    2.89    0.12
   0  -2  -3   -0.13    0.05
   0  -2  -3    0.04    0.06
   0  -2  -3   -0.05    0.04
   0   2   3   -0.02    0.04
   0   2   3   -0.03    0.04
   0   2   3   -0.01    0.06
   0   2   3   -0.10    0.06
   0   2   3   -0.13    0.04
   1  -2  -3   -0.05    0.04
   1  -2  -3   -0.15    0.06
   1  -2  -3   -0.07    0.06
   1  -2  -3   -0.04    0.04
   1  -2  -3   -0.03    0.04
   1  -2  -3   -0.07    0.06
  -1   2   3   -0.05    0.04
  -1   2   3   -0.08    0.04
  -1   2   3   -0.02    0.05
  -1   2   3   -0.03    0.06
  -1   2   3   -0.08    0.07
   2  -2  -3    2.47    0.12
   2  -2  -3    2.62    0.09
   2  -2  -3    2.67    0.12
   2  -2  -3    2.66    0.08
   2  -2  -3    2.64    0.13
   2  -2  -3    2.55    0.09
  -2   2   3    2.68    0.13
  -2   2   3    2.75    0.13
  -2   2   3    2.66    0.10
  -2   2   3    2.59    0.10
  -2   2   3    2.60    0.12
   3  -2  -3    9.09    0.25
   3  -2  -3    9.38    0.20
   3  -2  -3    9.16    0.23
  -3   2   3    9.85    0.23
  -3   2   3    9.48    0.21
  -3   2   3    9.13    0.25
  -3   2   3    9.39    0.24
  -3   2   3    9.23    0.20
  -3   2   3    9.47    0.21
   4  -2  -3    5.26    0.19
   4  -2  -3    5.63    0.19
  -4   2   3    5.44    0.17
  -4   2   3    5.52    0.16
  -4   2   3    5.37    0.20
  -4   2   3    5.52    0.15
  -4   2   3    5.53    0.15
  -4   2   3    5.45    0.19
   5  -2  -3    2.17    0.15
  -5   2   3    2.10    0.11
  -5   2   3    2.08    0.11
  -5   2   3    2.00    0.14
  -5   2   3    2.05    0.16
  -5   2   3    2.39    0.12
  -5   2   3    2.08    0.13
   6  -2  -3    0.46    0.10
  -6   2   3    0.36    0.07
  -6   2   3    0.39    0.10
  -6   2   3    0.42    0.07
  -6   2   3    0.41    0.07
  -6   2   3    0.37    0.09
  -6   2   3    0.44    0.12
   7  -2  -3   29.60    0.65
  -7   2   3   29.62    0.64
  -7   2   3   29.57    0.61
  -7   2   3   29.77    0.69
  -7   2   3   30.26    0.60
  -7   2   3   30.07    0.60
   8  -2  -3    0.40    0.12
  -8   2   3    0.46    0.09
  -8   2   3    0.48    0.12
  -8   2   3    0.54    0.09
  -8   2   3    0.49    0.15
  -8   2   3    0.51    0.09
   9  -2  -3    6.17    0.27
  -9   2   3    5.96    0.23
  -9   2   3    5.95    0.25
  -9   2   3    6.01    0.23
  -9   2   3    6.03    0.29
  -9   2   3    5.95    0.23
  10  -2  -3    1.57    0.17
 -10   2   3    1.36    0.19
 -10   2   3    1.29    0.13
 -10   2   3    1.23    0.16
 -10   2   3    1.34    0.13
  11  -2  -3    0.29    0.16
 -11   2   3    0.21    0.10
 -11   2   3    0.10    0.14
 -11   2   3    0.00    0.10
 -11   2   3    0.13    0.16
 -12   2   3    0.03    0.14
 -12   2   3    0.21    0.19
 -13  -1  -2    1.28    0.19
 -13  -1  -2    1.02    0.22
 -12  -1  -2    0.20    0.12
 -12  -1  -2    0.68    0.20
 -12  -1  -2    0.19    0.15
  12   1   2    0.22    0.16
 -11  -1  -2    0.39    0.15
 -11  -1  -2    0.27    0.11
 -11  -1  -2    0.44    0.18
  11   1   2    0.28    0.14
 -10  -1  -2    0.35    0.16
 -10  -1  -2    0.31    0.10
 -10  -1  -2    0.27    0.10
 -10  -1  -2    0.19    0.14
  10   1   2    0.32    0.13
  -9  -1  -2    2.35    0.15
  -9  -1  -2    2.38    0.17
  -9  -1  -2    2.86    0.20
  -9  -1  -2    2.22    0.20
   9   1   2    2.45    0.19
  -8  -1  -2    1.33    0.11
  -8  -1  -2    1.08    0.15
  -8  -1  -2    1.12    0.15
  -8  -1  -2    1.36    0.11
   8   1   2    1.18    0.14
  -7  -1  -2   11.88    0.29
  -7  -1  -2   11.90    0.29
  -7  -1  -2   11.65    0.36
  -7  -1  -2   11.92    0.33
   7   1   2   11.75    0.33
  -6  -1  -2    1.17    0.08
  -6  -1  -2    1.29    0.09
  -6  -1  -2    1.18    0.12
  -6  -1  -2    1.30    0.13
  -6  -1  -2    1.33    0.11
   6   1   2    1.16    0.12
  -5  -1  -2  177.35    3.28
  -5  -1  -2  187.14    3.42
  -5  -1  -2  182.06    3.19
  -5  -1  -2  181.86    3.19
  -5  -1  -2  180.23    3.27
   5   1   2  183.69    3.28
  -4  -1  -2    0.57    0.06
  -4  -1  -2    0.72    0.06
  -4  -1  -2    0.82    0.08
  -4  -1  -2    0.70    0.10
   4   1   2    0.72    0.09
   4   1   2    0.73    0.06
  -3  -1  -2   34.49    0.67
  -3  -1  -2   34.86    0.64
  -3  -1  -2   34.89    0.66
  -3  -1  -2   34.18    0.64
   3   1   2   35.09    0.67
   3   1   2   35.24    0.63
   3   1   2   35.15    0.67
   3   1   2   34.81    0.63
  -2  -1  -2   12.34    0.24
  -2  -1  -2   12.23    0.25
  -2  -1  -2   12.36    0.27
  -2  -1  -2   12.38    0.26
   2   1   2   12.16    0.24
   2   1   2   12.43    0.27
   2   1   2   12.15    0.24
   2   1   2   12.35    0.26
  -1  -1  -2   22.01    0.41
  -1  -1  -2   22.30    0.41
  -1  -1  -2   22.50    0.43
  -1  -1  -2   23.01    0.42
   1   1   2   22.17    0.41
   1   1   2   22.20    0.42
   1   1   2   22.13    0.42
   0  -1  -2    1.70    0.07
   0  -1  -2    1.67    0.06
   0  -1  -2    1.42    0.05
   0  -1  -2    1.66    0.05
   0   1   2    1.72    0.07
   0   1   2    1.76    0.05
   0   1   2    1.75    0.06
   0   1   2    1.68    0.07
   1  -1  -2   26.32    0.45
   1  -1  -2   25.63    0.45
   1  -1  -2   24.74    0.47
   1  -1  -2   25.54    0.47
   1  -1  -2   25.16    0.49
   1  -1  -2   25.08    0.47
   1  -1  -2   25.18    0.45
  -1   1   2   25.30    0.47
  -1   1   2   25.13    0.49
  -1   1   2   25.38    0.47
  -1   1   2   24.91    0.46
  -1   1   2   25.24    0.45
   2  -1  -2   32.51    0.63
   2  -1  -2   32.52    0.58
   2  -1  -2   32.57    0.61
   2  -1  -2   32.71    0.58
   2  -1  -2   32.72    0.61
  -2   1   2   32.74    0.58
  -2   1   2   31.36    0.60
  -2   1   2   32.39    0.61
  -2   1   2   31.84    0.58
  -2   1   2   31.83    0.60
  -2   1   2   32.71    0.64
   3  -1  -2  102.22    1.84
   3  -1  -2  103.92    1.91
   3  -1  -2  100.31    1.78
   3  -1  -2   99.68    1.83
   3  -1  -2  102.92    1.78
  -3   1   2  100.83    1.91
  -3   1   2  102.61    1.83
  -3   1   2  100.44    1.78
  -3   1   2  100.13    1.85
  -3   1   2  102.35    1.78
  -3   1   2  101.82    1.83
   4  -1  -2   46.23    0.87
   4  -1  -2   45.76    0.91
  -4   1   2   45.87    0.83
  -4   1   2   45.93    0.87
  -4   1   2   46.83    0.87
  -4   1   2   46.13    0.87
  -4   1   2   45.88    0.91
  -4   1   2   45.21    0.83
   5  -1  -2   11.52    0.28
  -5   1   2   11.16    0.25
  -5   1   2   11.17    0.30
  -5   1   2   11.29    0.25
  -5   1   2   10.99    0.28
  -5   1   2   11.03    0.27
   6  -1  -2    7.65    0.23
  -6   1   2    7.36    0.26
  -6   1   2    7.48    0.20
  -6   1   2    7.54    0.22
  -6   1   2    7.51    0.23
  -6   1   2    7.25    0.20
   7  -1  -2    4.44    0.20
  -7   1   2    3.89    0.16
  -7   1   2    4.15    0.16
  -7   1   2    4.22    0.18
  -7   1   2    3.94    0.21
  -7   1   2    4.11    0.19
   8  -1  -2    0.82    0.13
  -8   1   2    0.77    0.09
  -8   1   2    0.72    0.10
  -8   1   2    0.84    0.10
  -8   1   2    0.82    0.14
  -8   1   2    0.83    0.12
  -8   1   2    0.87    0.11
   9  -1  -2    0.57    0.13
  -9   1   2    0.33    0.14
  -9   1   2    0.29    0.12
  -9   1   2    0.30    0.10
  -9   1   2    0.16    0.09
  -9   1   2    0.09    0.09
  10  -1  -2    1.07    0.16
 -10   1   2    1.24    0.12
 -10   1   2    1.12    0.13
 -10   1   2    1.05    0.12
 -10   1   2    1.11    0.18
 -10   1   2    1.00    0.14
  11  -1  -2    1.95    0.20
 -11   1   2    1.73    0.21
 -11   1   2    1.71    0.17
 -11   1   2    1.51    0.15
 -11   1   2    1.69    0.15
 -12   1   2    0.07    0.12
 -12   1   2    0.10    0.14
 -12   1   2    0.23    0.12
 -12   1   2    0.19    0.18
 -13   0  -1    4.18    0.34
 -13   0  -1    3.76    0.27
 -13   0  -1    3.82    0.26
 -12   0  -1    2.41    0.26
 -12   0  -1    2.20    0.21
  12   0   1    2.09    0.23
 -11   0  -1    0.17    0.15
 -11   0  -1    0.28    0.11
 -11   0  -1    0.15    0.16
  11   0   1    0.01    0.15
 -10   0  -1    1.24    0.19
 -10   0  -1    1.67    0.14
 -10   0  -1    1.60    0.17
  10   0   1    1.49    0.17
  -9   0  -1    0.82    0.10
  -9   0  -1    0.64    0.14
  -9   0  -1    1.01    0.16
  -9   0  -1    0.88    0.11
   9   0   1    0.91    0.14
  -8   0  -1    0.69    0.13
  -8   0  -1    1.02    0.10
  -8   0  -1    1.00    0.15
  -8   0  -1    0.88    0.10
   8   0   1    0.87    0.13
  -7   0  -1    1.85    0.13
  -7   0  -1    1.79    0.12
  -7   0  -1    1.70    0.15
  -7   0  -1    1.65    0.15
   7   0   1    1.59    0.14
  -6   0  -1    0.72    0.08
  -6   0  -1    0.61    0.11
  -6   0  -1    0.58    0.07
  -6   0  -1    0.66    0.09
  -6   0  -1    0.77    0.12
   6   0   1    0.56    0.10
  -5   0  -1   43.35    0.81
  -5   0  -1   43.88    0.84
  -5   0  -1   43.05    0.81
  -5   0  -1   44.12    0.90
  -5   0  -1   43.89    0.86
   5   0   1   43.23    0.85
   5   0   1   43.98    0.80
  -4   0  -1    4.17    0.13
  -4   0  -1    3.96    0.15
  -4   0  -1    4.06    0.13
  -4   0  -1    4.24    0.17
  -4   0  -1    4.18    0.16
   4   0   1    4.00    0.15
   4   0   1    4.18    0.12
  -3   0  -1   48.35    0.91
  -3   0  -1   49.45    0.96
  -3   0  -1   49.25    0.88
  -3   0  -1   48.87    0.88
  -3   0  -1   49.59    0.92
   3   0   1   50.44    0.93
   3   0   1   48.83    0.88
   3   0   1   49.37    0.88
   3   0   1   49.79    0.92
  -2   0  -1    1.75    0.11
  -2   0  -1    1.67    0.08
  -2   0  -1    1.67    0.10
  -2   0  -1    1.51    0.08
  -2   0  -1    1.62    0.11
   2   0   1    1.62    0.08
   2   0   1    1.80    0.11
   2   0   1    1.72    0.10
   2   0   1    1.62    0.08
  -1   0  -1   13.35    0.24
  -1   0  -1   12.75    0.23
  -1   0  -1   12.38    0.24
   1   0   1   11.95    0.24
   1   0   1   13.02    0.25
   1   0   1   10.55    0.23
   0   0  -1   -0.14    0.00
   0   0  -1   -0.14    0.00
   0   0  -1   -0.14    0.01
   0   0   1   -0.14    0.01
   0   0   1   -0.14    0.00
   0   0   1   -0.14    0.00
   0   0   1   -0.12    0.01
   1   0  -1   25.39    0.46
   1   0  -1   25.52    0.46
   1   0  -1   26.10    0.48
  -1   0   1   25.55    0.46
  -1   0   1   25.70    0.48
  -1   0   1   25.65    0.48
   2   0  -1   15.12    0.31
   2   0  -1   14.83    0.29
   2   0  -1   14.92    0.27
   2   0  -1   15.04    0.29
   2   0  -1   14.44    0.27
  -2   0   1   15.11    0.31
  -2   0   1   14.65    0.29
  -2   0   1   14.75    0.27
  -2   0   1   14.48    0.29
  -2   0   1   14.40    0.27
   3   0  -1    0.13    0.06
   3   0  -1    0.11    0.03
   3   0  -1    0.14    0.03
   3   0  -1    0.07    0.06
  -3   0   1    0.08    0.04
  -3   0   1    0.12    0.05
  -3   0   1    0.02    0.06
  -3   0   1    0.04    0.03
  -3   0   1    0.09    0.07
   4   0  -1   -0.02    0.06
  -4   0   1    0.04    0.06
  -4   0   1   -0.02    0.04
  -4   0   1   -0.01    0.04
  -4   0   1    0.01    0.06
  -4   0   1    0.01    0.07
   5   0  -1    2.47    0.14
  -5   0   1    2.53    0.13
  -5   0   1    2.51    0.15
  -5   0   1    2.58    0.11
  -5   0   1    2.50    0.11
  -5   0   1    2.65    0.13
   6   0  -1    0.32    0.09
  -6   0   1    0.16    0.10
  -6   0   1    0.32    0.07
  -6   0   1    0.28    0.09
  -6   0   1    0.25    0.06
  -6   0   1    0.26    0.06
   7   0  -1    6.77    0.23
  -7   0   1    6.75    0.22
  -7   0   1    6.90    0.20
  -7   0   1    6.43    0.25
  -7   0   1    7.04    0.22
  -7   0   1    6.69    0.19
   8   0  -1    3.96    0.20
  -8   0   1    4.20    0.17
  -8   0   1    3.80    0.22
  -8   0   1    3.97    0.17
  -8   0   1    4.30    0.19
  -8   0   1    4.02    0.20
   9   0  -1    0.40    0.12
  -9   0   1    0.29    0.09
  -9   0   1    0.40    0.14
  -9   0   1    0.16    0.08
  -9   0   1    0.21    0.12
  10   0  -1    0.64    0.15
 -10   0   1    0.71    0.13
 -10   0   1    0.75    0.11
 -10   0   1    0.82    0.11
 -10   0   1    0.65    0.16
  11   0  -1    0.40    0.15
 -11   0   1    0.43    0.16
 -11   0   1    0.31    0.11
 -11   0   1    0.51    0.13
 -11   0   1    0.22    0.14
 -12   0   1    1.83    0.16
 -12   0   1    1.88    0.18
 -12   0   1    1.86    0.23
 -12   0   1    1.89    0.18
 -13   0   1    1.88    0.25
 -13   0   1    1.86    0.19
 -12   1   0    2.18    0.21
 -12   1   0    2.01    0.18
 -12   1   0    1.69    0.23
  12  -1   0    1.83    0.23
 -11   1   0    0.49    0.12
 -11   1   0    0.18    0.17
 -11   1   0    0.33    0.16
  11  -1   0    0.44    0.16
 -10   1   0    0.27    0.16
 -10   1   0    0.19    0.15
 -10   1   0   -0.04    0.09
  10  -1   0    0.18    0.14
  -9   1   0   -0.06    0.08
  -9   1   0   -0.07    0.13
  -9   1   0   -0.03    0.12
  -9   1   0    0.01    0.08
   9  -1   0    0.18    0.13
  -8   1   0    2.04    0.17
  -8   1   0    2.35    0.15
  -8   1   0    2.21    0.19
  -8   1   0    2.24    0.15
   8  -1   0    2.42    0.18
  -7   1   0    4.31    0.20
  -7   1   0    4.34    0.17
  -7   1   0    4.23    0.23
  -7   1   0    4.34    0.17
   7  -1   0    3.94    0.20
  -6   1   0   10.10    0.26
  -6   1   0   10.37    0.25
  -6   1   0   10.35    0.29
  -6   1   0   10.73    0.32
   6  -1   0   10.48    0.29
  -5   1   0    2.39    0.15
  -5   1   0    2.57    0.12
  -5   1   0    2.75    0.13
  -5   1   0    2.55    0.15
  -5   1   0    2.45    0.17
   5  -1   0    2.72    0.11
   5  -1   0    2.78    0.15
  -4   1   0   33.76    0.64
  -4   1   0   34.87    0.71
  -4   1   0   33.55    0.67
  -4   1   0   34.12    0.64
  -4   1   0   34.52    0.67
   4  -1   0   33.17    0.67
   4  -1   0   34.68    0.63
   4  -1   0   33.93    0.70
  -3   1   0   54.92    0.99
  -3   1   0   56.05    1.02
  -3   1   0   55.60    1.03
  -3   1   0   56.05    1.07
  -3   1   0   54.98    0.99
   3  -1   0   55.45    1.02
   3  -1   0   55.02    1.03
   3  -1   0   53.82    0.98
   3  -1   0   53.90    1.06
   3  -1   0   54.46    0.98
  -2   1   0   23.26    0.46
  -2   1   0   23.43    0.44
  -2   1   0   24.09    0.47
  -2   1   0   23.59    0.44
  -2   1   0   23.44    0.49
   2  -1   0   23.36    0.46
   2  -1   0   23.92    0.49
   2  -1   0   23.77    0.44
   2  -1   0   24.15    0.47
   2  -1   0   23.30    0.44
  -1   1   0   29.68    0.54
  -1   1   0   29.08    0.52
  -1   1   0   29.26    0.55
  -1   1   0   28.10    0.52
  -1   1   0   29.96    0.57
   1  -1   0   28.64    0.54
   1  -1   0   30.18    0.55
   1  -1   0   29.00    0.52
   1  -1   0   29.37    0.57
   0   1   0    3.30    0.09
   0   1   0    3.68    0.08
   0   1   0    3.80    0.09
   0   1   0    3.51    0.08
   0   1   0    3.60    0.09
   0  -1   0    3.55    0.09
   0  -1   0    3.72    0.09
   0  -1   0    3.63    0.10
   0  -1   0    3.81    0.08
   1   1   0    5.00    0.11
   1   1   0    4.93    0.10
   1   1   0    4.96    0.10
   1   1   0    5.03    0.11
  -1  -1   0    4.91    0.10
  -1  -1   0    4.91    0.10
  -1  -1   0    4.95    0.11
  -1  -1   0    5.01    0.11
   2   1   0    2.09    0.10
   2   1   0    2.08    0.06
   2   1   0    2.10    0.06
   2   1   0    2.09    0.08
  -2  -1   0    2.05    0.08
  -2  -1   0    1.99    0.07
  -2  -1   0    2.09    0.07
  -2  -1   0    2.08    0.09
   3   1   0   82.10    1.48
   3   1   0   82.73    1.48
   3   1   0   81.33    1.43
   3   1   0   81.68    1.43
  -3  -1   0   82.02    1.44
  -3  -1   0   81.31    1.44
  -3  -1   0   82.63    1.47
  -3  -1   0   81.52    1.48
   4   1   0    0.37    0.07
   4   1   0    0.35    0.07
  -4  -1   0    0.44    0.05
  -4  -1   0    0.32    0.07
  -4  -1   0    0.41    0.05
  -4  -1   0    0.28    0.06
   5   1   0  160.36    2.93
  -5  -1   0  165.52    2.92
  -5  -1   0  163.53    3.05
  -5  -1   0  159.86    2.85
  -5  -1   0  162.06    2.85
  -5  -1   0  165.12    2.93
   6   1   0    0.95    0.10
  -6  -1   0    1.13    0.09
  -6  -1   0    0.77    0.11
  -6  -1   0    0.82    0.10
  -6  -1   0    0.90    0.08
  -6  -1   0    0.80    0.07
   7   1   0    5.40    0.20
  -7  -1   0    5.68    0.19
  -7  -1   0    5.80    0.18
  -7  -1   0    5.84    0.24
  -7  -1   0    5.63    0.18
  -7  -1   0    5.47    0.21
   8   1   0    0.20    0.11
  -8  -1   0    0.07    0.10
  -8  -1   0    0.00    0.07
  -8  -1   0    0.25    0.12
  -8  -1   0    0.04    0.07
  -8  -1   0    0.19    0.09
   9   1   0    1.49    0.15
  -9  -1   0    1.38    0.16
  -9  -1   0    1.54    0.12
  -9  -1   0    1.56    0.12
  -9  -1   0    1.41    0.14
  10   1   0   -0.03    0.13
 -10  -1   0    0.11    0.09
 -10  -1   0    0.22    0.09
 -10  -1   0    0.12    0.12
 -10  -1   0   -0.11    0.13
  11   1   0    0.38    0.15
 -11  -1   0   -0.02    0.10
 -11  -1   0    0.19    0.13
 -11  -1   0    0.11    0.15
 -12  -1   0    1.79    0.18
 -12  -1   0    2.03    0.18
 -12  -1   0    1.78    0.22
 -12  -1   0    2.05    0.17
 -13  -1   0    0.84    0.16
 -13  -1   0    0.97    0.22
 -12   2   1    0.45    0.16
 -12   2   1    0.66    0.21
  12  -2  -1    0.51    0.18
 -11   2   1    0.07    0.11
 -11   2   1    0.18    0.17
 -11   2   1    0.17    0.11
 -11   2   1    0.00    0.15
  11  -2  -1    0.17    0.15
 -10   2   1    4.38    0.30
 -10   2   1    4.40    0.22
 -10   2   1    4.51    0.25
 -10   2   1    4.82    0.23
  10  -2  -1    3.94    0.25
  -9   2   1    1.99    0.15
  -9   2   1    1.62    0.13
  -9   2   1    1.36    0.17
  -9   2   1    1.82    0.20
  -9   2   1    1.83    0.14
   9  -2  -1    1.80    0.18
  -8   2   1   -0.32    0.12
  -8   2   1    0.01    0.12
  -8   2   1   -0.01    0.08
  -8   2   1    0.00    0.08
   8  -2  -1    0.14    0.11
  -7   2   1    7.76    0.23
  -7   2   1    7.10    0.27
  -7   2   1    7.33    0.23
  -7   2   1    7.55    0.29
   7  -2  -1    7.27    0.26
  -6   2   1    0.86    0.12
  -6   2   1    0.98    0.13
  -6   2   1    1.19    0.09
  -6   2   1    1.15    0.09
   6  -2  -1    1.00    0.12
  -5   2   1    1.17    0.13
  -5   2   1    1.21    0.09
  -5   2   1    1.19    0.08
  -5   2   1    1.29    0.12
   5  -2  -1    1.40    0.09
   5  -2  -1    1.19    0.11
  -4   2   1   59.93    1.19
  -4   2   1   60.67    1.09
  -4   2   1   59.60    1.09
  -4   2   1   59.44    1.14
  -4   2   1   60.91    1.13
   4  -2  -1   59.10    1.13
   4  -2  -1   59.58    1.18
   4  -2  -1   59.52    1.08
  -3   2   1    3.74    0.12
  -3   2   1    3.42    0.12
  -3   2   1    3.63    0.16
  -3   2   1    3.61    0.15
  -3   2   1    3.47    0.14
   3  -2  -1    3.61    0.12
   3  -2  -1    3.30    0.15
   3  -2  -1    3.47    0.11
   3  -2  -1    3.61    0.15
  -2   2   1   13.99    0.28
  -2   2   1   14.54    0.31
  -2   2   1   14.18    0.32
  -2   2   1   14.54    0.33
  -2   2   1   14.15    0.29
  -2   2   1   14.09    0.27
   2  -2  -1   14.37    0.29
   2  -2  -1   14.31    0.28
   2  -2  -1   14.50    0.33
   2  -2  -1   14.01    0.31
   2  -2  -1   14.15    0.31
  -1   2   1    6.39    0.15
  -1   2   1    6.71    0.18
  -1   2   1    6.70    0.15
  -1   2   1    6.60    0.18
  -1   2   1    6.68    0.18
   1  -2  -1    6.57    0.20
   1  -2  -1    6.59    0.18
   1  -2  -1    6.72    0.17
   1  -2  -1    6.67    0.16
   0   2   1    1.41    0.07
   0   2   1    1.46    0.09
   0   2   1    1.50    0.08
   0   2   1    1.47    0.07
   0  -2  -1    1.39    0.09
   0  -2  -1    1.46    0.10
   0  -2  -1    1.55    0.08
   0  -2  -1    1.38    0.07
   0  -2  -1    1.50    0.11
   1   2   1   16.65    0.32
   1   2   1   16.09    0.30
   1   2   1   16.60    0.33
   1   2   1   15.61    0.30
  -1  -2  -1   15.89    0.32
  -1  -2  -1   16.31    0.30
  -1  -2  -1   15.95    0.30
  -1  -2  -1   16.24    0.32
   2   2   1   24.54    0.46
   2   2   1   24.06    0.44
   2   2   1   24.33    0.46
   2   2   1   23.95    0.44
  -2  -2  -1   23.91    0.44
  -2  -2  -1   23.37    0.44
  -2  -2  -1   23.97    0.46
  -2  -2  -1   24.27    0.46
   3   2   1   14.73    0.31
   3   2   1   14.52    0.28
   3   2   1   15.07    0.32
  -3  -2  -1   14.92    0.32
  -3  -2  -1   14.84    0.30
  -3  -2  -1   14.81    0.29
  -3  -2  -1   14.63    0.29
   4   2   1    2.63    0.12
  -4  -2  -1    2.77    0.12
  -4  -2  -1    2.51    0.13
  -4  -2  -1    2.56    0.10
  -4  -2  -1    2.55    0.10
   5   2   1   65.82    1.23
  -5  -2  -1   66.81    1.21
  -5  -2  -1   65.27    1.22
  -5  -2  -1   65.27    1.18
  -5  -2  -1   65.63    1.18
   6   2   1    0.75    0.09
  -6  -2  -1    0.97    0.09
  -6  -2  -1    0.95    0.07
  -6  -2  -1    0.98    0.11
  -6  -2  -1    0.69    0.07
   7   2   1   17.39    0.41
  -7  -2  -1   17.74    0.41
  -7  -2  -1   17.28    0.44
  -7  -2  -1   17.23    0.39
  -7  -2  -1   16.78    0.37
  -7  -2  -1   17.45    0.38
   8   2   1    0.86    0.12
  -8  -2  -1    1.04    0.09
  -8  -2  -1    0.98    0.10
  -8  -2  -1    1.19    0.14
  -8  -2  -1    1.02    0.11
  -8  -2  -1    1.09    0.13
   9   2   1    1.44    0.15
  -9  -2  -1    1.11    0.11
  -9  -2  -1    1.31    0.11
  -9  -2  -1    1.11    0.13
  -9  -2  -1    1.22    0.16
  10   2   1    5.89    0.26
 -10  -2  -1    5.68    0.22
 -10  -2  -1    5.57    0.21
 -10  -2  -1    5.82    0.29
 -10  -2  -1    5.09    0.23
  11   2   1    0.14    0.14
 -11  -2  -1   -0.10    0.14
 -11  -2  -1    0.19    0.13
 -11  -2  -1    0.04    0.10
 -12  -2  -1    0.32    0.14
 -12  -2  -1    0.07    0.16
 -12  -2  -1    0.22    0.12
 -13  -2  -1    0.05    0.12
 -13  -2  -1    0.17    0.19
 -12   3   2    0.13    0.17
 -12   3   2   -0.11    0.18
  12  -3  -2   -0.13    0.16
 -11   3   2    0.05    0.17
 -11   3   2    0.00    0.15
  11  -3  -2    0.00    0.15
 -10   3   2    0.13    0.16
 -10   3   2    0.05    0.09
 -10   3   2    0.16    0.11
 -10   3   2   -0.01    0.14
  10  -3  -2    0.04    0.14
  -9   3   2    3.77    0.26
  -9   3   2    3.46    0.20
  -9   3   2    3.50    0.23
  -9   3   2    3.62    0.17
   9  -3  -2    3.27    0.23
  -8   3   2    0.13    0.09
  -8   3   2    0.13    0.09
  -8   3   2    0.15    0.12
  -8   3   2    0.20    0.14
  -8   3   2    0.04    0.07
   8  -3  -2    0.14    0.12
  -7   3   2   46.08    0.90
  -7   3   2   46.73    0.90
  -7   3   2   46.11    0.95
  -7   3   2   46.81    0.89
  -7   3   2   45.92    1.01
   7  -3  -2   46.58    0.95
  -6   3   2    6.07    0.20
  -6   3   2    6.13    0.20
  -6   3   2    5.77    0.17
  -6   3   2    5.76    0.24
  -6   3   2    6.04    0.24
   6  -3  -2    6.34    0.23
  -5   3   2   21.05    0.44
  -5   3   2   21.56    0.42
  -5   3   2   20.91    0.48
  -5   3   2   21.02    0.44
  -5   3   2   21.23    0.52
   5  -3  -2   21.76    0.48
   5  -3  -2   20.74    0.43
  -4   3   2    0.03    0.03
  -4   3   2    0.03    0.05
  -4   3   2    0.09    0.09
  -4   3   2    0.01    0.05
  -4   3   2   -0.05    0.08
   4  -3  -2    0.01    0.05
   4  -3  -2    0.03    0.08
  -3   3   2    4.48    0.19
  -3   3   2    4.32    0.14
  -3   3   2    4.31    0.17
  -3   3   2    4.46    0.15
  -3   3   2    4.33    0.17
   3  -3  -2    4.32    0.14
   3  -3  -2    4.62    0.19
   3  -3  -2    4.44    0.17
   3  -3  -2    4.44    0.15
  -2   3   2    1.90    0.13
  -2   3   2    1.62    0.09
  -2   3   2    1.54    0.12
  -2   3   2    1.77    0.11
  -2   3   2    1.49    0.12
   2  -3  -2    1.68    0.14
   2  -3  -2    1.62    0.10
   2  -3  -2    1.52    0.11
   2  -3  -2    1.60    0.08
  -1   3   2   15.24    0.34
  -1   3   2   16.16    0.32
  -1   3   2   15.12    0.32
  -1   3   2   16.04    0.35
  -1   3   2   15.97    0.36
   1  -3  -2   16.02    0.32
   1  -3  -2   16.11    0.37
   1  -3  -2   15.98    0.34
   1  -3  -2   15.85    0.32
   1  -3  -2   16.22    0.35
   0   3   2    0.00    0.04
   0   3   2    0.08    0.06
   0   3   2    0.07    0.06
   0   3   2    0.03    0.04
   0  -3  -2   -0.04    0.06
   0  -3  -2    0.06    0.06
   0  -3  -2    0.07    0.04
   0  -3  -2   -0.08    0.06
   0  -3  -2    0.04    0.04
   1   3   2   18.04    0.35
   1   3   2   17.89    0.37
   1   3   2   17.88    0.35
   1   3   2   18.11    0.37
  -1  -3  -2   17.80    0.37
  -1  -3  -2   18.23    0.37
  -1  -3  -2   18.17    0.35
  -1  -3  -2   17.84    0.35
  -1  -3  -2   17.82    0.35
   2   3   2   40.77    0.73
   2   3   2   40.33    0.73
   2   3   2   40.26    0.76
   2   3   2   39.81    0.76
  -2  -3  -2   40.37    0.73
  -2  -3  -2   40.87    0.76
  -2  -3  -2   39.75    0.73
  -2  -3  -2   40.07    0.76
   3   3   2   61.89    1.12
   3   3   2   63.76    1.16
  -3  -3  -2   63.38    1.16
  -3  -3  -2   62.86    1.12
  -3  -3  -2   62.97    1.12
  -3  -3  -2   62.07    1.16
   4   3   2   25.96    0.52
  -4  -3  -2   26.25    0.53
  -4  -3  -2   25.80    0.51
  -4  -3  -2   25.56    0.49
  -4  -3  -2   25.42    0.49
   5   3   2    1.18    0.10
  -5  -3  -2    1.02    0.08
  -5  -3  -2    1.35    0.09
  -5  -3  -2    1.29    0.09
  -5  -3  -2    1.26    0.11
   6   3   2    1.23    0.11
  -6  -3  -2    1.28    0.10
  -6  -3  -2    1.16    0.08
  -6  -3  -2    1.16    0.09
  -6  -3  -2    0.93    0.11
   7   3   2    0.25    0.09
  -7  -3  -2    0.20    0.06
  -7  -3  -2    0.26    0.10
  -7  -3  -2    0.08    0.07
  -7  -3  -2    0.20    0.07
   8   3   2    2.14    0.16
  -8  -3  -2    1.90    0.14
  -8  -3  -2    1.96    0.13
  -8  -3  -2    1.78    0.13
  -8  -3  -2    1.70    0.14
   9   3   2    3.42    0.21
  -9  -3  -2    3.63    0.17
  -9  -3  -2    4.00    0.22
  -9  -3  -2    3.80    0.18
  -9  -3  -2    3.59    0.23
  10   3   2    0.26    0.13
 -10  -3  -2    0.29    0.09
 -10  -3  -2    0.10    0.09
 -10  -3  -2   -0.02    0.12
 -10  -3  -2    0.35    0.15
  11   3   2    0.53    0.16
 -11  -3  -2    0.45    0.11
 -11  -3  -2    0.26    0.16
 -11  -3  -2    0.41    0.13
 -12  -3  -2    0.82    0.19
 -12  -3  -2    0.34    0.12
 -12  -3  -2    0.41    0.14
 -13  -3  -2    0.82    0.21
 -12   4   3    0.69    0.18
 -12   4   3    0.67    0.23
  12  -4  -3    0.80    0.21
 -11   4   3    0.18    0.16
 -11   4   3    0.17    0.19
  11  -4  -3    0.19    0.17
 -10   4   3    0.00    0.17
 -10   4   3    0.34    0.16
  10  -4  -3    0.25    0.15
  -9   4   3    1.63    0.20
  -9   4   3    1.54    0.14
  -9   4   3    1.38    0.18
   9  -4  -3    1.44    0.18
  -8   4   3    1.64    0.19
  -8   4   3    1.95    0.18
  -8   4   3    1.73    0.12
  -8   4   3    1.83    0.14
   8  -4  -3    1.48    0.17
  -7   4   3    3.35    0.13
  -7   4   3    2.80    0.23
  -7   4   3    3.39    0.18
  -7   4   3    3.77    0.19
  -7   4   3    3.54    0.23
   7  -4  -3    3.07    0.21
  -6   4   3    0.01    0.04
  -6   4   3    0.04    0.07
  -6   4   3    0.06    0.11
  -6   4   3    0.04    0.12
  -6   4   3   -0.01    0.07
   6  -4  -3    0.04    0.10
  -5   4   3    3.34    0.16
  -5   4   3    3.46    0.21
  -5   4   3    3.95    0.21
  -5   4   3    3.74    0.16
   5  -4  -3    3.88    0.14
   5  -4  -3    3.72    0.19
  -4   4   3    0.27    0.06
  -4   4   3    0.34    0.11
  -4   4   3    0.39    0.07
  -4   4   3    0.30    0.10
   4  -4  -3    0.35    0.06
   4  -4  -3    0.34    0.09
  -3   4   3    7.33    0.26
  -3   4   3    7.21    0.20
  -3   4   3    7.18    0.24
  -3   4   3    7.05    0.20
   3  -4  -3    7.07    0.23
   3  -4  -3    7.28    0.19
   3  -4  -3    7.45    0.19
  -2   4   3    3.16    0.17
  -2   4   3    3.45    0.14
  -2   4   3    3.41    0.17
  -2   4   3    3.32    0.14
   2  -4  -3    3.20    0.14
   2  -4  -3    3.35    0.16
   2  -4  -3    2.90    0.12
   2  -4  -3    3.37    0.08
   2  -4  -3    3.27    0.19
  -1   4   3    0.52    0.06
  -1   4   3    0.58    0.09
  -1   4   3    0.51    0.09
  -1   4   3    0.36    0.06
   1  -4  -3    0.45    0.06
   1  -4  -3    0.52    0.08
   1  -4  -3    0.53    0.06
   1  -4  -3    0.40    0.08
   0   4   3   25.42    0.52
   0   4   3   26.19    0.49
   0   4   3   25.01    0.49
   0  -4  -3   25.57    0.52
   0  -4  -3   25.79    0.49
   0  -4  -3   23.72    0.52
   0  -4  -3   25.19    0.55
   0  -4  -3   26.34    0.49
   1   4   3    9.07    0.24
   1   4   3    9.49    0.22
   1   4   3    9.12    0.22
  -1  -4  -3    9.11    0.23
  -1  -4  -3    9.47    0.22
  -1  -4  -3    9.56    0.24
  -1  -4  -3    9.48    0.22
  -1  -4  -3    9.50    0.22
   2   4   3    8.45    0.20
   2   4   3    8.52    0.23
  -2  -4  -3    8.67    0.20
  -2  -4  -3    8.57    0.23
  -2  -4  -3    8.41    0.23
  -2  -4  -3    8.35    0.20
  -2  -4  -3    8.52    0.22
   3   4   3   28.80    0.53
   3   4   3   28.07    0.57
  -3  -4  -3   28.67    0.57
  -3  -4  -3   27.80    0.53
  -3  -4  -3   27.62    0.54
  -3  -4  -3   27.46    0.57
   4   4   3   44.81    0.86
  -4  -4  -3   43.18    0.86
  -4  -4  -3   44.55    0.83
  -4  -4  -3   45.12    0.86
  -4  -4  -3   45.07    0.82
   5   4   3    7.69    0.23
  -5  -4  -3    7.52    0.20
  -5  -4  -3    7.87    0.20
  -5  -4  -3    7.73    0.22
  -5  -4  -3    7.73    0.23
   6   4   3    0.09    0.08
  -6  -4  -3   -0.02    0.05
  -6  -4  -3    0.06    0.07
  -6  -4  -3    0.05    0.06
  -6  -4  -3    0.00    0.09
   7   4   3    0.08    0.10
  -7  -4  -3    0.09    0.06
  -7  -4  -3    0.05    0.08
  -7  -4  -3    0.12    0.07
  -7  -4  -3   -0.09    0.11
   8   4   3    0.62    0.13
  -8  -4  -3    0.76    0.10
  -8  -4  -3    0.68    0.09
  -8  -4  -3    0.68    0.12
   9   4   3    2.34    0.18
  -9  -4  -3    2.15    0.16
  -9  -4  -3    2.19    0.17
  -9  -4  -3    2.20    0.15
  10   4   3    0.15    0.14
 -10  -4  -3    0.30    0.10
 -10  -4  -3    0.01    0.14
 -10  -4  -3    0.23    0.13
 -10  -4  -3    0.15    0.09
  11   4   3    0.06    0.14
 -11  -4  -3   -0.10    0.12
 -11  -4  -3    0.18    0.10
 -11  -4  -3    0.12    0.16
 -12  -4  -3    0.88    0.14
 -12  -4  -3    0.96    0.20
 -12  -4  -3    1.09    0.16
 -11   5   4   -0.12    0.17
 -11   5   4    0.01    0.19
  11  -5  -4   -0.03    0.16
 -10   5   4    0.43    0.17
 -10   5   4    0.85    0.21
  10  -5  -4    0.81    0.18
  -9   5   4    3.40    0.27
  -9   5   4    3.55    0.24
   9  -5  -4    3.64    0.26
  -8   5   4    6.69    0.29
  -8   5   4    6.45    0.33
  -8   5   4    6.47    0.26
   8  -5  -4    6.14    0.30
  -7   5   4    0.86    0.17
  -7   5   4    0.67    0.15
  -7   5   4    0.86    0.11
   7  -5  -4    0.74    0.14
  -6   5   4    1.26    0.12
  -6   5   4    1.10    0.15
  -6   5   4    1.24    0.12
  -6   5   4    1.13    0.17
   6  -5  -4    1.17    0.15
  -5   5   4    4.91    0.20
  -5   5   4    4.91    0.25
  -5   5   4    4.82    0.19
  -5   5   4    5.26    0.24
   5  -5  -4    4.91    0.18
   5  -5  -4    4.94    0.23
  -4   5   4    0.84    0.09
  -4   5   4    1.00    0.09
  -4   5   4    0.91    0.13
  -4   5   4    0.88    0.14
   4  -5  -4    0.81    0.12
   4  -5  -4    1.01    0.09
  -3   5   4    4.23    0.20
  -3   5   4    4.04    0.20
  -3   5   4    4.14    0.16
  -3   5   4    4.27    0.16
   3  -5  -4    4.40    0.19
   3  -5  -4    4.05    0.15
  -2   5   4    0.34    0.10
  -2   5   4    0.31    0.07
  -2   5   4    0.33    0.10
  -2   5   4    0.27    0.06
   2  -5  -4    0.40    0.08
   2  -5  -4    0.24    0.05
   2  -5  -4    0.33    0.06
  -1   5   4    0.65    0.11
  -1   5   4    0.51    0.06
  -1   5   4    0.71    0.07
   1  -5  -4    0.59    0.09
   1  -5  -4    0.63    0.07
   1  -5  -4    0.64    0.07
   1  -5  -4    0.71    0.10
   0   5   4   27.01    0.53
   0   5   4   27.66    0.58
   0   5   4   27.33    0.53
   0  -5  -4   27.37    0.53
   0  -5  -4   27.30    0.53
   0  -5  -4   26.71    0.56
   0  -5  -4   27.60    0.54
   0  -5  -4   27.26    0.61
   1   5   4    0.41    0.08
   1   5   4    0.41    0.06
   1   5   4    0.48    0.06
  -1  -5  -4    0.38    0.08
  -1  -5  -4    0.52    0.06
  -1  -5  -4    0.37    0.06
  -1  -5  -4    0.41    0.06
   2   5   4    8.05    0.24
   2   5   4    7.88    0.20
  -2  -5  -4    7.85    0.20
  -2  -5  -4    7.96    0.20
  -2  -5  -4    7.86    0.23
  -2  -5  -4    8.08    0.23
   3   5   4    6.04    0.17
   3   5   4    5.67    0.20
  -3  -5  -4    5.89    0.17
  -3  -5  -4    6.17    0.21
  -3  -5  -4    5.78    0.17
   4   5   4    2.84    0.15
  -4  -5  -4    2.79    0.12
  -4  -5  -4    2.86    0.16
  -4  -5  -4    2.66    0.12
  -4  -5  -4    2.66    0.14
   5   5   4    1.33    0.13
  -5  -5  -4    1.47    0.13
  -5  -5  -4    1.42    0.11
  -5  -5  -4    1.40    0.11
  -5  -5  -4    1.56    0.12
   6   5   4    1.06    0.12
  -6  -5  -4    1.20    0.13
  -6  -5  -4    1.15    0.10
  -6  -5  -4    1.12    0.09
   7   5   4    3.17    0.19
  -7  -5  -4    3.37    0.20
  -7  -5  -4    3.08    0.16
  -7  -5  -4    3.31    0.15
   8   5   4    0.73    0.13
  -8  -5  -4    0.84    0.10
  -8  -5  -4    0.80    0.10
  -8  -5  -4    0.96    0.14
   9   5   4   -0.02    0.11
  -9  -5  -4   -0.19    0.12
  -9  -5  -4    0.06    0.09
  -9  -5  -4    0.04    0.08
  10   5   4    0.73    0.15
 -10  -5  -4    0.81    0.16
 -10  -5  -4    0.83    0.12
  11   5   4    0.21    0.16
 -11  -5  -4    0.32    0.15
 -11  -5  -4    0.19    0.11
 -11  -5  -4    0.26    0.16
 -12  -5  -4    0.36    0.17
 -12  -5  -4    0.43    0.15
 -12  -5  -4    0.52    0.13
  11  -6  -5    0.35    0.18
 -10   6   5    0.24    0.17
 -10   6   5    0.40    0.20
  10  -6  -5    0.41    0.18
  -9   6   5    2.73    0.24
  -9   6   5    2.66    0.25
   9  -6  -5    2.53    0.24
  -8   6   5    0.22    0.18
  -8   6   5    0.16    0.15
   8  -6  -5    0.08    0.14
  -7   6   5    0.44    0.17
  -7   6   5    0.61    0.11
  -7   6   5    0.61    0.17
   7  -6  -5    0.47    0.14
  -6   6   5    1.49    0.19
  -6   6   5    1.21    0.12
  -6   6   5    1.07    0.16
   6  -6  -5    1.10    0.16
  -5   6   5    5.51    0.28
  -5   6   5    5.32    0.27
  -5   6   5    5.71    0.22
  -5   6   5    5.64    0.22
   5  -6  -5    5.63    0.25
  -4   6   5   15.47    0.46
  -4   6   5   16.39    0.38
  -4   6   5   15.75    0.38
  -4   6   5   15.33    0.43
   4  -6  -5   16.36    0.37
   4  -6  -5   15.98    0.42
  -3   6   5    3.84    0.21
  -3   6   5    3.61    0.17
  -3   6   5    3.77    0.17
  -3   6   5    3.92    0.23
   3  -6  -5    3.57    0.18
   3  -6  -5    3.69    0.16
  -2   6   5   16.10    0.37
  -2   6   5   16.50    0.37
  -2   6   5   16.12    0.41
   2  -6  -5   15.66    0.40
   2  -6  -5   16.74    0.37
  -1   6   5    0.06    0.06
  -1   6   5   -0.03    0.04
  -1   6   5    0.11    0.10
   1  -6  -5    0.04    0.08
   1  -6  -5    0.07    0.06
   1  -6  -5    0.01    0.05
   0   6   5    0.86    0.12
   0   6   5    0.92    0.08
   0   6   5    1.02    0.08
   0  -6  -5    0.95    0.08
   0  -6  -5    0.76    0.10
   0  -6  -5    0.98    0.08
   0  -6  -5    0.98    0.08
   1   6   5   17.18    0.37
   1   6   5   16.97    0.41
  -1  -6  -5   17.26    0.37
  -1  -6  -5   17.30    0.37
  -1  -6  -5   16.78    0.40
  -1  -6  -5   17.07    0.44
   2   6   5    2.94    0.17
   2   6   5    3.12    0.15
  -2  -6  -5    2.97    0.16
  -2  -6  -5    3.07    0.13
  -2  -6  -5    3.10    0.14
   3   6   5    0.23    0.09
  -3  -6  -5    0.28    0.07
  -3  -6  -5    0.24    0.06
  -3  -6  -5    0.28    0.09
   4   6   5    1.20    0.13
  -4  -6  -5    1.15    0.09
  -4  -6  -5    1.28    0.13
  -4  -6  -5    1.16    0.09
   5   6   5    0.77    0.12
  -5  -6  -5    0.84    0.09
  -5  -6  -5    0.93    0.13
  -5  -6  -5    0.88    0.09
   6   6   5    7.87    0.27
  -6  -6  -5    7.60    0.27
  -6  -6  -5    7.64    0.23
  -6  -6  -5    7.28    0.23
   7   6   5    0.46    0.13
  -7  -6  -5    0.64    0.09
  -7  -6  -5    0.67    0.14
  -7  -6  -5    0.52    0.09
   8   6   5    0.07    0.12
  -8  -6  -5    0.12    0.09
  -8  -6  -5   -0.01    0.13
  -8  -6  -5   -0.04    0.08
   9   6   5    0.03    0.12
  -9  -6  -5    0.15    0.09
  -9  -6  -5    0.09    0.09
  -9  -6  -5    0.05    0.13
  10   6   5    3.70    0.24
 -10  -6  -5    3.87    0.21
 -10  -6  -5    3.72    0.23
 -11  -6  -5    0.18    0.11
 -11  -6  -5   -0.26    0.14
 -12  -6  -5    3.12    0.24
 -12  -6  -5    2.78    0.26
 -10   7   6    0.69    0.20
 -10   7   6    0.38    0.22
  10  -7  -6    0.24    0.18
  -9   7   6    0.63    0.19
  -9   7   6    0.26    0.20
   9  -7  -6    0.53    0.18
  -8   7   6    0.33    0.18
  -8   7   6    0.13    0.16
   8  -7  -6    0.22    0.16
  -7   7   6    0.33    0.16
  -7   7   6    0.09    0.17
   7  -7  -6    0.14    0.15
  -6   7   6    0.81    0.17
  -6   7   6    0.43    0.17
   6  -7  -6    0.81    0.15
  -5   7   6   -0.03    0.15
  -5   7   6    0.02    0.09
  -5   7   6    0.09    0.13
   5  -7  -6    0.01    0.12
  -4   7   6    2.16    0.19
  -4   7   6    2.69    0.22
  -4   7   6    2.83    0.18
   4  -7  -6    2.89    0.21
  -3   7   6    2.08    0.18
  -3   7   6    2.02    0.16
  -3   7   6    2.01    0.16
   3  -7  -6    1.99    0.14
   3  -7  -6    1.95    0.17
  -2   7   6    7.11    0.23
  -2   7   6    7.66    0.23
  -2   7   6    7.12    0.28
   2  -7  -6    7.43    0.27
   2  -7  -6    7.60    0.24
  -1   7   6    1.46    0.15
  -1   7   6    1.64    0.11
   1  -7  -6    1.75    0.14
   1  -7  -6    1.43    0.13
   1  -7  -6    1.67    0.13
   1  -7  -6    1.62    0.11
   0   7   6    8.24    0.29
   0   7   6    8.66    0.25
   0  -7  -6    8.60    0.24
   0  -7  -6    8.55    0.28
   0  -7  -6    8.66    0.24
   0  -7  -6    8.67    0.24
   1   7   6   17.10    0.38
   1   7   6   16.22    0.42
  -1  -7  -6   16.70    0.38
  -1  -7  -6   16.84    0.38
  -1  -7  -6   16.28    0.41
   2   7   6   22.35    0.53
   2   7   6   23.63    0.48
  -2  -7  -6   23.04    0.49
  -2  -7  -6   23.27    0.52
  -2  -7  -6   23.24    0.49
   3   7   6    3.23    0.19
  -3  -7  -6    3.17    0.15
  -3  -7  -6    3.24    0.15
  -3  -7  -6    3.09    0.20
   4   7   6    4.19    0.21
  -4  -7  -6    4.27    0.22
  -4  -7  -6    4.11    0.17
  -4  -7  -6    4.24    0.17
   5   7   6    0.92    0.14
  -5  -7  -6    1.15    0.15
  -5  -7  -6    1.18    0.10
  -5  -7  -6    0.96    0.10
   6   7   6    0.17    0.13
  -6  -7  -6    0.26    0.08
  -6  -7  -6    0.36    0.08
  -6  -7  -6    0.31    0.13
   7   7   6    0.11    0.12
  -7  -7  -6    0.24    0.13
  -7  -7  -6   -0.10    0.08
  -7  -7  -6    0.06    0.08
   8   7   6    0.05    0.13
  -8  -7  -6    0.00    0.09
  -8  -7  -6    0.03    0.13
   9   7   6    1.38    0.17
  -9  -7  -6    1.39    0.18
  -9  -7  -6    1.63    0.14
  10   7   6    1.82    0.20
 -10  -7  -6    1.45    0.19
 -10  -7  -6    1.61    0.15
 -11  -7  -6    0.07    0.16
  -9   8   7    0.08    0.21
  -9   8   7   -0.02    0.18
   9  -8  -7    0.17    0.17
  -8   8   7    1.02    0.20
  -8   8   7    0.99    0.22
   8  -8  -7    1.04    0.19
  -7   8   7    0.04    0.18
  -7   8   7   -0.01    0.16
   7  -8  -7    0.11    0.15
  -6   8   7    0.06    0.17
  -6   8   7    0.16    0.15
   6  -8  -7    0.08    0.14
  -5   8   7    1.00    0.17
  -5   8   7    0.93    0.19
   5  -8  -7    1.40    0.17
  -4   8   7    0.65    0.15
   4  -8  -7    0.47    0.14
  -3   8   7    1.34    0.17
   3  -8  -7    1.47    0.15
  -2   8   7   -0.04    0.08
  -2   8   7   -0.21    0.12
   2  -8  -7    0.02    0.11
  -1   8   7    0.78    0.15
  -1   8   7    0.56    0.09
   1  -8  -7    0.92    0.10
   1  -8  -7    0.65    0.13
   1  -8  -7    1.02    0.10
   0   8   7    0.04    0.08
   0   8   7    0.13    0.11
   0  -8  -7    0.08    0.07
   0  -8  -7    0.20    0.08
   0  -8  -7    0.10    0.11
   1   8   7    2.74    0.17
   1   8   7    2.85    0.21
  -1  -8  -7    2.65    0.16
  -1  -8  -7    2.56    0.19
  -1  -8  -7    2.54    0.16
   2   8   7   33.51    0.68
   2   8   7   33.08    0.74
  -2  -8  -7   33.27    0.68
  -2  -8  -7   33.35    0.72
  -2  -8  -7   33.96    0.68
   3   8   7    1.41    0.16
  -3  -8  -7    1.28    0.16
  -3  -8  -7    1.46    0.12
  -3  -8  -7    1.43    0.11
   4   8   7    1.10    0.15
  -4  -8  -7    1.31    0.16
  -4  -8  -7    0.92    0.10
  -4  -8  -7    1.11    0.11
   5   8   7    2.09    0.18
  -5  -8  -7    2.19    0.18
  -5  -8  -7    2.03    0.15
  -5  -8  -7    2.29    0.15
   6   8   7    1.51    0.17
  -6  -8  -7    1.88    0.18
  -6  -8  -7    1.72    0.14
   7   8   7   -0.21    0.12
  -7  -8  -7   -0.10    0.09
  -7  -8  -7   -0.01    0.13
   8   8   7    0.16    0.14
  -8  -8  -7    0.11    0.10
  -8  -8  -7   -0.20    0.15
   9   8   7   -0.04    0.14
  -9  -8  -7   -0.09    0.15
  -9  -8  -7    0.12    0.11
  10   8   7    1.72    0.21
 -10  -8  -7    1.60    0.20
 -11  -8  -7   -0.02    0.16
  -8   9   8    2.72    0.26
  -8   9   8    3.02    0.31
   8  -9  -8    2.60    0.26
  -7   9   8   -0.11    0.17
   7  -9  -8    0.28    0.17
  -6   9   8    0.99    0.20
   6  -9  -8    1.16    0.19
  -5   9   8    0.22    0.16
   5  -9  -8    0.36    0.15
  -4   9   8    0.82    0.18
   4  -9  -8    0.40    0.15
  -3   9   8    0.52    0.16
   3  -9  -8    0.69    0.15
  -2   9   8    0.74    0.16
   2  -9  -8    0.62    0.15
  -1   9   8    5.86    0.28
   1  -9  -8    6.25    0.27
   0   9   8    1.73    0.18
   0  -9  -8    1.59    0.16
   1   9   8    0.75    0.16
  -1  -9  -8    0.83    0.14
  -1  -9  -8    0.58    0.10
   2   9   8    1.83    0.18
  -2  -9  -8    1.56    0.18
  -2  -9  -8    1.51    0.13
  -2  -9  -8    1.57    0.16
   3   9   8   -0.11    0.13
  -3  -9  -8   -0.01    0.08
  -3  -9  -8    0.08    0.13
   4   9   8    0.17    0.14
  -4  -9  -8    0.27    0.10
  -4  -9  -8    0.34    0.14
   5   9   8    1.57    0.18
  -5  -9  -8    1.23    0.18
  -5  -9  -8    1.27    0.13
   6   9   8    3.38    0.24
  -6  -9  -8    3.51    0.19
  -6  -9  -8    3.09    0.22
   7   9   8    0.06    0.14
  -7  -9  -8    0.25    0.15
  -7  -9  -8    0.21    0.11
   8   9   8    0.40    0.17
  -8  -9  -8    0.69    0.17
   9   9   8    0.07    0.17
  -9  -9  -8    0.13    0.17
  10   9   8   -0.03    0.16
 -10  -9  -8    0.32    0.17
  -7  10   9    0.19    0.19
   7 -10  -9    0.30    0.19
  -6  10   9   -0.03    0.17
   6 -10  -9   -0.05    0.16
  -5  10   9    2.91    0.26
   5 -10  -9    2.80    0.25
  -4  10   9    1.36    0.21
   4 -10  -9    1.69    0.21
  -3  10   9    2.87    0.24
   3 -10  -9    2.66    0.23
  -2  10   9    0.75    0.17
   2 -10  -9    0.55    0.17
  -1  10   9    1.00    0.18
   1 -10  -9    0.76    0.16
   0  10   9    0.27    0.15
   0 -10  -9    0.04    0.12
   1  10   9    1.13    0.18
  -1 -10  -9    1.56    0.17
   2  10   9    0.58    0.16
  -2 -10  -9    0.48    0.15
  -2 -10  -9    0.57    0.14
   3  10   9    0.08    0.15
  -3 -10  -9    0.06    0.14
   4  10   9    4.45    0.28
  -4 -10  -9    4.39    0.27
   5  10   9    0.19    0.15
  -5 -10  -9    0.27    0.16
   6  10   9    4.89    0.28
  -6 -10  -9    4.94    0.27
   7  10   9   -0.10    0.16
  -7 -10  -9   -0.09    0.16
   8  10   9    0.13    0.17
  -8 -10  -9   -0.11    0.16
   9  10   9    0.41    0.19
  -9 -10  -9    0.00    0.18
  -5  11  10    0.50    0.20
   5 -11 -10    0.74    0.20
  -4  11  10    1.14    0.22
   4 -11 -10    1.39    0.21
  -3  11  10    2.76    0.26
   3 -11 -10    3.22    0.26
  -2  11  10    0.24    0.17
   2 -11 -10    0.04    0.15
  -1  11  10   -0.12    0.16
   1 -11 -10    0.20    0.15
   0  11  10    2.32    0.24
   0 -11 -10    2.32    0.21
   1  11  10    0.56    0.18
  -1 -11 -10    0.78    0.16
   2  11  10    0.57    0.17
  -2 -11 -10    0.76    0.18
  -2 -11 -10    0.04    0.14
   3  11  10    0.40    0.17
  -3 -11 -10    0.60    0.18
   4  11  10    0.67    0.18
  -4 -11 -10    0.58    0.18
   5  11  10    0.11    0.16
  -5 -11 -10    0.10    0.16
   6  11  10    0.11    0.17
  -6 -11 -10    0.15    0.18
   7  11  10    0.97    0.20
  -7 -11 -10    1.14    0.21
   8  11  10    0.05    0.18
  -8 -11 -10    0.14    0.18
  -3  12  11   -0.04    0.20
   3 -12 -11    0.00    0.17
  -2  12  11    1.04    0.22
   2 -12 -11    0.92    0.19
  -1  12  11    0.37    0.20
   1 -12 -11    0.48    0.17
   0  12  11    1.97    0.24
   0 -12 -11    1.95    0.21
   1  12  11    2.35    0.25
  -1 -12 -11    2.52    0.23
   2  12  11    3.00    0.27
  -2 -12 -11    2.60    0.25
  -2 -12 -11    2.97    0.24
   3  12  11   -0.12    0.17
  -3 -12 -11   -0.07    0.17
   4  12  11    0.67    0.20
  -4 -12 -11    0.55    0.20
   5  12  11    1.56    0.23
  -5 -12 -11    1.63    0.24
   6  12  11    0.15    0.19
  -6 -12 -11    0.03    0.19
  -1 -13 -12   -0.10    0.17
  -2 -13 -12   -0.40    0.16
   5  12  14    2.63    0.27
  -4 -12 -14    0.69    0.22
   4  12  14    0.75    0.21
  -3 -12 -14    1.06    0.21
   3  12  14    0.72    0.21
  -2 -12 -14   -0.02    0.20
   2  12  14   -0.07    0.18
  -1 -12 -14    0.47    0.20
  -1 -12 -14    0.39    0.17
   1  12  14    0.58    0.20
   0 -12 -14    0.46    0.19
   0  12  14    0.42    0.20
   1 -12 -14    2.40    0.25
  -1  12  14    2.72    0.27
   2 -12 -14    1.58    0.22
  -2  12  14    1.60    0.24
  -7 -11 -13    1.75    0.25
   7  11  13    1.39    0.23
  -6 -11 -13    0.05    0.19
   6  11  13   -0.02    0.18
  -5 -11 -13    1.43    0.23
   5  11  13    0.82    0.21
  -4 -11 -13    0.94    0.20
   4  11  13    0.96    0.20
  -3 -11 -13    0.20    0.17
   3  11  13   -0.04    0.16
  -2 -11 -13   -0.05    0.15
  -2 -11 -13    0.14    0.17
   2  11  13    0.01    0.17
  -1 -11 -13    6.93    0.32
  -1 -11 -13    6.56    0.34
   1  11  13    6.57    0.33
   0 -11 -13    2.65    0.24
   0  11  13    2.73    0.25
   1 -11 -13    1.78    0.21
  -1  11  13    1.42    0.22
   2 -11 -13    0.34    0.17
  -2  11  13    0.34    0.18
   3 -11 -13    0.53    0.18
  -3  11  13    0.70    0.19
   4 -11 -13    0.85    0.20
  -4  11  13    0.59    0.21
   9  10  12    0.53    0.20
  -8 -10 -12    0.25    0.19
   8  10  12    0.08    0.18
  -7 -10 -12    0.07    0.18
   7  10  12    0.07    0.17
  -6 -10 -12    2.47    0.25
   6  10  12    2.55    0.24
  -5 -10 -12    0.41    0.18
   5  10  12    0.53    0.18
  -4 -10 -12    2.06    0.22
   4  10  12    1.62    0.21
  -3 -10 -12    1.05    0.19
   3  10  12    1.07    0.19
  -2 -10 -12    0.12    0.13
  -2 -10 -12   -0.12    0.14
   2  10  12   -0.05    0.15
  -1 -10 -12    0.01    0.13
   1  10  12    0.24    0.16
   0 -10 -12    0.09    0.14
   0  10  12    0.20    0.15
   1 -10 -12    1.26    0.18
  -1  10  12    1.22    0.19
   2 -10 -12    0.92    0.17
  -2  10  12    1.11    0.19
   3 -10 -12    0.68    0.17
  -3  10  12    0.27    0.16
   4 -10 -12    2.38    0.23
  -4  10  12    2.40    0.24
   5 -10 -12    0.06    0.16
  -5  10  12   -0.32    0.17
   6 -10 -12    0.11    0.18
  -6  10  12   -0.04    0.17
  10   9  11    0.08    0.18
  -9  -9 -11    1.14    0.21
   9   9  11    1.18    0.20
  -8  -9 -11    0.00    0.17
   8   9  11   -0.08    0.15
  -7  -9 -11    0.72    0.18
   7   9  11    0.79    0.18
  -6  -9 -11    3.51    0.27
   6   9  11    3.17    0.25
  -5  -9 -11    1.92    0.21
   5   9  11    1.43    0.19
  -4  -9 -11    5.50    0.28
   4   9  11    4.66    0.27
  -3  -9 -11    2.65    0.22
   3   9  11    2.39    0.21
  -2  -9 -11    3.08    0.21
  -2  -9 -11    2.48    0.21
   2   9  11    2.27    0.21
  -1  -9 -11    5.43    0.26
   1   9  11    5.43    0.28
   0  -9 -11    0.43    0.14
   0   9  11    0.49    0.15
   1  -9 -11    1.55    0.17
  -1   9  11    1.19    0.18
   2  -9 -11    0.36    0.14
  -2   9  11    0.45    0.15
   3  -9 -11    0.13    0.14
  -3   9  11    0.01    0.14
   4  -9 -11    0.37    0.16
  -4   9  11    0.14    0.15
   5  -9 -11    0.02    0.15
  -5   9  11    0.31    0.16
   6  -9 -11    0.23    0.16
  -6   9  11    0.32    0.18
   7  -9 -11    2.69    0.25
  -7   9  11    2.71    0.24
 -10  -8 -10    0.22    0.19
  10   8  10   -0.04    0.17
  -9  -8 -10    0.89    0.19
   9   8  10    0.45    0.17
  -8  -8 -10    1.19    0.20
   8   8  10    1.06    0.19
  -7  -8 -10   -0.34    0.15
   7   8  10    0.15    0.14
  -6  -8 -10    1.43    0.18
   6   8  10    1.31    0.18
  -5  -8 -10    0.18    0.09
  -5  -8 -10    0.24    0.15
   5   8  10    0.29    0.14
  -4  -8 -10    0.48    0.10
  -4  -8 -10    0.49    0.15
   4   8  10    0.60    0.15
  -3  -8 -10    6.33    0.28
  -3  -8 -10    6.12    0.23
   3   8  10    5.26    0.27
  -2  -8 -10    0.01    0.08
  -2  -8 -10   -0.06    0.11
  -2  -8 -10    0.18    0.12
   2   8  10    0.15    0.12
  -1  -8 -10    1.67    0.12
  -1  -8 -10    1.54    0.16
   1   8  10    1.41    0.17
   0  -8 -10    2.94    0.21
   0   8  10    2.17    0.19
   1  -8 -10    4.68    0.24
  -1   8  10    4.29    0.22
  -1   8  10    4.82    0.25
   2  -8 -10    0.22    0.12
  -2   8  10    0.18    0.13
  -2   8  10    0.21    0.09
   3  -8 -10    0.02    0.11
  -3   8  10    0.00    0.13
   4  -8 -10    0.51    0.14
  -4   8  10    0.38    0.15
   5  -8 -10    0.11    0.13
  -5   8  10    0.27    0.15
   6  -8 -10    1.61    0.19
  -6   8  10    2.04    0.20
   7  -8 -10    1.17    0.19
  -7   8  10    0.74    0.18
   8  -8 -10    0.48    0.19
  -8   8  10    0.68    0.19
   9  -8 -10    2.25    0.24
 -11  -7  -9    0.42    0.19
  11   7   9    0.43    0.18
 -10  -7  -9    2.58    0.24
  10   7   9    2.08    0.22
  -9  -7  -9    0.14    0.16
   9   7   9    0.01    0.15
  -8  -7  -9    0.08    0.10
  -8  -7  -9   -0.22    0.13
   8   7   9    0.03    0.15
  -7  -7  -9   -0.13    0.13
  -7  -7  -9   -0.02    0.09
   7   7   9   -0.05    0.13
  -6  -7  -9    0.72    0.11
  -6  -7  -9    0.36    0.14
   6   7   9    0.70    0.15
  -5  -7  -9    2.58    0.21
  -5  -7  -9    2.48    0.16
  -5  -7  -9    2.51    0.16
   5   7   9    2.23    0.19
  -4  -7  -9    2.99    0.16
  -4  -7  -9    2.90    0.21
  -4  -7  -9    2.95    0.16
   4   7   9    2.40    0.19
  -3  -7  -9   21.88    0.48
  -3  -7  -9   21.66    0.48
  -3  -7  -9   21.55    0.53
   3   7   9   22.31    0.48
   3   7   9   20.99    0.52
  -2  -7  -9   14.36    0.35
  -2  -7  -9   14.77    0.39
  -2  -7  -9   14.18    0.35
  -2  -7  -9   14.06    0.40
   2   7   9   14.34    0.35
   2   7   9   14.67    0.40
  -1  -7  -9   32.08    0.66
  -1  -7  -9   32.13    0.70
  -1  -7  -9   32.89    0.65
   1   7   9   32.51    0.65
   1   7   9   31.72    0.71
   0  -7  -9    0.08    0.06
   0  -7  -9    0.21    0.10
   0   7   9    0.30    0.12
   0   7   9    0.17    0.07
   0   7   9    0.23    0.08
   1  -7  -9    0.70    0.09
   1  -7  -9    0.60    0.12
  -1   7   9    0.56    0.09
  -1   7   9    0.90    0.14
  -1   7   9    0.79    0.09
   2  -7  -9    0.40    0.12
   2  -7  -9    0.42    0.08
  -2   7   9    0.33    0.12
  -2   7   9    0.46    0.09
  -2   7   9    0.45    0.09
   3  -7  -9    0.11    0.11
  -3   7   9    0.03    0.07
  -3   7   9   -0.02    0.08
  -3   7   9   -0.11    0.12
   4  -7  -9    1.78    0.17
  -4   7   9    1.98    0.19
  -4   7   9    2.02    0.14
   5  -7  -9    0.44    0.14
  -5   7   9    0.59    0.11
  -5   7   9    0.44    0.14
   6  -7  -9    0.27    0.15
  -6   7   9    0.46    0.11
  -6   7   9    0.49    0.15
   7  -7  -9    0.02    0.14
  -7   7   9    0.15    0.14
  -7   7   9    0.04    0.17
   8  -7  -9    0.97    0.19
  -8   7   9    0.76    0.20
  -8   7   9    0.68    0.18
   9  -7  -9    0.21    0.17
  -9   7   9    0.23    0.17
  -9   7   9    0.51    0.21
 -12  -6  -8   -0.04    0.18
 -12  -6  -8    0.10    0.18
  12   6   8    0.13    0.18
 -11  -6  -8    0.19    0.17
  11   6   8    0.20    0.16
 -10  -6  -8    0.85    0.19
  10   6   8    0.86    0.17
  -9  -6  -8    1.11    0.13
  -9  -6  -8    1.52    0.19
   9   6   8    1.12    0.18
  -8  -6  -8    0.16    0.14
  -8  -6  -8    0.20    0.10
   8   6   8    0.27    0.14
  -7  -6  -8    0.22    0.08
  -7  -6  -8    0.03    0.13
  -7  -6  -8    0.09    0.09
   7   6   8    0.08    0.13
  -6  -6  -8    3.62    0.17
  -6  -6  -8    4.00    0.18
  -6  -6  -8    3.90    0.24
   6   6   8    3.78    0.22
  -5  -6  -8    1.25    0.11
  -5  -6  -8    1.23    0.10
  -5  -6  -8    1.51    0.16
   5   6   8    1.30    0.15
  -4  -6  -8    1.72    0.16
  -4  -6  -8    2.05    0.13
  -4  -6  -8    1.95    0.13
   4   6   8    1.91    0.13
   4   6   8    1.65    0.15
   4   6   8    1.85    0.13
  -3  -6  -8    0.22    0.06
  -3  -6  -8    0.14    0.10
  -3  -6  -8    0.20    0.07
   3   6   8    0.10    0.10
   3   6   8    0.17    0.07
   3   6   8    0.25    0.07
  -2  -6  -8    4.11    0.20
  -2  -6  -8    4.11    0.16
  -2  -6  -8    3.75    0.19
  -2  -6  -8    3.67    0.15
   2   6   8    3.71    0.20
   2   6   8    3.79    0.16
   2   6   8    4.05    0.16
  -1  -6  -8   44.47    0.85
  -1  -6  -8   44.89    0.86
  -1  -6  -8   44.77    0.90
   1   6   8   44.82    0.86
   1   6   8   45.43    0.91
   0  -6  -8    8.00    0.23
   0  -6  -8   10.18    0.25
   0  -6  -8    9.57    0.29
   0   6   8   10.32    0.26
   0   6   8    9.71    0.26
   0   6   8    9.69    0.29
   1  -6  -8    0.08    0.06
   1  -6  -8    0.05    0.08
  -1   6   8    0.11    0.07
  -1   6   8    0.11    0.06
  -1   6   8    0.12    0.10
   2  -6  -8    2.12    0.13
   2  -6  -8    1.85    0.15
  -2   6   8    2.41    0.18
  -2   6   8    2.05    0.14
  -2   6   8    1.92    0.15
   3  -6  -8   15.21    0.35
   3  -6  -8   15.26    0.40
   3  -6  -8   15.14    0.33
  -3   6   8   15.27    0.41
  -3   6   8   15.37    0.37
  -3   6   8   16.02    0.37
   4  -6  -8    2.67    0.12
   4  -6  -8    2.79    0.20
  -4   6   8    2.71    0.16
  -4   6   8    2.45    0.19
  -4   6   8    2.80    0.18
   5  -6  -8    3.90    0.22
  -5   6   8    3.56    0.25
  -5   6   8    3.75    0.22
  -5   6   8    3.73    0.19
  -5   6   8    3.99    0.19
   6  -6  -8    3.47    0.22
  -6   6   8    3.09    0.25
  -6   6   8    3.05    0.21
  -6   6   8    3.45    0.20
   7  -6  -8    0.17    0.13
  -7   6   8    0.51    0.15
  -7   6   8    0.31    0.10
  -7   6   8    0.29    0.16
   8  -6  -8    0.67    0.16
  -8   6   8    0.49    0.15
  -8   6   8    0.17    0.17
  -8   6   8    0.39    0.12
   9  -6  -8    0.04    0.16
  -9   6   8    0.03    0.16
  -9   6   8    0.03    0.17
  10  -6  -8    0.15    0.18
 -10   6   8    0.49    0.22
 -10   6   8    0.13    0.17
 -12  -5  -7    0.93    0.20
 -12  -5  -7    0.67    0.20
  12   5   7    0.92    0.21
 -11  -5  -7    1.81    0.20
 -11  -5  -7    1.58    0.23
  11   5   7    1.52    0.21
 -10  -5  -7    1.78    0.15
 -10  -5  -7    1.36    0.19
  10   5   7    1.65    0.20
  -9  -5  -7    0.08    0.14
  -9  -5  -7    0.10    0.10
   9   5   7   -0.08    0.13
  -8  -5  -7    0.33    0.09
  -8  -5  -7    0.26    0.09
  -8  -5  -7    0.36    0.14
   8   5   7    0.09    0.12
  -7  -5  -7    0.46    0.14
  -7  -5  -7    0.59    0.10
  -7  -5  -7    0.72    0.10
   7   5   7    0.61    0.13
  -6  -5  -7   10.66    0.28
  -6  -5  -7   10.70    0.33
  -6  -5  -7   10.56    0.28
   6   5   7   10.19    0.32
  -5  -5  -7    0.52    0.08
  -5  -5  -7    0.48    0.07
  -5  -5  -7    0.53    0.12
   5   5   7    0.45    0.11
  -4  -5  -7    3.48    0.14
  -4  -5  -7    3.35    0.15
  -4  -5  -7    3.58    0.19
   4   5   7    3.64    0.19
   4   5   7    3.55    0.14
  -3  -5  -7    0.21    0.10
  -3  -5  -7    0.30    0.06
  -3  -5  -7    0.34    0.06
   3   5   7    0.34    0.10
   3   5   7    0.22    0.06
   3   5   7    0.27    0.06
  -2  -5  -7    3.13    0.13
  -2  -5  -7    2.79    0.16
  -2  -5  -7    3.16    0.17
  -2  -5  -7    3.27    0.14
   2   5   7    3.19    0.13
   2   5   7    3.10    0.14
   2   5   7    3.10    0.17
   2   5   7    3.11    0.14
  -1  -5  -7    1.06    0.08
  -1  -5  -7    1.17    0.11
  -1  -5  -7    1.15    0.08
   1   5   7    1.21    0.09
   1   5   7    0.73    0.07
   1   5   7    1.20    0.12
   0  -5  -7    6.14    0.22
   0  -5  -7    6.05    0.18
   0   5   7    7.09    0.23
   0   5   7    6.81    0.19
   0   5   7    6.96    0.19
   1  -5  -7    0.05    0.05
   1  -5  -7   -0.09    0.07
   1  -5  -7    0.06    0.05
  -1   5   7    0.03    0.09
  -1   5   7    0.00    0.06
  -1   5   7    0.03    0.05
   2  -5  -7    0.74    0.07
   2  -5  -7    0.80    0.10
  -2   5   7    0.73    0.08
  -2   5   7    0.85    0.08
  -2   5   7    0.61    0.11
   3  -5  -7   15.65    0.34
   3  -5  -7   15.60    0.39
   3  -5  -7   15.29    0.32
  -3   5   7   15.84    0.36
  -3   5   7   15.31    0.35
  -3   5   7   16.02    0.39
   4  -5  -7    0.70    0.06
   4  -5  -7    0.64    0.11
  -4   5   7    0.68    0.13
  -4   5   7    0.48    0.12
  -4   5   7    0.71    0.09
  -4   5   7    0.54    0.09
   5  -5  -7    2.88    0.19
  -5   5   7    3.05    0.17
  -5   5   7    3.16    0.23
  -5   5   7    3.20    0.18
  -5   5   7    3.14    0.21
   6  -5  -7    0.50    0.13
  -6   5   7    0.42    0.12
  -6   5   7    0.27    0.14
  -6   5   7    0.17    0.09
  -6   5   7    0.44    0.09
   7  -5  -7    1.72    0.17
  -7   5   7    1.59    0.13
  -7   5   7    1.61    0.18
  -7   5   7    1.43    0.16
  -7   5   7    1.69    0.13
   8  -5  -7   -0.19    0.12
  -8   5   7    0.00    0.15
  -8   5   7    0.01    0.13
  -8   5   7   -0.04    0.09
   9  -5  -7    2.34    0.21
  -9   5   7    2.37    0.17
  -9   5   7    2.30    0.24
  -9   5   7    2.10    0.20
  10  -5  -7    0.05    0.15
 -10   5   7    0.14    0.18
 -10   5   7   -0.05    0.14
 -11   5   7   -0.01    0.20
 -11   5   7    0.26    0.16
 -12  -4  -6    0.48    0.18
 -12  -4  -6    0.34    0.20
  12   4   6    0.60    0.19
 -11  -4  -6    0.24    0.17
 -11  -4  -6   -0.24    0.15
 -11  -4  -6    0.18    0.11
  11   4   6    0.28    0.15
 -10  -4  -6    0.62    0.12
 -10  -4  -6    0.61    0.17
 -10  -4  -6    0.60    0.16
  10   4   6    0.70    0.16
  -9  -4  -6    0.75    0.16
  -9  -4  -6    0.67    0.10
  -9  -4  -6    0.79    0.11
   9   4   6    0.60    0.15
  -8  -4  -6    0.10    0.08
  -8  -4  -6   -0.04    0.08
  -8  -4  -6    0.01    0.12
   8   4   6   -0.05    0.11
  -7  -4  -6    4.50    0.18
  -7  -4  -6    4.61    0.24
  -7  -4  -6    4.73    0.19
   7   4   6    4.64    0.23
  -6  -4  -6    1.10    0.14
  -6  -4  -6    1.01    0.09
  -6  -4  -6    0.94    0.09
   6   4   6    0.91    0.12
  -5  -4  -6    6.41    0.20
  -5  -4  -6    6.82    0.24
  -5  -4  -6    6.58    0.19
   5   4   6    6.73    0.23
   5   4   6    6.50    0.19
  -4  -4  -6    1.54    0.11
  -4  -4  -6    1.38    0.13
  -4  -4  -6    1.47    0.10
   4   4   6    1.47    0.10
   4   4   6    1.42    0.12
  -3  -4  -6    4.66    0.15
  -3  -4  -6    4.85    0.20
  -3  -4  -6    5.05    0.16
   3   4   6    5.08    0.16
   3   4   6    5.13    0.19
   3   4   6    5.06    0.16
  -2  -4  -6    0.01    0.07
  -2  -4  -6   -0.01    0.05
  -2  -4  -6   -0.01    0.05
   2   4   6   -0.09    0.08
   2   4   6   -0.04    0.05
   2   4   6   -0.03    0.05
  -1  -4  -6   22.95    0.48
  -1  -4  -6   22.93    0.45
  -1  -4  -6   23.15    0.45
   1   4   6   21.57    0.44
   1   4   6   22.56    0.48
   1   4   6   21.17    0.44
   1   4   6   23.03    0.45
   0  -4  -6   92.90    1.64
   0  -4  -6   93.82    1.70
   0  -4  -6   85.98    1.64
   0   4   6   94.09    1.65
   0   4   6   93.87    1.65
   0   4   6   92.89    1.70
   1  -4  -6    0.54    0.06
   1  -4  -6    0.64    0.09
   1  -4  -6    0.58    0.09
   1  -4  -6    0.70    0.07
  -1   4   6    0.68    0.10
  -1   4   6    0.69    0.07
  -1   4   6    0.73    0.07
   2  -4  -6   75.56    1.41
   2  -4  -6   76.33    1.36
  -2   4   6   75.36    1.42
  -2   4   6   75.55    1.36
  -2   4   6   74.78    1.36
   3  -4  -6    6.94    0.18
   3  -4  -6    6.72    0.17
   3  -4  -6    6.90    0.22
  -3   4   6    7.33    0.23
  -3   4   6    6.73    0.20
  -3   4   6    6.60    0.24
  -3   4   6    7.07    0.20
   4  -4  -6    0.33    0.09
  -4   4   6    0.28    0.10
  -4   4   6    0.39    0.07
  -4   4   6    0.34    0.10
  -4   4   6    0.31    0.07
   5  -4  -6    1.21    0.12
  -5   4   6    1.18    0.10
  -5   4   6    1.13    0.13
  -5   4   6    1.26    0.14
  -5   4   6    1.08    0.09
   6  -4  -6    0.64    0.12
  -6   4   6    0.55    0.12
  -6   4   6    0.61    0.09
  -6   4   6    0.66    0.14
  -6   4   6    0.57    0.09
   7  -4  -6    5.34    0.24
  -7   4   6    5.28    0.21
  -7   4   6    5.38    0.21
  -7   4   6    5.27    0.26
  -7   4   6    5.72    0.24
   8  -4  -6    3.90    0.23
  -8   4   6    3.75    0.23
  -8   4   6    3.53    0.19
  -8   4   6    3.09    0.24
  -8   4   6    3.21    0.19
   9  -4  -6    4.22    0.24
  -9   4   6    4.28    0.22
  -9   4   6    3.89    0.28
  -9   4   6    4.36    0.23
  10  -4  -6    2.51    0.22
 -10   4   6    3.00    0.22
 -10   4   6    2.89    0.21
 -10   4   6    2.62    0.25
  11  -4  -6    0.09    0.16
 -11   4   6    0.21    0.19
 -11   4   6   -0.07    0.14
 -13  -3  -5    0.31    0.19
 -12  -3  -5    2.12    0.25
 -12  -3  -5    1.98    0.21
  12   3   5    1.90    0.22
 -11  -3  -5    0.10    0.16
 -11  -3  -5    0.21    0.11
 -11  -3  -5   -0.03    0.16
  11   3   5    0.17    0.15
 -10  -3  -5    0.24    0.15
 -10  -3  -5    0.10    0.15
 -10  -3  -5    0.41    0.11
  10   3   5    0.36    0.15
  -9  -3  -5    3.80    0.18
  -9  -3  -5    3.94    0.24
  -9  -3  -5    3.59    0.25
  -9  -3  -5    3.85    0.19
   9   3   5    3.82    0.23
  -8  -3  -5    0.05    0.07
  -8  -3  -5    0.20    0.13
  -8  -3  -5    0.06    0.08
   8   3   5    0.15    0.13
  -7  -3  -5    0.14    0.07
  -7  -3  -5    0.11    0.12
  -7  -3  -5    0.19    0.07
   7   3   5    0.06    0.10
  -6  -3  -5    6.33    0.20
  -6  -3  -5    6.41    0.19
  -6  -3  -5    6.41    0.23
   6   3   5    6.35    0.23
  -5  -3  -5   16.82    0.36
  -5  -3  -5   16.79    0.36
  -5  -3  -5   16.34    0.40
   5   3   5   17.22    0.35
   5   3   5   16.94    0.40
  -4  -3  -5   30.11    0.57
  -4  -3  -5   29.54    0.62
  -4  -3  -5   29.11    0.57
   4   3   5   29.28    0.61
   4   3   5   30.13    0.57
  -3  -3  -5   88.15    1.61
  -3  -3  -5   87.60    1.62
  -3  -3  -5   87.36    1.56
  -3  -3  -5   87.88    1.56
   3   3   5   86.90    1.56
   3   3   5   88.13    1.62
   3   3   5   87.17    1.56
  -2  -3  -5    4.10    0.15
  -2  -3  -5    4.38    0.16
  -2  -3  -5    4.02    0.13
  -2  -3  -5    4.06    0.13
   2   3   5    3.87    0.16
   2   3   5    3.61    0.12
   2   3   5    4.40    0.13
  -1  -3  -5    1.17    0.09
  -1  -3  -5    1.23    0.09
  -1  -3  -5    1.12    0.08
  -1  -3  -5    1.24    0.08
   1   3   5    1.24    0.09
   1   3   5    1.19    0.09
   1   3   5    1.16    0.08
   1   3   5    1.22    0.09
   0  -3  -5   17.00    0.37
   0  -3  -5   16.93    0.33
   0  -3  -5   17.03    0.33
   0  -3  -5   16.73    0.36
   0   3   5   16.53    0.35
   0   3   5   16.66    0.36
   0   3   5   16.79    0.34
   0   3   5   16.37    0.34
   0   3   5   16.83    0.34
   1  -3  -5    2.00    0.09
   1  -3  -5    1.81    0.09
   1  -3  -5    1.82    0.14
   1  -3  -5    2.00    0.12
  -1   3   5    1.81    0.10
  -1   3   5    1.81    0.12
  -1   3   5    1.85    0.10
  -1   3   5    1.97    0.12
   2  -3  -5   89.26    1.65
   2  -3  -5   90.99    1.72
   2  -3  -5   92.24    1.60
   2  -3  -5   88.49    1.65
  -2   3   5   90.75    1.61
  -2   3   5   91.13    1.66
  -2   3   5   89.54    1.73
  -2   3   5   90.56    1.65
  -2   3   5   89.01    1.60
   3  -3  -5    8.14    0.19
   3  -3  -5    8.40    0.23
   3  -3  -5    8.05    0.25
   3  -3  -5    7.99    0.19
  -3   3   5    8.23    0.22
  -3   3   5    8.17    0.21
  -3   3   5    7.99    0.25
  -3   3   5    7.64    0.23
  -3   3   5    8.25    0.20
   4  -3  -5    9.04    0.25
  -4   3   5    9.35    0.23
  -4   3   5    9.63    0.25
  -4   3   5    9.31    0.28
  -4   3   5    9.20    0.25
  -4   3   5    9.37    0.23
   5  -3  -5    2.41    0.16
  -5   3   5    2.63    0.13
  -5   3   5    2.40    0.17
  -5   3   5    2.72    0.14
  -5   3   5    2.61    0.16
  -5   3   5    2.63    0.15
  -5   3   5    2.78    0.12
   6  -3  -5    7.87    0.26
  -6   3   5    7.85    0.26
  -6   3   5    7.83    0.22
  -6   3   5    7.95    0.23
  -6   3   5    7.84    0.28
  -6   3   5    8.08    0.21
   7  -3  -5   -0.02    0.11
  -7   3   5    0.18    0.08
  -7   3   5   -0.03    0.07
  -7   3   5   -0.03    0.13
  -7   3   5    0.01    0.08
  -7   3   5    0.24    0.12
   8  -3  -5    0.92    0.14
  -8   3   5    1.12    0.10
  -8   3   5    1.18    0.11
  -8   3   5    0.83    0.15
  -8   3   5    1.08    0.14
  -8   3   5    1.00    0.11
   9  -3  -5   -0.07    0.12
  -9   3   5   -0.07    0.08
  -9   3   5   -0.08    0.11
  -9   3   5    0.05    0.09
  -9   3   5    0.25    0.15
  -9   3   5    0.02    0.09
  10  -3  -5    0.83    0.16
 -10   3   5    0.90    0.12
 -10   3   5    0.79    0.15
 -10   3   5    0.87    0.11
 -10   3   5    0.75    0.19
  11  -3  -5    0.11    0.16
 -11   3   5   -0.01    0.16
 -11   3   5    0.50    0.12
 -11   3   5    0.27    0.14
 -12   3   5    0.16    0.15
 -12   3   5    0.22    0.20
 -13  -2  -4    1.02    0.22
 -13  -2  -4    0.80    0.19
 -12  -2  -4    0.90    0.21
 -12  -2  -4    0.78    0.18
  12   2   4    0.69    0.19
 -11  -2  -4    0.17    0.17
 -11  -2  -4    0.05    0.14
 -11  -2  -4    0.13    0.11
  11   2   4    0.21    0.15
 -10  -2  -4    0.02    0.09
 -10  -2  -4   -0.09    0.14
 -10  -2  -4    0.14    0.15
  10   2   4    0.09    0.13
  -9  -2  -4    0.01    0.14
  -9  -2  -4    0.27    0.14
  -9  -2  -4    0.08    0.09
  -9  -2  -4    0.25    0.09
   9   2   4    0.00    0.12
  -8  -2  -4    5.06    0.25
  -8  -2  -4    4.52    0.23
  -8  -2  -4    4.84    0.20
  -8  -2  -4    4.94    0.19
   8   2   4    4.93    0.23
  -7  -2  -4    0.20    0.12
  -7  -2  -4    0.21    0.07
  -7  -2  -4    0.13    0.11
  -7  -2  -4    0.06    0.07
   7   2   4    0.10    0.11
  -6  -2  -4    3.32    0.15
  -6  -2  -4    3.18    0.19
  -6  -2  -4    3.10    0.14
   6   2   4    2.66    0.16
  -5  -2  -4    0.12    0.05
  -5  -2  -4    0.03    0.06
  -5  -2  -4    0.07    0.09
   5   2   4    0.06    0.05
   5   2   4    0.01    0.08
  -4  -2  -4    3.90    0.17
  -4  -2  -4    3.89    0.14
  -4  -2  -4    3.93    0.16
  -4  -2  -4    4.00    0.13
   4   2   4    4.12    0.16
   4   2   4    3.82    0.13
   4   2   4    3.80    0.13
  -3  -2  -4   44.47    0.81
  -3  -2  -4   43.77    0.84
  -3  -2  -4   43.92    0.85
  -3  -2  -4   43.11    0.81
   3   2   4   43.95    0.80
   3   2   4   44.81    0.81
   3   2   4   45.01    0.84
  -2  -2  -4   10.61    0.22
  -2  -2  -4   11.08    0.26
  -2  -2  -4   10.95    0.25
  -2  -2  -4   10.30    0.23
   2   2   4   10.35    0.25
   2   2   4   10.92    0.25
   2   2   4   11.03    0.22
   2   2   4    8.83    0.22
  -1  -2  -4   18.39    0.35
  -1  -2  -4   18.53    0.38
  -1  -2  -4   18.53    0.38
  -1  -2  -4   18.38    0.37
   1   2   4   18.36    0.36
   1   2   4   18.81    0.38
   1   2   4   17.81    0.35
   1   2   4   18.36    0.37
   0  -2  -4    7.02    0.16
   0  -2  -4    6.71    0.18
   0  -2  -4    6.93    0.18
   0  -2  -4    6.77    0.16
   0   2   4    6.82    0.16
   0   2   4    6.81    0.16
   0   2   4    6.92    0.18
   0   2   4    7.00    0.18
   1  -2  -4    3.93    0.15
   1  -2  -4    3.85    0.14
   1  -2  -4    3.85    0.11
   1  -2  -4    3.99    0.13
   1  -2  -4    3.99    0.11
  -1   2   4    3.84    0.11
  -1   2   4    3.78    0.13
  -1   2   4    3.94    0.13
  -1   2   4    4.03    0.12
  -1   2   4    3.83    0.11
   2  -2  -4   11.54    0.23
   2  -2  -4   11.31    0.23
   2  -2  -4   11.59    0.26
   2  -2  -4   11.16    0.24
   2  -2  -4   11.07    0.27
   2  -2  -4   11.76    0.28
  -2   2   4   11.39    0.25
  -2   2   4   11.52    0.28
  -2   2   4   11.37    0.26
  -2   2   4   11.64    0.24
  -2   2   4   11.43    0.24
   3  -2  -4   22.57    0.45
   3  -2  -4   22.82    0.43
   3  -2  -4   22.77    0.46
   3  -2  -4   22.72    0.49
  -3   2   4   23.08    0.46
  -3   2   4   23.05    0.44
  -3   2   4   23.11    0.49
  -3   2   4   22.54    0.46
  -3   2   4   22.65    0.44
  -3   2   4   22.50    0.45
   4  -2  -4    8.37    0.24
   4  -2  -4    7.96    0.22
  -4   2   4    8.47    0.22
  -4   2   4    8.46    0.23
  -4   2   4    8.24    0.24
  -4   2   4    8.33    0.20
  -4   2   4    8.12    0.20
  -4   2   4    8.17    0.20
   5  -2  -4    0.09    0.08
  -5   2   4    0.11    0.05
  -5   2   4    0.18    0.10
  -5   2   4    0.05    0.05
  -5   2   4    0.10    0.07
  -5   2   4    0.07    0.05
  -5   2   4    0.08    0.08
   6  -2  -4    0.49    0.10
  -6   2   4    0.60    0.11
  -6   2   4    0.51    0.07
  -6   2   4    0.44    0.07
  -6   2   4    0.37    0.09
  -6   2   4    0.63    0.09
  -6   2   4    0.39    0.07
   7  -2  -4    0.35    0.11
  -7   2   4    0.38    0.08
  -7   2   4    0.53    0.10
  -7   2   4    0.63    0.14
  -7   2   4    0.35    0.08
  -7   2   4    0.40    0.10
  -7   2   4    0.38    0.08
   8  -2  -4    7.79    0.27
  -8   2   4    8.07    0.24
  -8   2   4    8.01    0.25
  -8   2   4    8.17    0.25
  -8   2   4    7.52    0.26
  -8   2   4    7.81    0.31
   9  -2  -4    2.22    0.18
  -9   2   4    2.17    0.18
  -9   2   4    1.99    0.19
  -9   2   4    2.32    0.18
  -9   2   4    2.09    0.16
  -9   2   4    2.22    0.17
  10  -2  -4    1.96    0.19
 -10   2   4    1.93    0.20
 -10   2   4    1.82    0.15
 -10   2   4    1.87    0.17
 -10   2   4    1.98    0.15
  11  -2  -4    0.14    0.15
 -11   2   4    0.17    0.11
 -11   2   4    0.11    0.17
 -11   2   4    0.26    0.11
 -11   2   4    0.06    0.13
 -12   2   4    5.08    0.33
 -12   2   4    4.65    0.25
 -12   2   4    5.39    0.27
 -13  -1  -3    1.25    0.24
 -13  -1  -3    0.65    0.19
 -12  -1  -3    0.46    0.17
 -12  -1  -3    0.31    0.20
  12   1   3    0.40    0.16
 -11  -1  -3    0.04    0.10
 -11  -1  -3   -0.38    0.13
 -11  -1  -3   -0.18    0.15
  11   1   3   -0.06    0.15
 -10  -1  -3    0.65    0.16
 -10  -1  -3    0.76    0.16
 -10  -1  -3    0.67    0.11
  10   1   3    0.79    0.16
  -9  -1  -3    3.01    0.22
  -9  -1  -3    3.44    0.25
  -9  -1  -3    2.98    0.17
  -9  -1  -3    3.04    0.18
   9   1   3    3.02    0.22
  -8  -1  -3    1.11    0.11
  -8  -1  -3    1.21    0.11
  -8  -1  -3    1.14    0.15
  -8  -1  -3    1.11    0.16
   8   1   3    1.28    0.15
  -7  -1  -3    2.98    0.19
  -7  -1  -3    2.93    0.20
  -7  -1  -3    3.01    0.15
  -7  -1  -3    2.99    0.14
   7   1   3    2.92    0.19
  -6  -1  -3    2.47    0.12
  -6  -1  -3    2.53    0.16
  -6  -1  -3    2.78    0.18
  -6  -1  -3    2.83    0.13
   6   1   3    2.30    0.16
  -5  -1  -3    2.04    0.16
  -5  -1  -3    1.62    0.13
  -5  -1  -3    1.90    0.13
  -5  -1  -3    1.90    0.11
  -5  -1  -3    1.84    0.10
   5   1   3    1.69    0.10
   5   1   3    1.78    0.14
  -4  -1  -3    6.29    0.21
  -4  -1  -3    6.39    0.17
  -4  -1  -3    6.20    0.19
  -4  -1  -3    6.66    0.17
   4   1   3    6.48    0.17
   4   1   3    6.55    0.17
   4   1   3    6.65    0.20
  -3  -1  -3    1.47    0.12
  -3  -1  -3    1.30    0.08
  -3  -1  -3    1.48    0.11
  -3  -1  -3    1.41    0.09
   3   1   3    1.41    0.11
   3   1   3    1.30    0.08
   3   1   3    1.35    0.10
   3   1   3    1.35    0.09
  -2  -1  -3   14.68    0.29
  -2  -1  -3   14.93    0.31
  -2  -1  -3   14.67    0.29
  -2  -1  -3   14.79    0.32
   2   1   3   14.64    0.31
   2   1   3   14.55    0.29
   2   1   3   14.81    0.31
  -1  -1  -3    5.90    0.16
  -1  -1  -3    6.02    0.14
  -1  -1  -3    6.32    0.16
   1   1   3    6.11    0.16
   1   1   3    5.92    0.14
   1   1   3    6.07    0.16
   1   1   3    5.96    0.14
   0  -1  -3   76.93    1.39
   0  -1  -3   77.64    1.36
   0  -1  -3   79.02    1.39
   0  -1  -3   76.61    1.36
   0   1   3   77.88    1.36
   0   1   3   78.19    1.39
   0   1   3   77.83    1.36
   0   1   3   76.95    1.39
   1  -1  -3    4.13    0.11
   1  -1  -3    4.21    0.11
   1  -1  -3    4.28    0.13
   1  -1  -3    4.39    0.10
   1  -1  -3    4.36    0.13
   1  -1  -3    4.34    0.10
  -1   1   3    4.24    0.10
  -1   1   3    4.35    0.12
  -1   1   3    4.28    0.10
  -1   1   3    4.18    0.12
   2  -1  -3   29.52    0.53
   2  -1  -3   29.43    0.55
   2  -1  -3   29.64    0.58
   2  -1  -3   29.72    0.56
   2  -1  -3   29.46    0.53
   2  -1  -3   29.27    0.56
  -2   1   3   29.55    0.53
  -2   1   3   29.39    0.53
  -2   1   3   29.50    0.55
  -2   1   3   29.73    0.58
  -2   1   3   29.69    0.55
  -2   1   3   29.14    0.56
   3  -1  -3   71.72    1.34
   3  -1  -3   70.96    1.24
   3  -1  -3   71.32    1.29
   3  -1  -3   71.02    1.29
  -3   1   3   69.69    1.34
  -3   1   3   70.02    1.31
  -3   1   3   70.23    1.28
  -3   1   3   71.81    1.29
  -3   1   3   71.65    1.25
  -3   1   3   69.08    1.25
   4  -1  -3    5.13    0.18
   4  -1  -3    5.31    0.16
  -4   1   3    4.80    0.18
  -4   1   3    5.30    0.16
  -4   1   3    5.06    0.16
  -4   1   3    5.28    0.16
  -4   1   3    5.28    0.14
  -4   1   3    5.10    0.14
   5  -1  -3   54.37    1.03
  -5   1   3   53.38    0.99
  -5   1   3   54.46    1.02
  -5   1   3   55.93    1.02
  -5   1   3   54.08    1.08
  -5   1   3   54.03    0.99
  -5   1   3   54.68    1.04
   6  -1  -3    0.06    0.08
  -6   1   3    0.00    0.05
  -6   1   3    0.06    0.09
  -6   1   3    0.00    0.07
  -6   1   3   -0.04    0.06
  -6   1   3   -0.02    0.05
  -6   1   3    0.04    0.07
   7  -1  -3    0.21    0.10
  -7   1   3    0.05    0.07
  -7   1   3    0.13    0.11
  -7   1   3    0.13    0.06
  -7   1   3    0.28    0.07
  -7   1   3    0.17    0.07
  -7   1   3    0.17    0.09
   8  -1  -3    2.13    0.16
  -8   1   3    2.19    0.15
  -8   1   3    2.21    0.14
  -8   1   3    2.36    0.16
  -8   1   3    2.12    0.16
  -8   1   3    1.75    0.17
   9  -1  -3    1.76    0.16
  -9   1   3    1.79    0.13
  -9   1   3    1.74    0.18
  -9   1   3    1.96    0.13
  -9   1   3    1.84    0.14
  -9   1   3    1.69    0.15
  10  -1  -3    0.02    0.13
 -10   1   3    0.04    0.09
 -10   1   3   -0.29    0.14
 -10   1   3    0.08    0.09
 -10   1   3    0.04    0.10
 -10   1   3    0.26    0.12
  11  -1  -3    4.83    0.27
 -11   1   3    5.17    0.25
 -11   1   3    5.02    0.24
 -11   1   3    4.86    0.30
 -11   1   3    4.69    0.23
 -12   1   3    3.95    0.24
 -12   1   3    4.09    0.23
 -12   1   3    3.98    0.30
 -12   1   3    4.49    0.24
 -13   0  -2    4.18    0.34
 -13   0  -2    3.99    0.28
 -12   0  -2    0.89    0.21
 -12   0  -2    0.87    0.18
  12   0   2    1.10    0.19
 -11   0  -2   -0.01    0.15
 -11   0  -2   -0.10    0.10
 -11   0  -2   -0.17    0.16
  11   0   2    0.04    0.14
 -10   0  -2   -0.04    0.16
 -10   0  -2    0.06    0.10
 -10   0  -2    0.15    0.14
  10   0   2    0.17    0.14
  -9   0  -2    2.61    0.16
  -9   0  -2    2.08    0.20
  -9   0  -2    2.34    0.17
  -9   0  -2    2.13    0.19
   9   0   2    2.37    0.19
  -8   0  -2    0.44    0.09
  -8   0  -2    0.21    0.13
  -8   0  -2    0.35    0.13
  -8   0  -2    0.43    0.09
   8   0   2    0.48    0.12
  -7   0  -2    1.45    0.15
  -7   0  -2    1.52    0.11
  -7   0  -2    1.20    0.15
  -7   0  -2    1.72    0.13
   7   0   2    1.47    0.14
  -6   0  -2   12.44    0.33
  -6   0  -2   12.55    0.30
  -6   0  -2   12.77    0.36
  -6   0  -2   12.81    0.29
   6   0   2   12.41    0.33
  -5   0  -2    0.16    0.08
  -5   0  -2    0.17    0.06
  -5   0  -2    0.09    0.05
  -5   0  -2    0.10    0.09
  -5   0  -2    0.05    0.09
   5   0   2    0.06    0.09
   5   0   2    0.22    0.05
  -4   0  -2   34.01    0.72
  -4   0  -2   35.03    0.65
  -4   0  -2   35.14    0.69
  -4   0  -2   34.81    0.68
  -4   0  -2   34.71    0.65
   4   0   2   34.92    0.64
   4   0   2   34.44    0.68
   4   0   2   34.68    0.64
  -3   0  -2    0.97    0.10
  -3   0  -2    0.96    0.06
  -3   0  -2    0.88    0.06
  -3   0  -2    0.82    0.09
  -3   0  -2    0.96    0.08
   3   0   2    1.01    0.09
   3   0   2    1.08    0.08
   3   0   2    1.04    0.09
   3   0   2    1.03    0.06
  -2   0  -2   60.62    1.16
  -2   0  -2   59.75    1.08
  -2   0  -2   61.17    1.12
  -2   0  -2   62.25    1.12
  -2   0  -2   60.14    1.08
   2   0   2   60.92    1.08
   2   0   2   62.19    1.12
   2   0   2   61.76    1.12
  -1   0  -2   -0.07    0.01
  -1   0  -2   -0.05    0.02
  -1   0  -2   -0.01    0.05
  -1   0  -2   -0.05    0.04
   1   0   2   -0.04    0.02
   1   0   2   -0.02    0.04
   1   0   2    0.02    0.05
   1   0   2    0.02    0.03
   0   0  -2   90.29    1.61
   0   0  -2   91.77    1.59
   0   0  -2   88.82    1.61
   0   0  -2   93.19    1.58
   0   0   2   92.02    1.61
   0   0   2   91.19    1.58
   0   0   2   89.70    1.59
   0   0   2   89.77    1.61
   1   0  -2    0.24    0.03
   1   0  -2    0.28    0.03
   1   0  -2    0.20    0.02
   1   0  -2    0.25    0.02
  -1   0   2    0.28    0.03
  -1   0   2    0.25    0.03
   2   0  -2   15.52    0.31
   2   0  -2   15.44    0.30
   2   0  -2   15.40    0.30
  -2   0   2   15.44    0.28
  -2   0   2   15.66    0.28
  -2   0   2   15.72    0.32
  -2   0   2   15.51    0.32
  -2   0   2   15.60    0.29
   3   0  -2    0.45    0.06
   3   0  -2    0.52    0.06
   3   0  -2    0.37    0.05
  -3   0   2    0.41    0.07
  -3   0   2    0.56    0.06
  -3   0   2    0.46    0.06
  -3   0   2    0.46    0.04
  -3   0   2    0.40    0.04
  -3   0   2    0.45    0.05
   4   0  -2    0.75    0.08
   4   0  -2    0.70    0.07
  -4   0   2    0.69    0.06
  -4   0   2    0.74    0.05
  -4   0   2    0.70    0.05
  -4   0   2    0.69    0.08
  -4   0   2    0.73    0.07
   5   0  -2    8.49    0.22
  -5   0   2    8.66    0.21
  -5   0   2    8.90    0.20
  -5   0   2    8.89    0.22
  -5   0   2    8.69    0.20
  -5   0   2    8.65    0.25
   6   0  -2    0.90    0.10
  -6   0   2    0.87    0.07
  -6   0   2    0.57    0.09
  -6   0   2    0.97    0.08
  -6   0   2    0.67    0.11
  -6   0   2    0.72    0.07
   7   0  -2    0.20    0.09
  -7   0   2    0.23    0.09
  -7   0   2    0.04    0.10
  -7   0   2    0.07    0.06
  -7   0   2    0.18    0.07
  -7   0   2    0.18    0.06
   8   0  -2    3.50    0.19
  -8   0   2    3.28    0.15
  -8   0   2    3.23    0.21
  -8   0   2    3.46    0.16
  -8   0   2    3.14    0.17
  -8   0   2    3.45    0.16
   9   0  -2    3.20    0.20
  -9   0   2    3.34    0.20
  -9   0   2    3.43    0.19
  -9   0   2    3.42    0.21
  -9   0   2    3.34    0.17
  -9   0   2    3.17    0.16
  10   0  -2   -0.05    0.12
 -10   0   2    0.11    0.09
 -10   0   2    0.35    0.11
 -10   0   2    0.27    0.11
 -10   0   2    0.19    0.13
 -10   0   2    0.19    0.09
  11   0  -2    1.13    0.17
 -11   0   2    1.12    0.15
 -11   0   2    1.36    0.14
 -11   0   2    1.43    0.15
 -11   0   2    1.57    0.20
 -12   0   2    0.63    0.14
 -12   0   2    0.61    0.14
 -12   0   2    0.63    0.19
 -12   0   2    0.50    0.13
 -13   0   2    2.46    0.20
 -13   0   2    2.51    0.26
 -13   0   2    2.22    0.19
  13  -1   1    1.89    0.24
 -12   1  -1   -0.06    0.16
 -12   1  -1    0.17    0.18
  12  -1   1    0.00    0.16
 -11   1  -1    4.53    0.26
 -11   1  -1    4.57    0.24
 -11   1  -1    4.12    0.29
  11  -1   1    3.66    0.26
 -10   1  -1    0.17    0.10
 -10   1  -1    0.19    0.16
 -10   1  -1   -0.06    0.14
  10  -1   1    0.15    0.14
  -9   1  -1    1.86    0.20
  -9   1  -1    1.95    0.18
  -9   1  -1    2.11    0.16
  -9   1  -1    1.94    0.14
   9  -1   1    2.09    0.19
  -8   1  -1    6.02    0.22
  -8   1  -1    6.00    0.25
  -8   1  -1    5.94    0.21
  -8   1  -1    5.74    0.28
   8  -1   1    5.99    0.25
  -7   1  -1    0.06    0.07
  -7   1  -1    0.04    0.07
  -7   1  -1   -0.01    0.10
  -7   1  -1    0.06    0.11
   7  -1   1    0.12    0.10
  -6   1  -1    2.28    0.18
  -6   1  -1    2.26    0.17
  -6   1  -1    2.16    0.13
  -6   1  -1    2.39    0.12
   6  -1   1    2.25    0.16
  -5   1  -1   24.24    0.53
  -5   1  -1   24.17    0.49
  -5   1  -1   24.55    0.49
  -5   1  -1   24.95    0.56
   5  -1   1   24.56    0.52
   5  -1   1   25.01    0.48
  -4   1  -1    7.69    0.25
  -4   1  -1    7.64    0.19
  -4   1  -1    7.61    0.22
  -4   1  -1    7.51    0.19
  -4   1  -1    7.71    0.23
   4  -1   1    8.22    0.19
   4  -1   1    8.09    0.23
   4  -1   1    7.75    0.19
   4  -1   1    7.92    0.24
  -3   1  -1    5.67    0.15
  -3   1  -1    5.43    0.15
  -3   1  -1    5.80    0.18
  -3   1  -1    5.60    0.18
  -3   1  -1    5.72    0.20
   3  -1   1    5.81    0.19
   3  -1   1    5.78    0.19
   3  -1   1    5.56    0.14
   3  -1   1    5.71    0.15
   3  -1   1    5.83    0.18
  -2   1  -1    3.94    0.12
  -2   1  -1    4.24    0.14
  -2   1  -1    4.06    0.12
  -2   1  -1    3.98    0.15
  -2   1  -1    4.07    0.15
   2  -1   1    4.07    0.12
   2  -1   1    4.07    0.14
   2  -1   1    3.86    0.13
   2  -1   1    3.98    0.16
  -1   1  -1    0.77    0.07
  -1   1  -1    0.83    0.06
  -1   1  -1    0.68    0.06
  -1   1  -1    0.90    0.05
   1  -1   1    0.82    0.06
   1  -1   1    0.86    0.06
   1  -1   1    0.76    0.07
   1  -1   1    0.81    0.07
   1  -1   1    0.78    0.07
   0   1  -1   63.61    1.10
   0   1  -1   63.42    1.12
   0   1  -1   60.12    1.12
   0   1  -1   63.16    1.14
   0   1  -1   63.12    1.16
   0   1  -1   64.72    1.09
   0  -1   1   63.47    1.17
   0  -1   1   61.41    1.09
   0  -1   1   62.11    1.10
   0  -1   1   63.08    1.14
   0  -1   1   64.87    1.12
   0  -1   1   60.61    1.12
   1   1  -1    4.46    0.09
   1   1  -1    4.38    0.09
  -1  -1   1    4.31    0.12
   2   1  -1   38.72    0.69
   2   1  -1   38.82    0.69
  -2  -1   1   39.00    0.68
  -2  -1   1   37.39    0.66
  -2  -1   1   38.50    0.66
  -2  -1   1   36.47    0.68
   3   1  -1    2.17    0.09
   3   1  -1    2.25    0.10
  -3  -1   1    2.41    0.09
  -3  -1   1    1.96    0.07
  -3  -1   1    2.20    0.07
  -3  -1   1    2.19    0.07
   4   1  -1   50.21    0.93
   4   1  -1   51.75    0.94
  -4  -1   1   49.79    0.90
  -4  -1   1   50.95    0.98
  -4  -1   1   50.41    0.92
  -4  -1   1   49.46    0.93
  -4  -1   1   50.24    0.90
   5   1  -1    4.60    0.16
  -5  -1   1    4.73    0.14
  -5  -1   1    4.73    0.15
  -5  -1   1    4.77    0.18
  -5  -1   1    4.66    0.14
  -5  -1   1    4.63    0.13
   6   1  -1    9.95    0.26
  -6  -1   1   10.11    0.23
  -6  -1   1   10.11    0.24
  -6  -1   1   10.30    0.25
  -6  -1   1    9.72    0.28
  -6  -1   1   10.01    0.24
   7   1  -1    1.14    0.11
  -7  -1   1    0.89    0.12
  -7  -1   1    1.20    0.09
  -7  -1   1    0.78    0.10
  -7  -1   1    1.17    0.09
  -7  -1   1    0.88    0.08
   8   1  -1    0.47    0.11
  -8  -1   1    0.27    0.08
  -8  -1   1    0.43    0.09
  -8  -1   1    0.36    0.08
  -8  -1   1    0.37    0.10
  -8  -1   1    0.44    0.12
   9   1  -1   -0.03    0.11
  -9  -1   1    0.02    0.08
  -9  -1   1   -0.12    0.10
  -9  -1   1    0.00    0.13
  -9  -1   1    0.00    0.07
  10   1  -1    0.28    0.13
 -10  -1   1    0.40    0.09
 -10  -1   1    0.48    0.12
 -10  -1   1    0.21    0.09
 -10  -1   1    0.48    0.15
  11   1  -1   -0.02    0.13
 -11  -1   1    0.23    0.10
 -11  -1   1    0.11    0.12
 -11  -1   1    0.13    0.10
 -11  -1   1    0.23    0.12
 -11  -1   1   -0.03    0.15
 -12  -1   1    0.29    0.12
 -12  -1   1    0.41    0.13
 -12  -1   1    0.32    0.13
 -12  -1   1    0.43    0.18
 -13  -1   1    5.07    0.26
 -13  -1   1    4.56    0.32
 -13  -1   1    4.80    0.28
 -12   2   0    0.76    0.21
 -12   2   0    1.03    0.19
  12  -2   0    0.97    0.20
 -11   2   0    5.01    0.23
 -11   2   0    4.92    0.29
 -11   2   0    5.26    0.32
  11  -2   0    4.96    0.29
 -10   2   0    2.25    0.20
 -10   2   0    2.08    0.22
 -10   2   0    2.37    0.17
  10  -2   0    2.05    0.20
  -9   2   0    3.36    0.24
  -9   2   0    3.61    0.19
  -9   2   0    3.60    0.20
  -9   2   0    3.52    0.25
   9  -2   0    3.36    0.23
  -8   2   0    0.53    0.10
  -8   2   0    0.62    0.10
  -8   2   0    0.95    0.15
  -8   2   0    0.79    0.16
   8  -2   0    0.71    0.14
  -7   2   0    0.20    0.08
  -7   2   0   -0.08    0.12
  -7   2   0    0.10    0.12
  -7   2   0    0.05    0.07
   7  -2   0    0.11    0.11
  -6   2   0    0.51    0.07
  -6   2   0    0.24    0.07
  -6   2   0    0.53    0.12
  -6   2   0    0.46    0.11
   6  -2   0    0.31    0.10
  -5   2   0   18.08    0.45
  -5   2   0   17.89    0.43
  -5   2   0   18.44    0.38
  -5   2   0   18.17    0.38
   5  -2   0   18.17    0.42
   5  -2   0   18.03    0.37
  -4   2   0   17.49    0.42
  -4   2   0   17.39    0.36
  -4   2   0   17.15    0.40
  -4   2   0   17.58    0.36
   4  -2   0   17.57    0.36
   4  -2   0   16.55    0.39
   4  -2   0   17.58    0.35
   4  -2   0   17.65    0.41
  -3   2   0   52.52    0.96
  -3   2   0   52.44    0.96
  -3   2   0   53.53    1.00
  -3   2   0   53.96    1.01
  -3   2   0   53.08    1.05
   3  -2   0   54.70    1.05
   3  -2   0   53.49    1.00
   3  -2   0   52.59    0.96
   3  -2   0   53.04    0.96
  -2   2   0   39.64    0.72
  -2   2   0   38.65    0.76
  -2   2   0   38.89    0.72
  -2   2   0   39.98    0.79
  -2   2   0   39.89    0.75
   2  -2   0   40.97    0.79
   2  -2   0   40.15    0.75
   2  -2   0   39.44    0.76
   2  -2   0   39.43    0.72
  -1   2   0   17.18    0.37
  -1   2   0   16.93    0.33
  -1   2   0   17.18    0.35
  -1   2   0   17.29    0.36
   1  -2   0   17.25    0.35
   1  -2   0   16.80    0.33
   1  -2   0   17.80    0.36
   1  -2   0   16.94    0.37
   1  -2   0   17.19    0.33
   0   2   0  144.66    2.52
   0   2   0  142.12    2.46
   0   2   0  136.40    2.52
   0   2   0  140.68    2.46
   0   2   0  144.24    2.61
   0  -2   0  140.77    2.52
   0  -2   0  140.68    2.49
   0  -2   0  141.58    2.46
   0  -2   0  141.46    2.61
   0  -2   0  140.26    2.52
   1   2   0    0.46    0.03
   1   2   0    0.43    0.05
   1   2   0    0.43    0.05
   1   2   0    0.38    0.03
  -1  -2   0    0.42    0.06
  -1  -2   0    0.37    0.04
  -1  -2   0    0.45    0.05
  -1  -2   0    0.42    0.04
   2   2   0    4.44    0.10
   2   2   0    4.47    0.12
   2   2   0    4.68    0.10
   2   2   0    4.61    0.13
  -2  -2   0    4.53    0.12
  -2  -2   0    4.67    0.11
  -2  -2   0    4.71    0.12
  -2  -2   0    4.56    0.11
   3   2   0    4.05    0.12
   3   2   0    3.94    0.13
  -3  -2   0    4.16    0.12
  -3  -2   0    4.00    0.12
  -3  -2   0    3.89    0.10
  -3  -2   0    3.98    0.10
   4   2   0    6.18    0.17
  -4  -2   0    6.11    0.17
  -4  -2   0    6.01    0.15
  -4  -2   0    6.07    0.15
  -4  -2   0    6.24    0.16
   5   2   0    4.48    0.15
  -5  -2   0    4.55    0.13
  -5  -2   0    4.37    0.15
  -5  -2   0    4.58    0.14
  -5  -2   0    4.45    0.13
   6   2   0    1.29    0.11
  -6  -2   0    1.24    0.10
  -6  -2   0    1.26    0.09
  -6  -2   0    1.41    0.10
  -6  -2   0    1.14    0.08
   7   2   0    2.27    0.15
  -7  -2   0    2.21    0.13
  -7  -2   0    2.13    0.12
  -7  -2   0    2.17    0.14
  -7  -2   0    2.21    0.17
  -7  -2   0    2.03    0.12
   8   2   0    8.52    0.27
  -8  -2   0    8.63    0.24
  -8  -2   0    9.04    0.24
  -8  -2   0    9.22    0.25
  -8  -2   0    8.98    0.26
  -8  -2   0    8.66    0.30
   9   2   0    1.88    0.16
  -9  -2   0    2.09    0.18
  -9  -2   0    2.05    0.15
  -9  -2   0    2.11    0.14
  -9  -2   0    1.93    0.14
  10   2   0    0.08    0.12
 -10  -2   0    0.01    0.13
 -10  -2   0   -0.03    0.08
 -10  -2   0    0.23    0.11
 -10  -2   0    0.04    0.08
  11   2   0   -0.21    0.12
 -11  -2   0    0.16    0.11
 -11  -2   0   -0.19    0.08
 -11  -2   0   -0.06    0.14
 -11  -2   0   -0.02    0.09
 -12  -2   0    0.62    0.13
 -12  -2   0    0.80    0.18
 -12  -2   0    0.60    0.13
 -13  -2   0    1.13    0.17
 -13  -2   0    0.83    0.21
 -13  -2   0    1.12    0.15
 -12   3   1    3.24    0.30
 -12   3   1    3.15    0.25
  12  -3  -1    3.51    0.28
 -11   3   1    0.23    0.16
 -11   3   1    0.04    0.18
  11  -3  -1    0.11    0.16
 -10   3   1    0.30    0.16
 -10   3   1    0.54    0.12
 -10   3   1    0.52    0.10
 -10   3   1    0.36    0.19
  10  -3  -1    0.64    0.17
  -9   3   1    0.51    0.17
  -9   3   1    0.98    0.16
  -9   3   1    1.03    0.10
  -9   3   1    0.85    0.12
   9  -3  -1    0.68    0.15
  -8   3   1    2.11    0.19
  -8   3   1    2.25    0.15
  -8   3   1    2.09    0.16
  -8   3   1    2.18    0.20
  -8   3   1    2.10    0.14
   8  -3  -1    2.23    0.18
  -7   3   1    0.02    0.07
  -7   3   1    0.09    0.13
  -7   3   1    0.18    0.08
  -7   3   1    0.13    0.13
  -7   3   1    0.28    0.08
   7  -3  -1    0.16    0.12
  -6   3   1    0.08    0.11
  -6   3   1    0.09    0.07
  -6   3   1    0.01    0.07
  -6   3   1    0.10    0.11
   6  -3  -1    0.03    0.10
  -5   3   1    0.26    0.11
  -5   3   1    0.07    0.06
  -5   3   1    0.16    0.06
  -5   3   1    0.05    0.09
   5  -3  -1    0.04    0.09
   5  -3  -1    0.06    0.05
  -4   3   1    6.51    0.22
  -4   3   1    6.83    0.25
  -4   3   1    6.65    0.15
  -4   3   1    6.73    0.19
  -4   3   1    6.61    0.19
   4  -3  -1    6.55    0.22
   4  -3  -1    6.90    0.19
   4  -3  -1    6.67    0.18
  -3   3   1   16.45    0.34
  -3   3   1   16.32    0.30
  -3   3   1   16.18    0.38
  -3   3   1   15.94    0.34
  -3   3   1   16.72    0.40
   3  -3  -1   15.78    0.39
   3  -3  -1   16.28    0.34
   3  -3  -1   16.62    0.37
   3  -3  -1   16.22    0.34
  -2   3   1   31.11    0.62
  -2   3   1   30.05    0.61
  -2   3   1   29.96    0.57
  -2   3   1   31.52    0.64
  -2   3   1   30.90    0.58
   2  -3  -1   31.01    0.61
   2  -3  -1   31.17    0.58
   2  -3  -1   28.77    0.61
   2  -3  -1   31.32    0.64
  -1   3   1    0.02    0.04
  -1   3   1    0.05    0.07
  -1   3   1   -0.02    0.02
  -1   3   1    0.05    0.07
  -1   3   1    0.00    0.06
   1  -3  -1   -0.02    0.06
   1  -3  -1    0.00    0.04
   1  -3  -1    0.00    0.04
   1  -3  -1    0.02    0.06
   1  -3  -1    0.04    0.07
   0   3   1    1.54    0.10
   0   3   1    1.82    0.08
   0   3   1    1.85    0.11
   0  -3  -1    1.66    0.09
   0  -3  -1    1.92    0.11
   0  -3  -1    1.61    0.08
   0  -3  -1    1.77    0.10
   0  -3  -1    1.76    0.13
   1   3   1   36.17    0.66
   1   3   1   36.53    0.69
   1   3   1   37.16    0.66
   1   3   1   36.64    0.69
  -1  -3  -1   36.17    0.66
  -1  -3  -1   37.44    0.69
  -1  -3  -1   36.19    0.66
  -1  -3  -1   36.18    0.69
   2   3   1    0.65    0.07
   2   3   1    0.53    0.06
   2   3   1    0.54    0.04
   2   3   1    0.52    0.04
  -2  -3  -1    0.63    0.06
  -2  -3  -1    0.60    0.05
  -2  -3  -1    0.58    0.05
  -2  -3  -1    0.66    0.05
  -2  -3  -1    0.57    0.07
   3   3   1   34.69    0.66
   3   3   1   34.14    0.65
  -3  -3  -1   33.77    0.62
  -3  -3  -1   33.80    0.62
  -3  -3  -1   33.67    0.65
  -3  -3  -1   34.40    0.65
   4   3   1    1.71    0.11
  -4  -3  -1    1.78    0.09
  -4  -3  -1    1.85    0.12
  -4  -3  -1    1.60    0.10
  -4  -3  -1    1.71    0.09
   5   3   1    8.13    0.22
  -5  -3  -1    8.39    0.20
  -5  -3  -1    8.49    0.22
  -5  -3  -1    8.47    0.21
  -5  -3  -1    8.14    0.20
   6   3   1   10.77    0.28
  -6  -3  -1   10.42    0.24
  -6  -3  -1   10.63    0.26
  -6  -3  -1   10.36    0.27
  -6  -3  -1   10.52    0.25
   7   3   1    7.82    0.25
  -7  -3  -1    8.38    0.22
  -7  -3  -1    8.28    0.24
  -7  -3  -1    7.86    0.21
  -7  -3  -1    7.88    0.22
   8   3   1    5.85    0.23
  -8  -3  -1    6.15    0.20
  -8  -3  -1    6.22    0.21
  -8  -3  -1    6.08    0.19
  -8  -3  -1    5.91    0.26
  -8  -3  -1    6.18    0.23
   9   3   1    1.50    0.15
  -9  -3  -1    1.20    0.11
  -9  -3  -1    1.44    0.17
  -9  -3  -1    1.30    0.11
  -9  -3  -1    1.33    0.13
  10   3   1    1.04    0.15
 -10  -3  -1    1.18    0.17
 -10  -3  -1    1.10    0.11
 -10  -3  -1    1.27    0.13
 -10  -3  -1    1.25    0.12
  11   3   1   -0.14    0.13
 -11  -3  -1   -0.13    0.15
 -11  -3  -1   -0.08    0.09
 -11  -3  -1   -0.04    0.11
 -11  -3  -1   -0.05    0.09
 -12  -3  -1    1.06    0.14
 -12  -3  -1    1.11    0.19
 -13  -3  -1    0.14    0.19
 -13  -3  -1    0.01    0.12
 -12   4   2    0.68    0.20
 -12   4   2    0.53    0.23
  12  -4  -2    0.32    0.19
 -11   4   2    0.25    0.19
 -11   4   2    0.22    0.17
  11  -4  -2    0.23    0.16
 -10   4   2    0.13    0.16
 -10   4   2    0.04    0.17
  10  -4  -2   -0.27    0.15
  -9   4   2    0.03    0.16
  -9   4   2    0.03    0.10
  -9   4   2   -0.29    0.14
   9  -4  -2   -0.02    0.13
  -8   4   2    0.49    0.16
  -8   4   2    0.31    0.10
  -8   4   2    0.31    0.07
  -8   4   2    0.47    0.14
   8  -4  -2    0.36    0.13
  -7   4   2    0.00    0.08
  -7   4   2   -0.05    0.12
  -7   4   2   -0.07    0.13
  -7   4   2    0.00    0.08
  -7   4   2   -0.03    0.05
   7  -4  -2   -0.07    0.11
  -6   4   2    4.19    0.12
  -6   4   2    4.58    0.19
  -6   4   2    4.12    0.18
  -6   4   2    4.31    0.22
  -6   4   2    4.06    0.24
   6  -4  -2    4.04    0.21
  -5   4   2    0.10    0.03
  -5   4   2    0.08    0.07
  -5   4   2    0.01    0.11
  -5   4   2    0.12    0.06
  -5   4   2    0.06    0.11
   5  -4  -2    0.04    0.06
   5  -4  -2   -0.04    0.09
  -4   4   2    4.24    0.16
  -4   4   2    4.37    0.16
  -4   4   2    4.20    0.19
  -4   4   2    3.57    0.21
   4  -4  -2    3.79    0.18
   4  -4  -2    4.27    0.15
  -3   4   2   16.97    0.40
  -3   4   2   16.89    0.43
  -3   4   2   16.77    0.36
  -3   4   2   16.56    0.36
   3  -4  -2   17.10    0.40
   3  -4  -2   17.28    0.36
   3  -4  -2   16.66    0.35
  -2   4   2   11.62    0.26
  -2   4   2   11.91    0.27
  -2   4   2   11.53    0.30
  -2   4   2   11.59    0.32
   2  -4  -2   11.91    0.27
   2  -4  -2   12.07    0.30
   2  -4  -2   10.34    0.25
   2  -4  -2   12.01    0.32
  -1   4   2   11.02    0.30
  -1   4   2   11.22    0.29
  -1   4   2   11.09    0.25
   1  -4  -2   11.03    0.25
   1  -4  -2   11.33    0.28
   1  -4  -2   10.96    0.29
   1  -4  -2   10.94    0.25
   0   4   2    0.05    0.04
   0   4   2    0.05    0.07
   0   4   2   -0.03    0.04
   0  -4  -2    0.07    0.06
   0  -4  -2    0.01    0.04
   0  -4  -2    0.04    0.05
   0  -4  -2    0.01    0.07
   0  -4  -2    0.11    0.06
   1   4   2   12.42    0.27
   1   4   2   12.92    0.30
   1   4   2   12.61    0.26
  -1  -4  -2   12.59    0.27
  -1  -4  -2   12.24    0.28
  -1  -4  -2   12.41    0.29
  -1  -4  -2   12.74    0.27
   2   4   2    0.43    0.08
   2   4   2    0.46    0.05
  -2  -4  -2    0.58    0.06
  -2  -4  -2    0.54    0.08
  -2  -4  -2    0.51    0.06
  -2  -4  -2    0.58    0.05
  -2  -4  -2    0.54    0.08
  -2  -4  -2    0.55    0.07
   3   4   2   31.08    0.62
  -3  -4  -2   31.34    0.62
  -3  -4  -2   32.06    0.59
  -3  -4  -2   31.75    0.59
  -3  -4  -2   31.82    0.62
   4   4   2   13.14    0.31
  -4  -4  -2   12.93    0.28
  -4  -4  -2   12.89    0.28
  -4  -4  -2   13.46    0.30
  -4  -4  -2   13.11    0.31
   5   4   2   18.43    0.41
  -5  -4  -2   19.07    0.42
  -5  -4  -2   18.70    0.38
  -5  -4  -2   18.98    0.40
  -5  -4  -2   18.81    0.38
   6   4   2    7.02    0.22
  -6  -4  -2    6.56    0.19
  -6  -4  -2    6.59    0.19
  -6  -4  -2    7.08    0.22
  -6  -4  -2    6.98    0.20
   7   4   2   -0.02    0.09
  -7  -4  -2    0.10    0.06
  -7  -4  -2   -0.02    0.10
  -7  -4  -2    0.05    0.07
  -7  -4  -2    0.12    0.08
   8   4   2    0.17    0.11
  -8  -4  -2    0.18    0.07
  -8  -4  -2    0.11    0.11
  -8  -4  -2    0.12    0.08
   9   4   2    0.05    0.12
  -9  -4  -2    0.13    0.08
  -9  -4  -2    0.06    0.08
  -9  -4  -2    0.00    0.11
  10   4   2    0.06    0.13
 -10  -4  -2    0.08    0.08
 -10  -4  -2   -0.08    0.11
 -10  -4  -2   -0.02    0.09
 -10  -4  -2    0.09    0.14
 -11  -4  -2    0.01    0.10
 -11  -4  -2    0.02    0.15
 -11  -4  -2    0.16    0.12
 -12  -4  -2    2.16    0.17
 -12  -4  -2    1.78    0.22
 -11   5   3   -0.27    0.16
 -11   5   3   -0.23    0.18
  11  -5  -3   -0.10    0.16
 -10   5   3    0.36    0.17
 -10   5   3    0.35    0.19
  10  -5  -3    0.23    0.16
  -9   5   3    1.85    0.22
  -9   5   3    1.42    0.19
   9  -5  -3    1.70    0.20
  -8   5   3    0.09    0.14
  -8   5   3   -0.05    0.09
  -8   5   3    0.23    0.16
   8  -5  -3    0.11    0.13
  -7   5   3    1.23    0.12
  -7   5   3    0.95    0.18
  -7   5   3    0.91    0.16
   7  -5  -3    1.25    0.16
  -6   5   3    4.37    0.20
  -6   5   3    4.60    0.26
  -6   5   3    4.26    0.24
  -6   5   3    4.77    0.19
   6  -5  -3    4.69    0.23
  -5   5   3    0.66    0.13
  -5   5   3    0.62    0.09
  -5   5   3    0.60    0.13
  -5   5   3    0.75    0.09
   5  -5  -3    0.51    0.12
   5  -5  -3    0.95    0.09
  -4   5   3    0.06    0.06
  -4   5   3    0.21    0.12
  -4   5   3    0.10    0.11
  -4   5   3    0.14    0.07
   4  -5  -3   -0.12    0.09
   4  -5  -3    0.16    0.06
  -3   5   3    0.79    0.08
  -3   5   3    0.56    0.11
  -3   5   3    0.56    0.12
  -3   5   3    0.65    0.08
   3  -5  -3    0.66    0.07
   3  -5  -3    0.59    0.10
   3  -5  -3    0.81    0.07
  -2   5   3    9.84    0.29
  -2   5   3   10.16    0.30
  -2   5   3    9.51    0.24
  -2   5   3   10.55    0.25
   2  -5  -3    9.78    0.25
   2  -5  -3   10.00    0.27
   2  -5  -3    9.92    0.24
  -1   5   3   17.23    0.36
  -1   5   3   16.90    0.40
   1  -5  -3   16.90    0.39
   1  -5  -3   17.12    0.36
   1  -5  -3   16.96    0.36
   1  -5  -3   17.52    0.43
   0   5   3   19.00    0.39
   0   5   3   18.75    0.43
   0   5   3   19.10    0.39
   0  -5  -3   19.14    0.45
   0  -5  -3   18.66    0.39
   0  -5  -3   18.69    0.39
   0  -5  -3   18.58    0.42
   1   5   3    2.85    0.12
   1   5   3    3.01    0.16
  -1  -5  -3    3.06    0.16
  -1  -5  -3    2.99    0.14
  -1  -5  -3    2.99    0.12
  -1  -5  -3    3.11    0.13
   2   5   3   14.83    0.31
   2   5   3   14.91    0.35
  -2  -5  -3   15.05    0.34
  -2  -5  -3   15.33    0.32
  -2  -5  -3   14.96    0.35
  -2  -5  -3   15.06    0.32
  -2  -5  -3   15.15    0.32
   3   5   3    1.14    0.10
  -3  -5  -3    1.36    0.09
  -3  -5  -3    1.18    0.10
  -3  -5  -3    1.28    0.10
  -3  -5  -3    1.13    0.11
   4   5   3    0.00    0.08
  -4  -5  -3    0.07    0.06
  -4  -5  -3   -0.02    0.05
  -4  -5  -3   -0.13    0.06
  -4  -5  -3    0.03    0.08
   5   5   3   -0.03    0.08
  -5  -5  -3   -0.07    0.09
  -5  -5  -3    0.00    0.06
  -5  -5  -3   -0.05    0.05
  -5  -5  -3    0.11    0.07
   6   5   3    0.49    0.10
  -6  -5  -3    0.52    0.09
  -6  -5  -3    0.39    0.11
  -6  -5  -3    0.49    0.07
  -6  -5  -3    0.46    0.08
   7   5   3    0.18    0.11
  -7  -5  -3    0.26    0.07
  -7  -5  -3    0.24    0.09
  -7  -5  -3    0.26    0.11
  -7  -5  -3    0.15    0.08
   8   5   3    0.48    0.12
  -8  -5  -3    0.63    0.09
  -8  -5  -3    0.48    0.09
  -8  -5  -3    0.64    0.13
   9   5   3    3.55    0.21
  -9  -5  -3    3.46    0.21
  -9  -5  -3    3.22    0.17
  -9  -5  -3    3.08    0.17
  10   5   3    3.29    0.21
 -10  -5  -3    3.63    0.19
 -10  -5  -3    3.43    0.21
 -10  -5  -3    3.51    0.18
 -11  -5  -3   -0.08    0.15
 -11  -5  -3    0.08    0.10
 -11  -5  -3    0.20    0.12
 -12  -5  -3    0.82    0.14
 -12  -5  -3    0.79    0.19
 -11   6   4    2.14    0.27
  11  -6  -4    2.08    0.25
 -10   6   4    0.08    0.20
 -10   6   4    0.18    0.17
  10  -6  -4    0.18    0.18
  -9   6   4    0.26    0.17
  -9   6   4    0.30    0.19
   9  -6  -4   -0.09    0.15
  -8   6   4    3.89    0.29
  -8   6   4    4.05    0.27
   8  -6  -4    3.37    0.25
  -7   6   4    2.82    0.24
  -7   6   4    3.14    0.23
  -7   6   4    3.38    0.20
   7  -6  -4    3.41    0.23
  -6   6   4    2.79    0.23
  -6   6   4    3.30    0.19
  -6   6   4    3.16    0.22
   6  -6  -4    3.14    0.22
  -5   6   4    0.22    0.08
  -5   6   4    0.10    0.14
  -5   6   4   -0.06    0.13
  -5   6   4    0.05    0.08
   5  -6  -4    0.06    0.12
  -4   6   4   35.17    0.77
  -4   6   4   35.50    0.71
  -4   6   4   34.88    0.81
  -4   6   4   34.92    0.70
   4  -6  -4   34.94    0.75
   4  -6  -4   34.75    0.70
  -3   6   4    4.11    0.17
  -3   6   4    4.26    0.22
  -3   6   4    3.72    0.21
  -3   6   4    4.28    0.17
   3  -6  -4    4.33    0.20
   3  -6  -4    4.07    0.16
   3  -6  -4    4.27    0.17
  -2   6   4    5.51    0.23
  -2   6   4    4.92    0.17
  -2   6   4    5.19    0.18
  -2   6   4    5.00    0.24
   2  -6  -4    5.45    0.22
   2  -6  -4    5.03    0.17
   2  -6  -4    5.22    0.18
  -1   6   4    0.14    0.09
  -1   6   4    0.10    0.06
  -1   6   4    0.09    0.06
   1  -6  -4    0.09    0.06
   1  -6  -4    0.09    0.06
   1  -6  -4    0.03    0.08
   0   6   4    0.54    0.11
   0   6   4    0.63    0.07
   0  -6  -4    0.53    0.07
   0  -6  -4    0.64    0.07
   0  -6  -4    0.76    0.11
   0  -6  -4    1.06    0.11
   1   6   4   10.92    0.26
   1   6   4   10.70    0.30
  -1  -6  -4   10.59    0.26
  -1  -6  -4   10.59    0.32
  -1  -6  -4   10.51    0.26
  -1  -6  -4   10.52    0.28
  -1  -6  -4   10.60    0.26
   2   6   4    0.19    0.09
   2   6   4    0.08    0.06
  -2  -6  -4    0.11    0.08
  -2  -6  -4    0.14    0.06
  -2  -6  -4    0.12    0.06
   3   6   4    2.20    0.15
  -3  -6  -4    1.94    0.11
  -3  -6  -4    2.02    0.12
  -3  -6  -4    1.95    0.16
   4   6   4    0.54    0.11
  -4  -6  -4    0.59    0.07
  -4  -6  -4    0.44    0.11
  -4  -6  -4    0.52    0.08
   5   6   4    1.46    0.13
  -5  -6  -4    1.36    0.13
  -5  -6  -4    1.21    0.10
  -5  -6  -4    1.50    0.11
   6   6   4    8.69    0.28
  -6  -6  -4    8.77    0.25
  -6  -6  -4    8.82    0.24
  -6  -6  -4    9.40    0.28
   7   6   4    0.64    0.13
  -7  -6  -4    0.95    0.10
  -7  -6  -4    0.82    0.09
  -7  -6  -4    0.95    0.13
   8   6   4    8.81    0.31
  -8  -6  -4    8.49    0.26
  -8  -6  -4    8.79    0.25
  -8  -6  -4    8.88    0.29
   9   6   4    0.28    0.13
  -9  -6  -4    0.16    0.09
  -9  -6  -4    0.03    0.13
  -9  -6  -4    0.00    0.09
  10   6   4    0.19    0.15
 -10  -6  -4    0.00    0.10
 -10  -6  -4    0.09    0.13
 -11  -6  -4    1.89    0.16
 -11  -6  -4    1.84    0.18
 -12  -6  -4   -0.19    0.16
 -12  -6  -4   -0.06    0.11
 -10   7   5    3.39    0.28
 -10   7   5    3.81    0.32
  10  -7  -5    3.55    0.28
  -9   7   5    0.75    0.22
  -9   7   5    0.75    0.18
   9  -7  -5    0.65    0.18
  -8   7   5    0.55    0.19
  -8   7   5    0.83    0.19
   8  -7  -5    0.86    0.17
  -7   7   5   -0.05    0.14
  -7   7   5    0.29    0.17
   7  -7  -5    0.12    0.14
  -6   7   5    2.65    0.22
  -6   7   5    2.83    0.24
   6  -7  -5    2.60    0.21
  -5   7   5    0.65    0.15
  -5   7   5    0.45    0.16
  -5   7   5    0.65    0.11
   5  -7  -5    0.80    0.15
  -4   7   5   11.90    0.32
  -4   7   5   11.39    0.39
  -4   7   5   11.51    0.37
   4  -7  -5   12.32    0.37
  -3   7   5    4.06    0.19
  -3   7   5    3.93    0.21
  -3   7   5    3.95    0.23
  -3   7   5    3.98    0.19
   3  -7  -5    4.05    0.17
   3  -7  -5    3.82    0.22
  -2   7   5    0.02    0.12
  -2   7   5    0.05    0.05
  -2   7   5    0.13    0.07
   2  -7  -5    0.07    0.09
   2  -7  -5    0.02    0.07
   2  -7  -5   -0.02    0.06
  -1   7   5    0.55    0.08
  -1   7   5    0.66    0.13
   1  -7  -5    0.60    0.08
   1  -7  -5    0.65    0.09
   1  -7  -5    0.74    0.11
   0   7   5    8.30    0.24
   0   7   5    7.84    0.28
   0  -7  -5    8.28    0.24
   0  -7  -5    8.22    0.27
   0  -7  -5    7.98    0.24
   0  -7  -5    8.35    0.24
   1   7   5    4.83    0.22
   1   7   5    4.92    0.18
  -1  -7  -5    4.62    0.17
  -1  -7  -5    4.72    0.20
  -1  -7  -5    4.44    0.17
  -1  -7  -5    4.73    0.17
   2   7   5    0.00    0.10
  -2  -7  -5    0.19    0.07
  -2  -7  -5    0.17    0.09
  -2  -7  -5    0.10    0.06
   3   7   5    2.47    0.19
  -3  -7  -5    2.46    0.14
  -3  -7  -5    2.28    0.17
  -3  -7  -5    2.65    0.14
   4   7   5    2.37    0.19
  -4  -7  -5    2.88    0.14
  -4  -7  -5    2.64    0.14
  -4  -7  -5    2.60    0.19
   5   7   5    2.32    0.18
  -5  -7  -5    2.86    0.19
  -5  -7  -5    2.55    0.14
  -5  -7  -5    2.58    0.15
   6   7   5    0.85    0.14
  -6  -7  -5    0.93    0.10
  -6  -7  -5    1.35    0.15
  -6  -7  -5    0.95    0.10
   7   7   5    0.23    0.13
  -7  -7  -5    0.05    0.12
  -7  -7  -5   -0.03    0.08
  -7  -7  -5    0.05    0.08
   8   7   5    8.45    0.32
  -8  -7  -5    8.36    0.27
  -8  -7  -5    8.48    0.30
  -8  -7  -5    9.20    0.27
   9   7   5    0.53    0.15
  -9  -7  -5    0.51    0.15
  -9  -7  -5    0.46    0.11
  10   7   5    7.34    0.31
 -10  -7  -5    7.23    0.27
 -10  -7  -5    7.26    0.29
 -11  -7  -5    4.03    0.25
 -11  -7  -5    3.74    0.22
  -9   8   6    0.42    0.22
  -9   8   6    0.22    0.19
   9  -8  -6    0.32    0.18
  -8   8   6    2.70    0.28
  -8   8   6    2.98    0.26
   8  -8  -6    2.69    0.24
  -7   8   6    0.06    0.16
  -7   8   6   -0.17    0.18
   7  -8  -6    0.05    0.15
  -6   8   6    0.04    0.17
  -6   8   6    0.18    0.16
   6  -8  -6   -0.04    0.13
  -5   8   6    0.61    0.16
  -5   8   6    0.73    0.18
   5  -8  -6    0.60    0.15
  -4   8   6   -0.14    0.13
   4  -8  -6   -0.11    0.12
  -3   8   6    3.26    0.23
   3  -8  -6    3.06    0.20
  -2   8   6    1.12    0.16
   2  -8  -6    1.14    0.10
   2  -8  -6    0.94    0.14
  -1   8   6    1.49    0.12
  -1   8   6    1.47    0.17
   1  -8  -6    1.40    0.15
   1  -8  -6    1.58    0.12
   1  -8  -6    1.60    0.12
   1  -8  -6    1.53    0.12
   0   8   6    2.03    0.17
   0   8   6    2.04    0.16
   0  -8  -6    1.99    0.15
   0  -8  -6    2.16    0.15
   0  -8  -6    2.42    0.18
   0  -8  -6    2.20    0.14
   1   8   6   14.38    0.40
   1   8   6   14.67    0.36
  -1  -8  -6   14.74    0.36
  -1  -8  -6   15.14    0.37
  -1  -8  -6   15.01    0.40
   2   8   6    2.07    0.18
  -2  -8  -6    2.63    0.15
  -2  -8  -6    2.18    0.15
  -2  -8  -6    2.26    0.17
   3   8   6   26.46    0.62
  -3  -8  -6   26.93    0.62
  -3  -8  -6   26.97    0.60
  -3  -8  -6   26.94    0.57
  -3  -8  -6   25.97    0.56
   4   8   6    1.20    0.15
  -4  -8  -6    1.37    0.16
  -4  -8  -6    1.21    0.11
  -4  -8  -6    1.18    0.11
   5   8   6    8.61    0.31
  -5  -8  -6    8.41    0.26
  -5  -8  -6    8.77    0.26
  -5  -8  -6    8.33    0.31
   6   8   6    0.52    0.14
  -6  -8  -6    0.93    0.11
  -6  -8  -6    0.74    0.10
  -6  -8  -6    0.57    0.14
   7   8   6    0.05    0.12
  -7  -8  -6   -0.07    0.08
  -7  -8  -6    0.05    0.13
   8   8   6    0.06    0.14
  -8  -8  -6    0.04    0.10
  -8  -8  -6    0.08    0.14
   9   8   6    0.63    0.16
  -9  -8  -6    0.43    0.15
  -9  -8  -6    0.49    0.12
  10   8   6    0.05    0.16
 -10  -8  -6    0.06    0.14
 -10  -8  -6    0.12    0.11
 -11  -8  -6    1.09    0.18
  -8   9   7    0.15    0.19
  -8   9   7    0.25    0.22
   8  -9  -7   -0.16    0.16
  -7   9   7    1.50    0.25
  -7   9   7    0.81    0.20
   7  -9  -7    1.41    0.21
  -6   9   7    0.03    0.16
   6  -9  -7    0.06    0.15
  -5   9   7    0.08    0.15
   5  -9  -7    0.04    0.14
  -4   9   7   -0.15    0.14
   4  -9  -7   -0.24    0.12
  -3   9   7    0.39    0.16
   3  -9  -7    0.39    0.14
  -2   9   7    0.05    0.15
   2  -9  -7    0.23    0.13
  -1   9   7    4.02    0.25
   1  -9  -7    4.17    0.23
   0   9   7    1.19    0.17
   0  -9  -7    1.14    0.15
   0  -9  -7    1.20    0.12
   1   9   7    0.90    0.15
  -1  -9  -7    0.96    0.11
  -1  -9  -7    0.86    0.14
   2   9   7    1.10    0.16
  -2  -9  -7    1.17    0.15
  -2  -9  -7    1.43    0.13
   3   9   7    0.02    0.13
  -3  -9  -7    0.17    0.09
  -3  -9  -7    0.11    0.12
  -3  -9  -7    0.03    0.13
   4   9   7    0.32    0.14
  -4  -9  -7   -0.05    0.12
  -4  -9  -7    0.03    0.09
   5   9   7    0.01    0.14
  -5  -9  -7    0.16    0.14
  -5  -9  -7   -0.11    0.08
   6   9   7    0.10    0.14
  -6  -9  -7    0.47    0.11
  -6  -9  -7    0.33    0.15
   7   9   7    4.71    0.26
  -7  -9  -7    4.35    0.25
  -7  -9  -7    4.31    0.21
   8   9   7    2.85    0.23
  -8  -9  -7    2.78    0.22
  -8  -9  -7    2.92    0.20
   9   9   7    1.51    0.21
  -9  -9  -7    1.34    0.19
 -10  -9  -7    0.08    0.16
  -7  10   8    1.69    0.24
   7 -10  -8    1.78    0.23
  -6  10   8    0.73    0.21
   6 -10  -8    0.34    0.17
  -5  10   8    0.23    0.18
   5 -10  -8    0.63    0.18
  -4  10   8    0.00    0.17
   4 -10  -8   -0.08    0.14
  -3  10   8    0.25    0.17
   3 -10  -8    0.25    0.15
  -2  10   8    0.04    0.16
   2 -10  -8   -0.02    0.13
  -1  10   8    0.55    0.17
   1 -10  -8    0.74    0.15
   0  10   8    0.19    0.15
   0 -10  -8    0.15    0.13
   1  10   8    0.54    0.15
  -1 -10  -8    0.75    0.14
   2  10   8    0.35    0.15
  -2 -10  -8    0.22    0.13
  -2 -10  -8    0.06    0.14
   3  10   8   -0.15    0.13
  -3 -10  -8    0.28    0.15
   4  10   8    0.89    0.17
  -4 -10  -8    1.16    0.18
   5  10   8    0.01    0.14
  -5 -10  -8    0.15    0.15
   6  10   8    2.00    0.21
  -6 -10  -8    2.13    0.21
   7  10   8    0.11    0.16
  -7 -10  -8   -0.02    0.15
   8  10   8   -0.10    0.15
  -8 -10  -8   -0.01    0.17
   9  10   8    0.65    0.19
  -9 -10  -8    0.68    0.19
  -5  11   9    0.22    0.20
   5 -11  -9   -0.11    0.16
  -4  11   9    0.05    0.19
   4 -11  -9    0.15    0.17
  -3  11   9    1.08    0.21
   3 -11  -9    1.45    0.20
  -2  11   9    0.14    0.18
   2 -11  -9    0.02    0.15
  -1  11   9    0.80    0.19
   1 -11  -9    0.67    0.16
   0  11   9   -0.14    0.16
   0 -11  -9    0.08    0.14
   1  11   9    0.54    0.17
  -1 -11  -9    0.53    0.15
   2  11   9    0.47    0.17
  -2 -11  -9    0.10    0.13
  -2 -11  -9    0.28    0.16
   3  11   9    0.21    0.16
  -3 -11  -9   -0.02    0.15
   4  11   9   -0.12    0.15
  -4 -11  -9   -0.06    0.15
   5  11   9    3.56    0.27
  -5 -11  -9    3.64    0.27
   6  11   9   -0.09    0.16
  -6 -11  -9    0.13    0.17
   7  11   9    2.48    0.24
  -7 -11  -9    2.83    0.25
   8  11   9    0.87    0.20
  -8 -11  -9    0.91    0.21
   4 -12 -10    0.89    0.21
  -3  12  10    1.55    0.24
   3 -12 -10    1.12    0.21
  -2  12  10    0.05    0.19
   2 -12 -10    0.27    0.17
  -1  12  10    0.29    0.19
   1 -12 -10    0.61    0.18
   0  12  10    0.05    0.18
   0 -12 -10    0.10    0.15
   1  12  10    0.40    0.19
  -1 -12 -10    0.34    0.16
   2  12  10   -0.22    0.17
  -2 -12 -10    0.05    0.15
  -2 -12 -10   -0.15    0.16
   3  12  10    2.25    0.24
  -3 -12 -10    2.22    0.24
   4  12  10    0.15    0.18
  -4 -12 -10    0.15    0.18
   5  12  10    0.19    0.18
  -5 -12 -10   -0.05    0.17
   6  12  10    0.05    0.18
  -6 -12 -10   -0.01    0.18
   0  13  11    0.45    0.22
   0 -13 -11   -0.19    0.16
   1  13  11    0.44    0.20
  -1 -13 -11    0.13    0.18
  -1 -13 -11    0.02    0.18
   2  13  11    0.07    0.19
  -2 -13 -11    0.15    0.17
  -2 -13 -11    0.40    0.21
   3  13  11    0.34    0.20
   4  12  15    0.29    0.20
  -3 -12 -15    0.00    0.18
   3  12  15   -0.51    0.17
  -2 -12 -15    0.57    0.21
   2  12  15    0.41    0.20
  -1 -12 -15    0.51    0.18
  -1 -12 -15    0.23    0.19
   1  12  15    0.50    0.20
   0 -12 -15    0.91    0.23
   0 -12 -15    1.10    0.20
   0  12  15    0.58    0.20
   1 -12 -15    0.38    0.18
  -1  12  15    0.26    0.19
   7  11  14    1.45    0.23
  -6 -11 -14    1.96    0.26
   6  11  14    2.20    0.26
  -5 -11 -14    1.68    0.23
   5  11  14    0.97    0.21
  -4 -11 -14    0.69    0.20
   4  11  14    0.33    0.18
  -3 -11 -14   -0.03    0.17
   3  11  14    0.27    0.18
  -2 -11 -14   -0.04    0.17
   2  11  14    0.28    0.18
  -1 -11 -14    2.45    0.23
  -1 -11 -14    2.30    0.24
   1  11  14    2.05    0.23
   0 -11 -14    0.84    0.18
   0  11  14    0.74    0.19
   1 -11 -14    0.17    0.17
  -1  11  14   -0.04    0.18
   2 -11 -14    0.69    0.19
  -2  11  14    0.56    0.20
   3 -11 -14    0.33    0.17
  -3  11  14    0.05    0.18
   4 -11 -14    1.34    0.22
  -4  11  14    1.51    0.24
  -8 -10 -13    3.36    0.29
  -7 -10 -13    3.77    0.30
   7  10  13    3.82    0.29
  -6 -10 -13    6.36    0.33
   6  10  13    6.35    0.33
  -5 -10 -13    4.17    0.28
   5  10  13    4.03    0.28
  -4 -10 -13    0.61    0.18
   4  10  13    0.39    0.17
  -3 -10 -13   -0.03    0.16
   3  10  13   -0.02    0.15
  -2 -10 -13    1.44    0.18
  -2 -10 -13    1.36    0.20
   2  10  13    1.09    0.18
  -1 -10 -13    0.39    0.16
  -1 -10 -13    0.20    0.14
   1  10  13    0.24    0.16
   0 -10 -13    0.48    0.15
   0  10  13    0.36    0.17
   1 -10 -13    0.31    0.15
  -1  10  13    0.14    0.16
   2 -10 -13    0.56    0.17
  -2  10  13    0.60    0.18
   3 -10 -13    2.01    0.22
  -3  10  13    1.52    0.21
   4 -10 -13    4.26    0.29
  -4  10  13    3.98    0.28
   5 -10 -13    1.04    0.20
  -5  10  13    0.89    0.20
   6 -10 -13   -0.06    0.18
  -6  10  13    0.04    0.18
  -9  -9 -12    0.43    0.20
   9   9  12    0.20    0.17
  -8  -9 -12    0.02    0.17
   8   9  12    0.00    0.16
  -7  -9 -12    0.31    0.17
   7   9  12    0.48    0.18
  -6  -9 -12    6.39    0.31
   6   9  12    5.97    0.31
  -5  -9 -12    3.58    0.26
   5   9  12    3.06    0.25
  -4  -9 -12    7.99    0.34
   4   9  12    8.08    0.33
  -3  -9 -12    0.30    0.15
   3   9  12   -0.02    0.14
  -2  -9 -12    0.28    0.13
  -2  -9 -12    0.29    0.14
   2   9  12    0.03    0.14
  -1  -9 -12    1.82    0.18
   1   9  12    1.60    0.19
   0  -9 -12    0.04    0.12
   0   9  12   -0.05    0.14
   1  -9 -12    2.19    0.19
  -1   9  12    2.03    0.20
   2  -9 -12   -0.07    0.13
  -2   9  12    0.22    0.14
   3  -9 -12    0.34    0.14
  -3   9  12    0.01    0.14
   4  -9 -12    1.46    0.19
  -4   9  12    1.53    0.20
   5  -9 -12    1.61    0.20
  -5   9  12    1.69    0.21
   6  -9 -12    1.44    0.21
  -6   9  12    1.26    0.21
   7  -9 -12    0.66    0.19
  -7   9  12    0.45    0.19
 -10  -8 -11    0.26    0.19
  10   8  11    0.32    0.19
  -9  -8 -11    0.88    0.20
   9   8  11    1.02    0.20
  -8  -8 -11    3.06    0.25
   8   8  11    2.60    0.23
  -7  -8 -11    8.67    0.35
   7   8  11    8.21    0.34
  -6  -8 -11    3.46    0.24
   6   8  11    3.28    0.24
  -5  -8 -11    0.44    0.16
   5   8  11    0.32    0.15
  -4  -8 -11    0.69    0.16
   4   8  11    0.68    0.16
  -3  -8 -11    3.13    0.23
   3   8  11    2.56    0.21
  -2  -8 -11    2.21    0.18
  -2  -8 -11    2.64    0.21
   2   8  11    2.22    0.19
  -1  -8 -11    0.97    0.15
   1   8  11    1.08    0.16
   0  -8 -11    2.23    0.18
   0   8  11    1.95    0.18
   1  -8 -11    6.24    0.27
  -1   8  11    5.73    0.27
   2  -8 -11    0.32    0.13
  -2   8  11    0.13    0.13
   3  -8 -11    0.21    0.13
  -3   8  11   -0.02    0.13
   4  -8 -11    0.17    0.13
  -4   8  11    0.28    0.15
   5  -8 -11    0.39    0.14
  -5   8  11    0.37    0.16
   6  -8 -11   -0.02    0.14
  -6   8  11   -0.12    0.15
   7  -8 -11   -0.21    0.15
  -7   8  11   -0.11    0.15
   8  -8 -11    0.48    0.18
  -8   8  11    0.27    0.18
 -11  -7 -10    1.97    0.24
  11   7  10    1.34    0.23
 -10  -7 -10   -0.21    0.16
  10   7  10    0.00    0.16
  -9  -7 -10    0.72    0.18
   9   7  10    0.19    0.15
  -8  -7 -10   -0.02    0.16
   8   7  10    0.31    0.15
  -7  -7 -10    0.47    0.15
  -7  -7 -10    0.68    0.11
   7   7  10    0.46    0.15
  -6  -7 -10    3.06    0.18
  -6  -7 -10    3.46    0.23
   6   7  10    2.97    0.22
  -5  -7 -10    0.53    0.10
  -5  -7 -10    0.21    0.14
   5   7  10    0.33    0.14
  -4  -7 -10    0.55    0.14
  -4  -7 -10    0.49    0.09
  -4  -7 -10    0.63    0.10
   4   7  10    0.58    0.14
  -3  -7 -10   15.62    0.38
  -3  -7 -10   15.61    0.38
  -3  -7 -10   15.87    0.44
   3   7  10   15.65    0.38
   3   7  10   15.46    0.43
  -2  -7 -10    3.32    0.17
  -2  -7 -10    3.81    0.21
  -2  -7 -10    3.90    0.18
  -2  -7 -10    3.59    0.22
   2   7  10    3.13    0.16
   2   7  10    3.46    0.22
  -1  -7 -10   11.57    0.30
  -1  -7 -10   11.26    0.34
   1   7  10   11.28    0.31
   1   7  10   11.38    0.30
   1   7  10   11.03    0.35
   0  -7 -10    4.99    0.23
   0  -7 -10    5.25    0.20
   0   7  10    5.14    0.24
   0   7  10    5.63    0.21
   0   7  10    5.14    0.20
   1  -7 -10    1.53    0.11
   1  -7 -10    1.37    0.15
  -1   7  10    1.42    0.12
  -1   7  10    1.22    0.11
  -1   7  10    1.35    0.15
   2  -7 -10   -0.08    0.11
  -2   7  10    0.03    0.08
  -2   7  10    0.19    0.09
  -2   7  10   -0.26    0.11
   3  -7 -10    1.94    0.17
  -3   7  10    1.98    0.14
  -3   7  10    1.90    0.18
  -3   7  10    1.95    0.14
   4  -7 -10    0.11    0.12
  -4   7  10    0.09    0.09
  -4   7  10    0.24    0.13
   5  -7 -10    1.24    0.16
  -5   7  10    1.14    0.13
  -5   7  10    1.06    0.16
   6  -7 -10    0.29    0.14
  -6   7  10    0.14    0.14
  -6   7  10   -0.03    0.10
   7  -7 -10    0.49    0.15
  -7   7  10    0.01    0.15
   8  -7 -10    4.60    0.30
  -8   7  10    3.94    0.32
  -8   7  10    4.15    0.26
   9  -7 -10    0.77    0.18
  -9   7  10    0.70    0.18
  -9   7  10    0.74    0.22
  12   6   9    2.79    0.28
 -11  -6  -9    2.38    0.24
  11   6   9    2.16    0.23
 -10  -6  -9    7.31    0.34
  10   6   9    7.74    0.35
  -9  -6  -9    0.22    0.16
   9   6   9    0.22    0.15
  -8  -6  -9    8.36    0.28
  -8  -6  -9    7.98    0.33
   8   6   9    8.11    0.32
  -7  -6  -9    0.27    0.15
  -7  -6  -9    0.36    0.10
   7   6   9    0.35    0.14
  -6  -6  -9    0.64    0.15
  -6  -6  -9    0.64    0.10
  -6  -6  -9    0.88    0.10
   6   6   9    0.83    0.15
  -5  -6  -9    1.33    0.16
  -5  -6  -9    1.32    0.11
  -5  -6  -9    1.42    0.11
   5   6   9    1.22    0.15
   5   6   9    1.39    0.11
  -4  -6  -9    0.64    0.13
  -4  -6  -9    0.67    0.08
  -4  -6  -9    0.60    0.09
   4   6   9    0.46    0.09
   4   6   9    0.86    0.13
   4   6   9    0.40    0.08
  -3  -6  -9    0.16    0.07
  -3  -6  -9    0.02    0.06
  -3  -6  -9    0.02    0.11
   3   6   9    0.13    0.11
   3   6   9    0.11    0.07
   3   6   9    0.16    0.08
  -2  -6  -9    2.63    0.18
  -2  -6  -9    3.07    0.14
  -2  -6  -9    2.99    0.15
  -2  -6  -9    2.75    0.18
   2   6   9    2.89    0.15
   2   6   9    2.76    0.19
  -1  -6  -9    0.66    0.11
  -1  -6  -9    0.58    0.08
   1   6   9    0.39    0.08
   1   6   9    0.49    0.12
   1   6   9    0.33    0.07
   0  -6  -9    9.75    0.29
   0  -6  -9    9.75    0.26
   0   6   9    9.49    0.30
   0   6   9    9.77    0.26
   0   6   9    9.92    0.26
   1  -6  -9    0.07    0.06
   1  -6  -9   -0.02    0.09
  -1   6   9    0.11    0.07
  -1   6   9    0.04    0.07
  -1   6   9    0.03    0.10
   2  -6  -9    6.86    0.21
   2  -6  -9    6.41    0.24
  -2   6   9    6.96    0.22
  -2   6   9    6.80    0.25
  -2   6   9    6.95    0.22
   3  -6  -9    0.24    0.11
  -3   6   9    0.14    0.08
  -3   6   9    0.13    0.08
  -3   6   9    0.10    0.11
   4  -6  -9   17.59    0.46
  -4   6   9   18.08    0.46
  -4   6   9   17.39    0.42
  -4   6   9   17.80    0.42
   5  -6  -9    0.05    0.11
  -5   6   9    0.03    0.13
  -5   6   9   -0.10    0.08
  -5   6   9    0.00    0.08
   6  -6  -9   -0.01    0.12
  -6   6   9    0.32    0.14
  -6   6   9    0.07    0.15
  -6   6   9    0.08    0.09
   7  -6  -9    0.80    0.16
  -7   6   9    0.78    0.18
  -7   6   9    0.64    0.15
  -7   6   9    0.79    0.12
   8  -6  -9    0.71    0.16
  -8   6   9    0.85    0.16
  -8   6   9    0.88    0.13
  -8   6   9    0.75    0.19
   9  -6  -9    5.03    0.30
  -9   6   9    4.19    0.31
  -9   6   9    3.99    0.26
  10  -6  -9    4.13    0.30
 -10   6   9    3.41    0.30
 -10   6   9    3.32    0.25
 -12  -5  -8    1.14    0.23
 -12  -5  -8    1.24    0.21
  12   5   8    1.33    0.21
 -11  -5  -8    2.56    0.24
 -11  -5  -8    2.34    0.25
  11   5   8    2.07    0.23
 -10  -5  -8    0.32    0.17
  10   5   8    0.45    0.17
  -9  -5  -8    0.20    0.16
  -9  -5  -8    0.10    0.10
   9   5   8    0.12    0.14
  -8  -5  -8    5.11    0.26
  -8  -5  -8    5.18    0.21
   8   5   8    5.27    0.27
  -7  -5  -8    1.26    0.12
  -7  -5  -8    1.43    0.12
  -7  -5  -8    1.43    0.17
   7   5   8    1.48    0.16
  -6  -5  -8    2.43    0.19
  -6  -5  -8    2.45    0.15
  -6  -5  -8    2.30    0.14
   6   5   8    2.31    0.18
  -5  -5  -8    1.73    0.16
  -5  -5  -8    1.64    0.13
  -5  -5  -8    1.74    0.13
   5   5   8    1.44    0.14
   5   5   8    1.58    0.12
  -4  -5  -8    0.85    0.08
  -4  -5  -8    0.83    0.09
  -4  -5  -8    0.88    0.13
   4   5   8    0.72    0.12
   4   5   8    0.66    0.08
  -3  -5  -8    2.15    0.13
  -3  -5  -8    2.08    0.12
  -3  -5  -8    1.91    0.15
   3   5   8    2.06    0.12
   3   5   8    2.12    0.16
   3   5   8    2.12    0.13
  -2  -5  -8    3.83    0.18
  -2  -5  -8    3.98    0.15
  -2  -5  -8    3.87    0.15
  -2  -5  -8    3.92    0.16
   2   5   8    3.95    0.15
   2   5   8    3.57    0.18
  -1  -5  -8   16.32    0.39
  -1  -5  -8   16.58    0.36
   1   5   8   16.34    0.40
   1   5   8   16.39    0.36
   1   5   8   16.82    0.36
   1   5   8   16.25    0.36
   0  -5  -8    0.05    0.07
   0  -5  -8    0.08    0.05
   0  -5  -8    0.04    0.05
   0   5   8    0.10    0.06
   0   5   8    0.02    0.05
   0   5   8   -0.05    0.09
   1  -5  -8    1.81    0.14
   1  -5  -8    1.89    0.12
  -1   5   8    1.80    0.12
  -1   5   8    1.85    0.12
  -1   5   8    1.62    0.13
   2  -5  -8    2.02    0.15
   2  -5  -8    2.20    0.12
  -2   5   8    2.30    0.16
  -2   5   8    2.08    0.13
  -2   5   8    1.95    0.14
   3  -5  -8    7.80    0.26
  -3   5   8    7.91    0.26
  -3   5   8    8.25    0.23
  -3   5   8    7.88    0.23
   4  -5  -8   42.88    0.88
  -4   5   8   42.78    0.83
  -4   5   8   42.50    0.87
  -4   5   8   42.33    0.83
   5  -5  -8    5.60    0.24
  -5   5   8    5.61    0.27
  -5   5   8    5.37    0.24
  -5   5   8    5.27    0.21
  -5   5   8    5.74    0.21
   6  -5  -8    4.03    0.22
  -6   5   8    4.01    0.25
  -6   5   8    3.89    0.22
  -6   5   8    4.08    0.20
  -6   5   8    4.18    0.19
   7  -5  -8    3.14    0.21
  -7   5   8    3.40    0.19
  -7   5   8    3.13    0.24
  -7   5   8    3.12    0.21
  -7   5   8    3.38    0.20
   8  -5  -8    3.67    0.25
  -8   5   8    3.50    0.20
  -8   5   8    3.11    0.25
  -8   5   8    3.39    0.22
   9  -5  -8    2.26    0.20
  -9   5   8    2.69    0.21
  -9   5   8    2.70    0.25
  -9   5   8    2.94    0.22
  10  -5  -8    0.08    0.16
 -10   5   8    0.12    0.19
 -10   5   8   -0.14    0.14
 -11   5   8    1.14    0.18
 -11   5   8    1.10    0.23
 -12  -4  -7    0.83    0.20
 -12  -4  -7    0.79    0.19
  12   4   7    0.97    0.20
 -11  -4  -7    0.00    0.16
 -11  -4  -7    0.04    0.16
  11   4   7    0.22    0.16
 -10  -4  -7    1.29    0.19
 -10  -4  -7    1.10    0.19
 -10  -4  -7    1.07    0.13
  10   4   7    0.84    0.18
  -9  -4  -7    3.29    0.19
  -9  -4  -7    3.24    0.24
   9   4   7    3.60    0.23
  -8  -4  -7    0.83    0.11
  -8  -4  -7    0.76    0.15
  -8  -4  -7    0.90    0.11
   8   4   7    0.73    0.14
  -7  -4  -7    0.07    0.08
  -7  -4  -7   -0.05    0.07
  -7  -4  -7   -0.05    0.12
   7   4   7   -0.03    0.11
  -6  -4  -7    0.61    0.13
  -6  -4  -7    0.53    0.08
  -6  -4  -7    0.55    0.08
   6   4   7    0.26    0.11
  -5  -4  -7    0.38    0.11
  -5  -4  -7    0.28    0.07
  -5  -4  -7    0.33    0.07
   5   4   7    0.13    0.09
   5   4   7    0.26    0.07
  -4  -4  -7    0.14    0.06
  -4  -4  -7    0.16    0.10
  -4  -4  -7    0.11    0.06
   4   4   7    0.03    0.09
   4   4   7    0.26    0.06
  -3  -4  -7    9.57    0.28
  -3  -4  -7    9.53    0.23
  -3  -4  -7    9.41    0.23
   3   4   7    9.58    0.24
   3   4   7    9.11    0.27
   3   4   7    9.39    0.23
  -2  -4  -7    6.76    0.19
  -2  -4  -7    7.12    0.19
  -2  -4  -7    7.41    0.23
   2   4   7    7.29    0.19
   2   4   7    6.93    0.22
  -1  -4  -7    4.36    0.14
  -1  -4  -7    3.74    0.17
   1   4   7    4.36    0.18
   1   4   7    4.10    0.14
   1   4   7    4.10    0.14
   0  -4  -7    7.83    0.20
   0  -4  -7    8.27    0.21
   0  -4  -7    8.07    0.23
   0   4   7    7.94    0.21
   0   4   7    7.89    0.21
   0   4   7    7.91    0.20
   0   4   7    8.27    0.24
   1  -4  -7   96.23    1.78
   1  -4  -7   94.79    1.72
  -1   4   7   96.19    1.78
  -1   4   7   96.25    1.72
  -1   4   7   97.85    1.72
   2  -4  -7   10.73    0.24
   2  -4  -7   10.45    0.28
  -2   4   7   10.61    0.25
  -2   4   7   10.15    0.28
  -2   4   7   10.66    0.25
   3  -4  -7    1.10    0.11
   3  -4  -7    1.09    0.07
  -3   4   7    1.29    0.09
  -3   4   7    1.10    0.11
  -3   4   7    1.40    0.11
   4  -4  -7    0.53    0.10
  -4   4   7    0.51    0.10
  -4   4   7    0.42    0.07
  -4   4   7    0.67    0.12
  -4   4   7    0.48    0.07
   5  -4  -7    3.25    0.19
  -5   4   7    3.12    0.20
  -5   4   7    3.36    0.16
  -5   4   7    3.18    0.15
  -5   4   7    3.41    0.19
   6  -4  -7    0.40    0.12
  -6   4   7    0.46    0.11
  -6   4   7    0.41    0.08
  -6   4   7    0.43    0.09
  -6   4   7    0.44    0.13
   7  -4  -7    2.12    0.17
  -7   4   7    2.09    0.16
  -7   4   7    2.32    0.19
  -7   4   7    2.40    0.17
  -7   4   7    2.19    0.18
   8  -4  -7    2.20    0.19
  -8   4   7    2.66    0.20
  -8   4   7    2.46    0.17
  -8   4   7    2.48    0.18
  -8   4   7    2.44    0.21
   9  -4  -7    2.20    0.20
  -9   4   7    2.57    0.22
  -9   4   7    2.06    0.17
  -9   4   7    2.69    0.19
  10  -4  -7    1.28    0.19
 -10   4   7    1.17    0.21
 -10   4   7    1.23    0.14
 -10   4   7    0.92    0.15
 -11   4   7    0.02    0.13
 -11   4   7   -0.46    0.17
 -12  -3  -6    0.13    0.18
 -12  -3  -6   -0.19    0.17
  12   3   6    0.17    0.16
 -11  -3  -6    0.12    0.17
 -11  -3  -6    0.24    0.17
  11   3   6    0.13    0.15
 -10  -3  -6    0.55    0.11
 -10  -3  -6    0.99    0.18
 -10  -3  -6    0.55    0.17
  10   3   6    0.67    0.17
  -9  -3  -6    0.48    0.10
  -9  -3  -6    0.26    0.14
  -9  -3  -6    0.42    0.15
  -8  -3  -6    0.22    0.09
  -8  -3  -6    0.43    0.09
  -8  -3  -6    0.28    0.13
   8   3   6    0.54    0.13
  -7  -3  -6    0.02    0.07
  -7  -3  -6    0.19    0.07
  -7  -3  -6   -0.03    0.13
   7   3   6    0.09    0.11
  -6  -3  -6    3.28    0.14
  -6  -3  -6    2.96    0.14
  -6  -3  -6    3.17    0.19
   6   3   6    3.22    0.18
  -5  -3  -6   22.86    0.47
  -5  -3  -6   22.58    0.52
  -5  -3  -6   22.93    0.47
   5   3   6   23.13    0.46
   5   3   6   22.76    0.51
  -4  -3  -6   10.47    0.25
  -4  -3  -6   10.09    0.25
  -4  -3  -6   10.61    0.29
   4   3   6   10.20    0.24
   4   3   6   10.77    0.29
   4   3   6   10.33    0.25
  -3  -3  -6   20.50    0.46
  -3  -3  -6   20.54    0.42
  -3  -3  -6   21.14    0.42
   3   3   6   20.30    0.42
   3   3   6   21.19    0.45
   3   3   6   20.78    0.42
  -2  -3  -6   18.56    0.38
  -2  -3  -6   19.08    0.42
  -2  -3  -6   18.83    0.38
   2   3   6   18.92    0.38
   2   3   6   19.34    0.42
  -1  -3  -6   17.55    0.35
  -1  -3  -6   17.50    0.37
  -1  -3  -6   17.01    0.38
   1   3   6   17.20    0.37
   1   3   6   17.41    0.38
   1   3   6   17.23    0.35
   1   3   6   17.15    0.35
   0  -3  -6    0.42    0.07
   0  -3  -6    0.47    0.05
   0  -3  -6    0.44    0.05
   0   3   6    0.52    0.06
   0   3   6    0.43    0.08
   0   3   6    0.46    0.06
   0   3   6    0.45    0.07
   1  -3  -6   76.23    1.34
   1  -3  -6   74.47    1.39
   1  -3  -6   75.83    1.34
   1  -3  -6   74.97    1.45
  -1   3   6   75.29    1.39
  -1   3   6   75.48    1.35
  -1   3   6   75.04    1.39
  -1   3   6   74.90    1.35
  -1   3   6   76.71    1.35
   2  -3  -6    6.28    0.16
   2  -3  -6    5.87    0.20
   2  -3  -6    6.07    0.20
   2  -3  -6    6.07    0.16
  -2   3   6    6.19    0.17
  -2   3   6    6.40    0.17
  -2   3   6    6.07    0.19
  -2   3   6    5.98    0.19
   3  -3  -6   63.09    1.19
   3  -3  -6   64.70    1.20
  -3   3   6   63.62    1.19
  -3   3   6   63.58    1.25
  -3   3   6   63.01    1.15
  -3   3   6   63.96    1.20
  -3   3   6   64.30    1.16
   4  -3  -6    2.90    0.15
  -4   3   6    2.80    0.13
  -4   3   6    3.12    0.13
  -4   3   6    2.80    0.14
  -4   3   6    2.96    0.17
  -4   3   6    2.77    0.15
   5  -3  -6    0.94    0.11
  -5   3   6    1.27    0.11
  -5   3   6    1.03    0.11
  -5   3   6    0.89    0.08
  -5   3   6    0.89    0.08
  -5   3   6    1.02    0.12
   6  -3  -6    0.33    0.10
  -6   3   6    0.39    0.12
  -6   3   6    0.45    0.11
  -6   3   6    0.52    0.08
  -6   3   6    0.36    0.07
  -6   3   6    0.51    0.09
  -6   3   6    0.61    0.08
   7  -3  -6    8.01    0.28
  -7   3   6    7.67    0.24
  -7   3   6    7.89    0.26
  -7   3   6    7.55    0.30
  -7   3   6    8.18    0.24
  -7   3   6    8.31    0.23
   8  -3  -6   -0.01    0.11
  -8   3   6    0.12    0.08
  -8   3   6    0.20    0.08
  -8   3   6    0.04    0.11
  -8   3   6    0.16    0.08
  -8   3   6    0.05    0.13
   9  -3  -6    1.12    0.15
  -9   3   6    0.93    0.12
  -9   3   6    1.01    0.12
  -9   3   6    1.11    0.11
  -9   3   6    1.34    0.15
  -9   3   6    1.42    0.18
  10  -3  -6    0.75    0.16
 -10   3   6    0.90    0.14
 -10   3   6    0.79    0.12
 -10   3   6    0.74    0.12
 -10   3   6    0.79    0.18
 -11   3   6    1.90    0.16
 -11   3   6    1.58    0.17
 -11   3   6    1.85    0.23
 -12   3   6    0.31    0.19
 -13  -2  -5    2.49    0.24
 -13  -2  -5    2.30    0.27
  13   2   5    2.95    0.26
 -12  -2  -5   -0.05    0.16
 -12  -2  -5   -0.09    0.17
  12   2   5   -0.08    0.17
 -11  -2  -5    0.87    0.20
 -11  -2  -5    0.67    0.13
 -11  -2  -5    0.86    0.19
  11   2   5    0.71    0.17
 -10  -2  -5    0.63    0.11
 -10  -2  -5    0.51    0.16
 -10  -2  -5    0.54    0.17
  10   2   5    0.63    0.15
  -9  -2  -5    5.60    0.29
  -9  -2  -5    5.81    0.23
  -9  -2  -5    5.66    0.27
  -9  -2  -5    5.69    0.22
   9   2   5    6.33    0.28
  -8  -2  -5    0.49    0.15
  -8  -2  -5    0.53    0.10
  -8  -2  -5    0.60    0.09
  -8  -2  -5    0.41    0.13
   8   2   5    0.42    0.13
  -7  -2  -5   11.26    0.29
  -7  -2  -5   10.85    0.29
  -7  -2  -5   11.13    0.34
   7   2   5   11.41    0.33
  -6  -2  -5    4.25    0.16
  -6  -2  -5    4.52    0.17
  -6  -2  -5    4.59    0.21
   6   2   5    4.24    0.19
  -5  -2  -5    3.67    0.14
  -5  -2  -5    3.66    0.15
  -5  -2  -5    3.71    0.18
   5   2   5    3.89    0.18
   5   2   5    3.77    0.14
  -4  -2  -5    8.49    0.21
  -4  -2  -5    7.77    0.20
  -4  -2  -5    8.59    0.25
   4   2   5    8.52    0.21
   4   2   5    8.04    0.21
   4   2   5    8.34    0.24
  -3  -2  -5   14.63    0.33
  -3  -2  -5   14.58    0.34
  -3  -2  -5   14.19    0.30
  -3  -2  -5   14.00    0.30
   3   2   5   14.48    0.30
   3   2   5   14.79    0.33
   3   2   5   14.18    0.30
  -2  -2  -5   29.32    0.55
  -2  -2  -5   29.22    0.58
  -2  -2  -5   29.35    0.55
  -2  -2  -5   29.74    0.59
   2   2   5   29.70    0.58
   2   2   5   29.42    0.55
   2   2   5   29.66    0.59
  -1  -2  -5   57.89    1.01
  -1  -2  -5   58.05    1.05
  -1  -2  -5   57.03    1.06
  -1  -2  -5   51.34    1.01
   1   2   5   56.31    1.02
   1   2   5   56.85    1.02
   1   2   5   57.98    1.05
   1   2   5   57.97    1.05
   0  -2  -5    3.59    0.13
   0  -2  -5    3.70    0.11
   0  -2  -5    3.74    0.11
   0  -2  -5    3.55    0.13
   0   2   5    3.49    0.14
   0   2   5    3.80    0.11
   0   2   5    3.46    0.13
   0   2   5    3.79    0.11
   1  -2  -5   31.09    0.56
   1  -2  -5   30.91    0.62
   1  -2  -5   30.74    0.56
   1  -2  -5   30.88    0.59
   1  -2  -5   30.10    0.59
  -1   2   5   30.59    0.56
  -1   2   5   30.23    0.58
  -1   2   5   30.90    0.56
  -1   2   5   30.34    0.59
   2  -2  -5   21.61    0.44
   2  -2  -5   21.63    0.43
   2  -2  -5   22.37    0.46
   2  -2  -5   21.87    0.44
   2  -2  -5   21.93    0.41
  -2   2   5   21.20    0.43
  -2   2   5   21.62    0.44
  -2   2   5   21.72    0.46
  -2   2   5   22.23    0.42
  -2   2   5   22.43    0.42
   3  -2  -5    1.51    0.11
   3  -2  -5    1.44    0.11
   3  -2  -5    1.55    0.09
  -3   2   5    1.58    0.10
  -3   2   5    1.54    0.10
  -3   2   5    1.56    0.09
  -3   2   5    1.57    0.11
  -3   2   5    1.77    0.13
   4  -2  -5    3.61    0.15
   4  -2  -5    3.25    0.15
  -4   2   5    3.73    0.15
  -4   2   5    3.31    0.12
  -4   2   5    3.42    0.13
  -4   2   5    3.03    0.15
  -4   2   5    3.35    0.13
  -4   2   5    3.26    0.13
   5  -2  -5    3.91    0.16
  -5   2   5    4.03    0.14
  -5   2   5    4.01    0.16
  -5   2   5    3.76    0.14
  -5   2   5    3.83    0.18
  -5   2   5    3.97    0.14
  -5   2   5    4.00    0.16
   6  -2  -5    0.48    0.10
  -6   2   5    0.42    0.07
  -6   2   5    0.34    0.07
  -6   2   5    0.50    0.09
  -6   2   5    0.45    0.08
  -6   2   5    0.43    0.10
  -6   2   5    0.35    0.07
   7  -2  -5   29.64    0.65
  -7   2   5   30.07    0.61
  -7   2   5   31.52    0.63
  -7   2   5   30.92    0.63
  -7   2   5   29.05    0.69
  -7   2   5   31.15    0.63
  -7   2   5   30.52    0.61
   8  -2  -5   -0.05    0.11
  -8   2   5    0.06    0.08
  -8   2   5    0.01    0.08
  -8   2   5   -0.14    0.10
  -8   2   5    0.05    0.08
  -8   2   5   -0.04    0.12
   9  -2  -5    9.55    0.32
  -9   2   5    9.30    0.29
  -9   2   5    9.19    0.27
  -9   2   5    9.38    0.28
  -9   2   5    9.18    0.29
  -9   2   5    9.12    0.34
  10  -2  -5    0.19    0.13
 -10   2   5    0.11    0.11
 -10   2   5    0.39    0.11
 -10   2   5    0.32    0.10
 -10   2   5    0.13    0.16
 -10   2   5    0.23    0.10
 -11   2   5    0.26    0.12
 -11   2   5    0.40    0.11
 -11   2   5    0.37    0.12
 -11   2   5    0.32    0.17
 -12   2   5    0.59    0.13
 -12   2   5    0.73    0.20
 -13  -1  -4    1.39    0.21
 -13  -1  -4    1.31    0.24
  13   1   4    1.63    0.22
 -12  -1  -4    0.27    0.17
 -12  -1  -4    0.08    0.18
  12   1   4    0.38    0.18
 -11  -1  -4    0.41    0.12
 -11  -1  -4    0.36    0.16
 -11  -1  -4    0.18    0.17
  11   1   4    0.31    0.16
 -10  -1  -4    0.30    0.15
 -10  -1  -4    0.19    0.16
 -10  -1  -4    0.39    0.11
  10   1   4    0.19    0.14
  -9  -1  -4    3.16    0.24
  -9  -1  -4    3.47    0.19
  -9  -1  -4    2.97    0.23
  -9  -1  -4    3.11    0.18
   9   1   4    3.59    0.22
  -8  -1  -4    1.24    0.11
  -8  -1  -4    0.83    0.15
  -8  -1  -4    1.15    0.11
  -8  -1  -4    1.08    0.15
   8   1   4    0.98    0.15
  -7  -1  -4   31.33    0.62
  -7  -1  -4   30.85    0.68
  -7  -1  -4   31.58    0.72
  -7  -1  -4   30.95    0.62
   7   1   4   30.24    0.67
  -6  -1  -4    0.04    0.10
  -6  -1  -4    0.18    0.07
  -6  -1  -4    0.12    0.06
  -6  -1  -4    0.05    0.11
   6   1   4    0.11    0.10
   6   1   4    0.06    0.06
  -5  -1  -4    8.01    0.25
  -5  -1  -4    8.53    0.21
  -5  -1  -4    7.91    0.22
   5   1   4    8.19    0.21
   5   1   4    8.17    0.25
  -4  -1  -4   -0.05    0.05
  -4  -1  -4   -0.02    0.05
  -4  -1  -4    0.01    0.09
  -4  -1  -4   -0.05    0.07
   4   1   4   -0.07    0.05
   4   1   4   -0.11    0.08
   4   1   4    0.08    0.05
  -3  -1  -4   41.34    0.81
  -3  -1  -4   43.65    0.81
  -3  -1  -4   41.44    0.77
  -3  -1  -4   41.24    0.77
   3   1   4   41.79    0.81
   3   1   4   41.78    0.77
   3   1   4   42.46    0.81
   3   1   4   42.32    0.77
  -2  -1  -4   28.18    0.52
  -2  -1  -4   28.62    0.54
  -2  -1  -4   28.35    0.52
  -2  -1  -4   28.52    0.55
   2   1   4   29.19    0.56
   2   1   4   28.97    0.55
   2   1   4   28.16    0.52
   2   1   4   23.44    0.51
  -1  -1  -4   31.38    0.58
  -1  -1  -4   31.90    0.58
  -1  -1  -4   31.84    0.61
  -1  -1  -4   31.46    0.60
   1   1   4   32.02    0.58
   1   1   4   31.93    0.58
   1   1   4   31.55    0.61
   1   1   4   31.12    0.60
   0  -1  -4    0.19    0.04
   0  -1  -4    0.25    0.04
   0  -1  -4    0.26    0.05
   0  -1  -4    0.17    0.06
   0   1   4    0.24    0.06
   0   1   4    0.20    0.06
   0   1   4    0.27    0.04
   0   1   4    0.13    0.04
   1  -1  -4  129.78    2.25
   1  -1  -4  127.85    2.39
   1  -1  -4  127.77    2.30
   1  -1  -4  129.92    2.30
   1  -1  -4  132.25    2.25
  -1   1   4  131.27    2.30
  -1   1   4  127.10    2.25
  -1   1   4  129.06    2.25
  -1   1   4  127.77    2.30
   2  -1  -4   21.78    0.42
   2  -1  -4   21.68    0.44
   2  -1  -4   21.74    0.39
   2  -1  -4   21.61    0.43
   2  -1  -4   21.64    0.42
   2  -1  -4   21.90    0.39
  -2   1   4   21.49    0.41
  -2   1   4   21.59    0.43
  -2   1   4   21.48    0.40
  -2   1   4   21.79    0.40
  -2   1   4   21.76    0.44
  -2   1   4   21.52    0.41
  -2   1   4   21.95    0.40
   3  -1  -4   20.57    0.42
   3  -1  -4   21.44    0.42
   3  -1  -4   21.38    0.44
   3  -1  -4   21.21    0.42
  -3   1   4   21.36    0.43
  -3   1   4   21.19    0.41
  -3   1   4   21.31    0.40
  -3   1   4   21.00    0.41
  -3   1   4   20.65    0.40
  -3   1   4   21.08    0.44
   4  -1  -4   37.97    0.76
   4  -1  -4   38.50    0.73
  -4   1   4   38.86    0.77
  -4   1   4   38.05    0.72
  -4   1   4   37.24    0.74
  -4   1   4   38.11    0.70
  -4   1   4   38.75    0.70
  -4   1   4   37.95    0.72
   5  -1  -4   53.04    1.01
   5  -1  -4   53.00    1.04
  -5   1   4   53.12    1.06
  -5   1   4   52.72    0.97
  -5   1   4   53.15    1.02
  -5   1   4   54.57    1.00
  -5   1   4   53.24    1.00
  -5   1   4   53.90    0.97
   6  -1  -4    0.43    0.09
  -6   1   4    0.27    0.10
  -6   1   4    0.42    0.06
  -6   1   4    0.35    0.08
  -6   1   4    0.47    0.07
  -6   1   4    0.50    0.08
  -6   1   4    0.28    0.06
   7  -1  -4    2.67    0.16
  -7   1   4    2.42    0.13
  -7   1   4    2.75    0.15
  -7   1   4    2.77    0.15
  -7   1   4    2.35    0.16
  -7   1   4    2.88    0.19
  -7   1   4    2.81    0.14
   8  -1  -4    0.27    0.11
  -8   1   4    0.22    0.10
  -8   1   4    0.30    0.09
  -8   1   4    0.19    0.12
  -8   1   4    0.20    0.08
  -8   1   4    0.15    0.08
   9  -1  -4    9.98    0.32
  -9   1   4    9.43    0.30
  -9   1   4    9.83    0.28
  -9   1   4    8.84    0.33
  -9   1   4    9.87    0.28
  -9   1   4    9.78    0.28
  10  -1  -4    0.70    0.15
 -10   1   4    0.43    0.15
 -10   1   4    0.38    0.12
 -10   1   4    0.41    0.10
 -10   1   4    0.38    0.11
 -10   1   4    0.43    0.10
 -11   1   4    2.63    0.19
 -11   1   4    2.86    0.21
 -11   1   4    2.86    0.18
 -11   1   4    2.69    0.23
 -12   1   4    0.74    0.20
 -12   1   4    0.96    0.15
 -12   1   4    1.17    0.14
 -13   0  -3    0.28    0.19
 -13   0  -3   -0.53    0.19
  13   0   3    0.07    0.18
 -12   0  -3    0.07    0.20
 -12   0  -3   -0.01    0.16
  12   0   3   -0.04    0.16
 -11   0  -3    0.25    0.17
 -11   0  -3    0.62    0.17
  11   0   3    0.49    0.16
 -10   0  -3    1.50    0.14
 -10   0  -3    1.40    0.18
 -10   0  -3    1.18    0.19
  10   0   3    1.03    0.17
  -9   0  -3    1.52    0.18
  -9   0  -3    1.56    0.13
  -9   0  -3    1.57    0.19
  -9   0  -3    1.67    0.13
   9   0   3    1.55    0.17
  -8   0  -3    0.90    0.15
  -8   0  -3    0.83    0.10
  -8   0  -3    0.64    0.15
  -8   0  -3    0.78    0.10
   8   0   3    0.76    0.14
  -7   0  -3    0.70    0.14
  -7   0  -3    0.59    0.08
  -7   0  -3    0.55    0.13
  -7   0  -3    0.80    0.09
   7   0   3    0.94    0.13
  -6   0  -3    6.18    0.19
  -6   0  -3    5.92    0.23
  -6   0  -3    5.74    0.18
  -6   0  -3    6.00    0.25
   6   0   3    5.75    0.17
   6   0   3    6.16    0.22
  -5   0  -3   13.06    0.34
  -5   0  -3   12.70    0.29
  -5   0  -3   13.37    0.36
  -5   0  -3   13.38    0.30
   5   0   3   13.40    0.29
   5   0   3   13.30    0.33
  -4   0  -3    0.02    0.05
  -4   0  -3    0.05    0.09
  -4   0  -3    0.00    0.05
  -4   0  -3   -0.03    0.07
  -4   0  -3   -0.05    0.09
   4   0   3    0.05    0.05
   4   0   3    0.05    0.05
   4   0   3    0.13    0.08
  -3   0  -3    0.43    0.09
  -3   0  -3    0.69    0.09
  -3   0  -3    0.64    0.06
  -3   0  -3    0.75    0.06
  -3   0  -3    1.01    0.09
   3   0   3    0.83    0.10
   3   0   3    0.71    0.06
   3   0   3    0.74    0.09
   3   0   3    0.85    0.06
  -2   0  -3    1.09    0.09
  -2   0  -3    1.16    0.10
  -2   0  -3    1.03    0.06
  -2   0  -3    1.33    0.08
  -2   0  -3    1.23    0.09
   2   0   3    1.03    0.09
   2   0   3    1.10    0.08
   2   0   3    1.24    0.10
   2   0   3    1.11    0.06
  -1   0  -3  815.85   14.47
  -1   0  -3  819.99   14.82
  -1   0  -3  824.86   14.48
  -1   0  -3  856.74   14.78
   1   0   3  840.52   14.82
   1   0   3  851.84   14.81
   1   0   3  815.72   14.48
   1   0   3  831.96   14.48
   0   0  -3    0.11    0.04
   0   0  -3    0.17    0.02
   0   0  -3    0.21    0.02
   0   0  -3    0.26    0.04
   0   0   3    0.15    0.03
   0   0   3    0.18    0.04
   0   0   3    0.17    0.03
   0   0   3    0.14    0.04
   0   0   3    0.20    0.04
   1   0  -3   77.56    1.42
   1   0  -3   77.97    1.38
   1   0  -3   79.00    1.38
   1   0  -3   78.85    1.43
  -1   0   3   70.96    1.37
  -1   0   3   79.32    1.42
  -1   0   3   79.01    1.37
   2   0  -3   45.81    0.83
   2   0  -3   45.86    0.82
   2   0  -3   46.54    0.86
   2   0  -3   46.24    0.86
  -2   0   3   45.23    0.86
  -2   0   3   45.47    0.81
  -2   0   3   46.26    0.86
  -2   0   3   45.70    0.81
   3   0  -3   17.09    0.34
   3   0  -3   17.81    0.34
   3   0  -3   18.01    0.35
  -3   0   3   17.81    0.36
  -3   0   3   17.14    0.32
  -3   0   3   17.94    0.32
  -3   0   3   17.30    0.36
  -3   0   3   17.03    0.33
   4   0  -3    4.91    0.15
   4   0  -3    5.01    0.15
  -4   0   3    4.98    0.16
  -4   0   3    4.81    0.12
  -4   0   3    4.82    0.13
  -4   0   3    5.14    0.17
  -4   0   3    4.97    0.13
  -4   0   3    4.88    0.12
   5   0  -3   32.63    0.65
  -5   0   3   33.48    0.63
  -5   0   3   32.34    0.61
  -5   0   3   33.84    0.68
  -5   0   3   33.23    0.63
  -5   0   3   33.67    0.67
  -5   0   3   34.15    0.62
   6   0  -3    3.49    0.15
  -6   0   3    3.73    0.17
  -6   0   3    3.30    0.12
  -6   0   3    3.50    0.13
  -6   0   3    3.62    0.14
  -6   0   3    3.55    0.16
  -6   0   3    3.55    0.13
   7   0  -3    1.34    0.12
  -7   0   3    1.31    0.10
  -7   0   3    1.23    0.09
  -7   0   3    1.33    0.11
  -7   0   3    1.06    0.13
  -7   0   3    1.24    0.09
  -7   0   3    1.49    0.11
   8   0  -3    1.03    0.12
  -8   0   3    0.87    0.09
  -8   0   3    1.01    0.09
  -8   0   3    1.01    0.11
  -8   0   3    0.85    0.13
  -8   0   3    0.88    0.10
  -8   0   3    0.78    0.11
   9   0  -3    3.14    0.20
  -9   0   3    3.41    0.17
  -9   0   3    3.26    0.16
  -9   0   3    3.33    0.20
  -9   0   3    3.25    0.22
  -9   0   3    3.66    0.17
  10   0  -3    0.10    0.13
 -10   0   3    0.03    0.08
 -10   0   3    0.08    0.09
 -10   0   3    0.05    0.10
 -10   0   3   -0.10    0.13
 -10   0   3    0.04    0.10
 -11   0   3   -0.01    0.10
 -11   0   3   -0.06    0.15
 -11   0   3    0.10    0.11
 -11   0   3   -0.02    0.09
 -11   0   3   -0.11    0.10
 -12   0   3    0.23    0.18
 -12   0   3    0.16    0.13
 -12   0   3    0.14    0.11
 -12   1  -2    0.21    0.19
 -12   1  -2    0.19    0.18
  12  -1   2    0.50    0.19
 -11   1  -2   -0.13    0.15
 -11   1  -2    0.14    0.17
  11  -1   2    0.17    0.16
 -10   1  -2    0.35    0.16
 -10   1  -2    0.26    0.10
 -10   1  -2    0.31    0.16
  10  -1   2    0.23    0.15
  -9   1  -2    4.11    0.25
  -9   1  -2    4.57    0.20
  -9   1  -2    4.18    0.27
  -9   1  -2    3.96    0.20
   9  -1   2    3.98    0.24
  -8   1  -2    0.36    0.09
  -8   1  -2    0.37    0.09
  -8   1  -2    0.13    0.14
  -8   1  -2    0.33    0.13
   8  -1   2    0.19    0.12
  -7   1  -2    0.79    0.14
  -7   1  -2    0.73    0.14
  -7   1  -2    0.74    0.09
  -7   1  -2    0.85    0.09
   7  -1   2    0.83    0.12
  -6   1  -2    4.08    0.16
  -6   1  -2    3.79    0.20
  -6   1  -2    4.21    0.22
  -6   1  -2    3.89    0.15
   6  -1   2    3.52    0.18
   6  -1   2    3.72    0.15
  -5   1  -2   26.34    0.60
  -5   1  -2   25.99    0.57
  -5   1  -2   26.13    0.52
  -5   1  -2   26.42    0.52
   5  -1   2   26.50    0.51
   5  -1   2   25.85    0.56
  -4   1  -2    4.30    0.19
  -4   1  -2    3.95    0.14
  -4   1  -2    4.31    0.18
  -4   1  -2    4.29    0.14
   4  -1   2    3.99    0.14
   4  -1   2    4.20    0.14
   4  -1   2    4.22    0.17
   4  -1   2    4.15    0.19
  -3   1  -2   12.55    0.31
  -3   1  -2   12.69    0.30
  -3   1  -2   12.08    0.26
  -3   1  -2   12.33    0.28
  -3   1  -2   12.31    0.26
   3  -1   2   12.71    0.29
   3  -1   2   12.57    0.26
   3  -1   2   12.41    0.30
   3  -1   2   10.55    0.25
   3  -1   2   12.87    0.31
  -2   1  -2   59.24    1.05
  -2   1  -2   56.70    1.13
  -2   1  -2   57.80    1.09
  -2   1  -2   60.07    1.08
   2  -1   2   58.95    1.13
   2  -1   2   58.31    1.05
   2  -1   2   59.88    1.08
   2  -1   2   59.04    1.05
   2  -1   2   59.32    1.09
  -1   1  -2  255.78    4.51
  -1   1  -2  259.03    4.50
  -1   1  -2  257.88    4.74
  -1   1  -2  266.12    4.56
   1  -1   2  259.58    4.47
   1  -1   2  247.52    4.51
   1  -1   2  253.18    4.57
   1  -1   2  260.13    4.57
   0   1  -2    1.08    0.05
   0   1  -2    1.15    0.05
   0   1  -2    1.25    0.07
   0   1  -2    1.01    0.07
   0   1  -2    1.15    0.07
   0   1  -2    1.26    0.07
   0  -1   2    1.06    0.05
   0  -1   2    1.11    0.07
   0  -1   2    1.10    0.05
   0  -1   2    1.04    0.08
   0  -1   2    1.08    0.06
  -1  -1   2 1000.00   18.11
   2   1  -2    2.13    0.06
   2   1  -2    2.28    0.05
  -2  -1   2    2.30    0.11
   3   1  -2    0.09    0.04
   3   1  -2    0.11    0.04
  -3  -1   2    0.09    0.02
  -3  -1   2    0.10    0.02
   4   1  -2    0.00    0.05
   4   1  -2    0.03    0.06
  -4  -1   2    0.09    0.03
  -4  -1   2    0.03    0.03
  -4  -1   2    0.10    0.04
  -4  -1   2    0.08    0.06
  -4  -1   2   -0.01    0.03
   5   1  -2   14.56    0.31
  -5  -1   2   14.28    0.29
  -5  -1   2   14.16    0.28
  -5  -1   2   14.30    0.28
  -5  -1   2   14.49    0.33
  -5  -1   2   12.40    0.28
   6   1  -2    6.67    0.20
  -6  -1   2    6.98    0.18
  -6  -1   2    7.11    0.18
  -6  -1   2    6.65    0.18
  -6  -1   2    7.13    0.23
  -6  -1   2    6.69    0.17
   7   1  -2   -0.16    0.07
  -7  -1   2    0.06    0.05
  -7  -1   2    0.05    0.06
  -7  -1   2    0.04    0.06
  -7  -1   2    0.06    0.10
  -7  -1   2    0.03    0.07
   8   1  -2   -0.04    0.09
  -8  -1   2    0.06    0.08
  -8  -1   2    0.09    0.07
  -8  -1   2    0.08    0.12
  -8  -1   2    0.10    0.07
  -8  -1   2    0.05    0.07
   9   1  -2    5.08    0.22
  -9  -1   2    4.91    0.24
  -9  -1   2    5.30    0.25
  -9  -1   2    5.25    0.20
  -9  -1   2    5.03    0.20
  -9  -1   2    5.34    0.19
  10   1  -2    0.89    0.14
 -10  -1   2    1.01    0.12
 -10  -1   2    0.87    0.11
 -10  -1   2    1.18    0.14
 -10  -1   2    0.99    0.11
 -10  -1   2    0.71    0.16
 -11  -1   2    0.50    0.11
 -11  -1   2    0.52    0.11
 -11  -1   2    0.46    0.13
 -11  -1   2    0.30    0.16
 -11  -1   2    0.40    0.11
 -12  -1   2   -0.13    0.12
 -12  -1   2    0.22    0.11
 -12  -1   2   -0.10    0.15
 -13  -1   2    1.54    0.16
 -13  -1   2    1.51    0.18
 -13  -1   2    1.24    0.22
 -12   2  -1    1.50    0.25
 -12   2  -1    1.55    0.21
  12  -2   1    1.21    0.22
 -11   2  -1    0.16    0.16
 -11   2  -1    0.00    0.18
  11  -2   1    0.25    0.17
 -10   2  -1    0.24    0.11
 -10   2  -1    0.15    0.16
 -10   2  -1   -0.07    0.15
  10  -2   1    0.06    0.14
  -9   2  -1    4.19    0.21
  -9   2  -1    3.94    0.27
  -9   2  -1    3.93    0.24
   9  -2   1    4.19    0.24
  -8   2  -1    0.54    0.10
  -8   2  -1    0.55    0.10
  -8   2  -1    0.44    0.15
  -8   2  -1    0.61    0.15
   8  -2   1    0.61    0.14
  -7   2  -1    2.91    0.15
  -7   2  -1    2.71    0.21
  -7   2  -1    3.09    0.17
  -7   2  -1    3.05    0.20
   7  -2   1    2.74    0.19
  -6   2  -1    0.29    0.07
  -6   2  -1    0.44    0.12
  -6   2  -1    0.45    0.12
  -6   2  -1    0.33    0.07
   6  -2   1    0.38    0.07
   6  -2   1    0.27    0.10
  -5   2  -1   39.94    0.81
  -5   2  -1   39.78    0.75
  -5   2  -1   40.29    0.75
  -5   2  -1   40.23    0.85
   5  -2   1   38.87    0.74
   5  -2   1   38.38    0.80
  -4   2  -1   11.85    0.27
  -4   2  -1   11.87    0.27
  -4   2  -1   11.49    0.32
  -4   2  -1   12.14    0.31
   4  -2   1   11.52    0.30
   4  -2   1   12.42    0.33
   4  -2   1   12.03    0.26
   4  -2   1   11.42    0.27
  -3   2  -1    8.06    0.25
  -3   2  -1    8.24    0.19
  -3   2  -1    7.73    0.21
  -3   2  -1    8.00    0.20
  -3   2  -1    8.20    0.24
   3  -2   1    7.97    0.24
   3  -2   1    8.20    0.20
   3  -2   1    8.36    0.23
  -2   2  -1    4.62    0.17
  -2   2  -1    5.23    0.18
  -2   2  -1    4.97    0.13
  -2   2  -1    4.92    0.15
   2  -2   1    4.49    0.17
   2  -2   1    4.91    0.17
   2  -2   1    4.72    0.13
   2  -2   1    4.77    0.16
   2  -2   1    5.00    0.14
  -1   2  -1   91.33    1.63
  -1   2  -1   88.98    1.62
  -1   2  -1   92.56    1.62
  -1   2  -1   91.22    1.69
  -1   2  -1   89.59    1.57
  -1   2  -1   90.05    1.58
   1  -2   1   87.29    1.68
   1  -2   1   87.44    1.63
   1  -2   1   91.84    1.62
   1  -2   1   88.38    1.58
   1  -2   1   87.43    1.58
   0   2  -1    6.21    0.14
   0   2  -1    6.23    0.15
   0   2  -1    6.28    0.14
   0   2  -1    6.10    0.17
   0   2  -1    6.45    0.17
   0   2  -1    6.21    0.14
   0  -2   1    5.67    0.16
   0  -2   1    5.93    0.14
   0  -2   1    6.27    0.14
   0  -2   1    5.76    0.17
   0  -2   1    5.98    0.15
   0  -2   1    6.27    0.14
   1   2  -1   -0.04    0.02
   1   2  -1   -0.07    0.05
   1   2  -1    0.00    0.04
   1   2  -1    0.01    0.02
  -1  -2   1    0.01    0.03
  -1  -2   1   -0.03    0.05
  -1  -2   1   -0.07    0.04
  -1  -2   1   -0.07    0.03
  -1  -2   1   -0.03    0.04
   2   2  -1   42.35    0.77
   2   2  -1   43.01    0.77
  -2  -2   1   42.78    0.77
  -2  -2   1   41.41    0.74
  -2  -2   1   42.82    0.75
   3   2  -1   18.81    0.35
   3   2  -1   18.98    0.36
  -3  -2   1   18.34    0.33
  -3  -2   1   18.26    0.33
  -3  -2   1   18.16    0.34
  -3  -2   1   17.00    0.34
   4   2  -1    0.11    0.06
   4   2  -1    0.16    0.06
  -4  -2   1    0.05    0.05
  -4  -2   1    0.01    0.01
  -4  -2   1    0.07    0.03
  -4  -2   1    0.06    0.04
   5   2  -1    8.09    0.20
  -5  -2   1    7.70    0.18
  -5  -2   1    7.45    0.18
  -5  -2   1    7.74    0.18
  -5  -2   1    8.12    0.19
   6   2  -1    0.63    0.08
  -6  -2   1    0.70    0.07
  -6  -2   1    0.74    0.06
  -6  -2   1    0.72    0.07
  -6  -2   1    0.67    0.08
  -6  -2   1    0.87    0.10
   7   2  -1   26.05    0.55
  -7  -2   1   26.14    0.53
  -7  -2   1   26.32    0.52
  -7  -2   1   25.83    0.51
  -7  -2   1   25.82    0.51
  -7  -2   1   26.64    0.59
   8   2  -1    0.19    0.10
  -8  -2   1    0.13    0.09
  -8  -2   1    0.31    0.12
  -8  -2   1    0.22    0.07
  -8  -2   1    0.24    0.07
  -8  -2   1    0.28    0.08
   9   2  -1    1.53    0.15
  -9  -2   1    1.35    0.11
  -9  -2   1    1.38    0.12
  -9  -2   1    1.61    0.11
  -9  -2   1    1.42    0.16
  10   2  -1    0.87    0.14
 -10  -2   1    0.72    0.10
 -10  -2   1    0.92    0.11
 -10  -2   1    0.72    0.11
 -10  -2   1    0.64    0.15
 -11  -2   1   -0.04    0.09
 -11  -2   1   -0.04    0.11
 -11  -2   1   -0.08    0.09
 -11  -2   1    0.08    0.09
 -11  -2   1   -0.16    0.13
 -12  -2   1   -0.20    0.12
 -12  -2   1   -0.09    0.10
 -12  -2   1   -0.04    0.16
 -13  -2   1    0.23    0.18
 -13  -2   1    0.17    0.12
 -13  -2   1    0.08    0.14
 -12   3   0    0.39    0.18
 -12   3   0    0.97    0.23
  12  -3   0    0.97    0.20
 -11   3   0   -0.04    0.16
 -11   3   0    0.30    0.20
  11  -3   0    0.02    0.16
 -10   3   0    0.27    0.09
 -10   3   0    0.09    0.15
 -10   3   0    0.19    0.17
  10  -3   0    0.20    0.15
  -9   3   0    2.35    0.16
  -9   3   0    2.09    0.21
  -9   3   0    2.12    0.22
   9  -3   0    2.59    0.21
  -8   3   0    0.33    0.14
  -8   3   0    0.27    0.09
  -8   3   0    0.35    0.15
  -8   3   0    0.16    0.09
   8  -3   0    0.12    0.13
  -7   3   0    7.50    0.31
  -7   3   0    7.42    0.24
  -7   3   0    7.63    0.24
  -7   3   0    7.33    0.28
   7  -3   0    6.98    0.27
  -6   3   0    0.13    0.07
  -6   3   0    0.03    0.07
  -6   3   0    0.23    0.11
  -6   3   0    0.17    0.11
   6  -3   0    0.08    0.10
   6  -3   0    0.20    0.07
  -5   3   0    2.32    0.14
  -5   3   0    2.19    0.12
  -5   3   0    2.09    0.16
  -5   3   0    2.19    0.17
   5  -3   0    2.29    0.16
   5  -3   0    2.22    0.12
  -4   3   0    8.04    0.25
  -4   3   0    7.57    0.26
  -4   3   0    7.85    0.20
  -4   3   0    7.60    0.21
   4  -3   0    7.71    0.24
   4  -3   0    7.43    0.20
   4  -3   0    7.68    0.20
  -3   3   0    3.94    0.19
  -3   3   0    3.53    0.13
  -3   3   0    3.69    0.18
  -3   3   0    3.62    0.13
   3  -3   0    3.70    0.15
   3  -3   0    3.58    0.14
   3  -3   0    3.69    0.17
  -2   3   0   15.94    0.38
  -2   3   0   15.96    0.36
  -2   3   0   16.06    0.33
   2  -3   0   16.29    0.37
   2  -3   0   16.63    0.33
   2  -3   0   16.31    0.36
   2  -3   0   15.89    0.33
   2  -3   0   16.37    0.38
  -1   3   0   20.44    0.39
  -1   3   0   20.05    0.39
  -1   3   0   19.77    0.43
  -1   3   0   20.88    0.41
  -1   3   0   20.27    0.42
   1  -3   0   19.82    0.37
   1  -3   0   19.69    0.39
   1  -3   0   19.69    0.43
   1  -3   0   19.44    0.41
   1  -3   0   20.06    0.39
   1  -3   0   19.88    0.42
   0   3   0    0.08    0.04
   0   3   0    0.10    0.06
   0   3   0    0.06    0.06
   0   3   0    0.12    0.04
   0   3   0    0.13    0.06
   0  -3   0    0.01    0.03
   0  -3   0    0.05    0.04
   0  -3   0    0.12    0.04
   0  -3   0    0.06    0.06
   0  -3   0    0.18    0.06
   0  -3   0    0.06    0.06
   1   3   0   15.35    0.29
   1   3   0   15.04    0.31
   1   3   0   15.44    0.29
   1   3   0   15.03    0.31
  -1  -3   0   14.65    0.29
  -1  -3   0   15.16    0.29
  -1  -3   0   14.43    0.31
  -1  -3   0   15.34    0.33
  -1  -3   0   15.18    0.31
   2   3   0    8.60    0.20
   2   3   0    8.51    0.20
   2   3   0    8.56    0.17
  -2  -3   0    8.51    0.20
  -2  -3   0    8.63    0.18
  -2  -3   0    8.63    0.20
  -2  -3   0    8.50    0.18
   3   3   0    0.66    0.07
   3   3   0    0.80    0.06
   3   3   0    0.77    0.07
  -3  -3   0    0.63    0.07
  -3  -3   0    0.74    0.05
  -3  -3   0    0.76    0.06
  -3  -3   0    0.70    0.05
  -3  -3   0    0.75    0.05
   4   3   0   17.36    0.36
  -4  -3   0   17.12    0.33
  -4  -3   0   17.75    0.35
  -4  -3   0   17.29    0.34
  -4  -3   0   17.19    0.35
   5   3   0    1.05    0.09
  -5  -3   0    1.06    0.08
  -5  -3   0    1.07    0.09
  -5  -3   0    1.06    0.08
  -5  -3   0    0.97    0.07
   6   3   0    3.37    0.15
  -6  -3   0    3.37    0.12
  -6  -3   0    3.68    0.14
  -6  -3   0    3.25    0.13
  -6  -3   0    3.24    0.12
   7   3   0    9.27    0.26
  -7  -3   0    9.09    0.24
  -7  -3   0    9.40    0.23
  -7  -3   0    9.56    0.23
  -7  -3   0    9.33    0.25
   8   3   0    1.24    0.13
  -8  -3   0    0.93    0.09
  -8  -3   0    0.99    0.14
  -8  -3   0    1.13    0.09
  -8  -3   0    1.05    0.11
  -8  -3   0    1.14    0.10
   9   3   0    6.63    0.26
  -9  -3   0    6.77    0.22
  -9  -3   0    6.69    0.22
  -9  -3   0    6.58    0.28
  -9  -3   0    6.65    0.21
  10   3   0    0.45    0.14
 -10  -3   0    0.66    0.10
 -10  -3   0    0.67    0.15
 -10  -3   0    0.41    0.10
 -10  -3   0    0.51    0.10
 -11  -3   0    0.75    0.11
 -11  -3   0    0.75    0.12
 -11  -3   0    0.74    0.17
 -11  -3   0    0.83    0.11
 -12  -3   0    0.08    0.11
 -12  -3   0    0.17    0.16
 -13  -3   0    1.87    0.17
 -13  -3   0    1.80    0.24
 -13  -3   0    2.11    0.21
 -12   4   1    0.18    0.21
 -12   4   1    0.54    0.19
  12  -4  -1    0.27    0.19
 -11   4   1    1.23    0.20
 -11   4   1    1.15    0.23
  11  -4  -1    1.43    0.21
 -10   4   1    2.21    0.22
 -10   4   1    1.76    0.23
  10  -4  -1    2.26    0.22
  -9   4   1    0.09    0.10
  -9   4   1   -0.01    0.16
  -9   4   1    0.11    0.15
   9  -4  -1    0.10    0.14
  -8   4   1    0.10    0.15
  -8   4   1   -0.02    0.13
  -8   4   1    0.07    0.06
  -8   4   1    0.04    0.09
   8  -4  -1    0.02    0.13
  -7   4   1    9.84    0.28
  -7   4   1    9.82    0.33
  -7   4   1    9.71    0.23
  -7   4   1    9.35    0.28
  -7   4   1    9.15    0.34
   7  -4  -1    8.81    0.32
  -6   4   1    0.06    0.12
  -6   4   1   -0.01    0.04
  -6   4   1    0.02    0.07
  -6   4   1    0.21    0.13
  -6   4   1   -0.08    0.07
   6  -4  -1    0.07    0.07
   6  -4  -1    0.01    0.11
  -5   4   1    0.43    0.11
  -5   4   1    0.39    0.04
  -5   4   1    0.52    0.08
  -5   4   1    0.44    0.08
  -5   4   1    0.20    0.11
   5  -4  -1    0.56    0.11
   5  -4  -1    0.42    0.07
  -4   4   1    0.16    0.11
  -4   4   1    0.19    0.10
  -4   4   1    0.30    0.07
  -4   4   1    0.31    0.07
   4  -4  -1    0.34    0.06
   4  -4  -1    0.43    0.06
   4  -4  -1    0.17    0.09
  -3   4   1   11.05    0.26
  -3   4   1   10.83    0.26
  -3   4   1   11.06    0.30
  -3   4   1   10.37    0.31
   3  -4  -1   10.84    0.29
   3  -4  -1   10.74    0.26
   3  -4  -1   10.64    0.32
  -2   4   1    1.19    0.12
  -2   4   1    1.12    0.12
  -2   4   1    1.22    0.08
   2  -4  -1    1.16    0.08
   2  -4  -1    1.07    0.08
   2  -4  -1    1.24    0.11
   2  -4  -1    1.25    0.10
  -1   4   1   21.98    0.44
  -1   4   1   22.66    0.44
  -1   4   1   21.47    0.49
  -1   4   1   21.99    0.48
   1  -4  -1   22.57    0.50
   1  -4  -1   22.79    0.44
   1  -4  -1   22.32    0.42
   1  -4  -1   21.79    0.44
   1  -4  -1   22.57    0.47
   1  -4  -1   22.86    0.48
   0   4   1    0.00    0.07
   0   4   1   -0.03    0.04
   0   4   1    0.07    0.04
   0  -4  -1    0.09    0.07
   0  -4  -1    0.06    0.06
   0  -4  -1    0.00    0.04
   0  -4  -1    0.02    0.06
   0  -4  -1    0.03    0.04
   1   4   1   12.70    0.26
   1   4   1   12.34    0.29
  -1  -4  -1   12.42    0.28
  -1  -4  -1   12.35    0.30
  -1  -4  -1   12.31    0.26
  -1  -4  -1   11.47    0.28
  -1  -4  -1   12.28    0.26
   2   4   1   23.15    0.44
   2   4   1   23.33    0.47
  -2  -4  -1   23.80    0.47
  -2  -4  -1   23.12    0.46
  -2  -4  -1   23.48    0.47
  -2  -4  -1   22.87    0.45
  -2  -4  -1   23.34    0.45
   3   4   1    2.04    0.12
  -3  -4  -1    1.83    0.09
  -3  -4  -1    1.93    0.12
  -3  -4  -1    1.77    0.09
  -3  -4  -1    1.99    0.09
  -3  -4  -1    1.76    0.11
   4   4   1   17.46    0.37
  -4  -4  -1   16.43    0.34
  -4  -4  -1   17.38    0.36
  -4  -4  -1   16.95    0.36
  -4  -4  -1   16.75    0.34
   5   4   1   17.61    0.38
  -5  -4  -1   17.08    0.37
  -5  -4  -1   17.32    0.35
  -5  -4  -1   17.50    0.37
  -5  -4  -1   17.58    0.36
   6   4   1    0.52    0.09
  -6  -4  -1    0.48    0.07
  -6  -4  -1    0.43    0.09
  -6  -4  -1    0.48    0.06
  -6  -4  -1    0.59    0.07
   7   4   1    4.98    0.19
  -7  -4  -1    5.06    0.19
  -7  -4  -1    4.63    0.16
  -7  -4  -1    4.96    0.17
  -7  -4  -1    4.78    0.17
   8   4   1    0.15    0.10
  -8  -4  -1    0.06    0.08
  -8  -4  -1    0.14    0.07
  -8  -4  -1    0.13    0.10
   9   4   1    1.11    0.14
  -9  -4  -1    1.06    0.11
  -9  -4  -1    1.25    0.12
  -9  -4  -1    1.31    0.11
  10   4   1    1.61    0.17
 -10  -4  -1    1.49    0.13
 -10  -4  -1    1.61    0.12
 -10  -4  -1    1.70    0.13
 -10  -4  -1    1.29    0.17
 -11  -4  -1    0.93    0.12
 -11  -4  -1    0.88    0.12
 -11  -4  -1    0.83    0.17
 -11  -4  -1    0.83    0.11
 -12  -4  -1    0.20    0.11
 -12  -4  -1   -0.02    0.16
 -11   5   2    0.19    0.21
 -11   5   2    0.10    0.18
  11  -5  -2   -0.05    0.18
 -10   5   2    1.81    0.24
 -10   5   2    1.46    0.21
  10  -5  -2    1.86    0.22
  -9   5   2   -0.05    0.16
  -9   5   2    0.40    0.17
   9  -5  -2    0.33    0.15
  -8   5   2    0.12    0.10
  -8   5   2   -0.05    0.14
  -8   5   2    0.11    0.16
   8  -5  -2   -0.07    0.13
  -7   5   2   24.66    0.65
  -7   5   2   25.94    0.56
  -7   5   2   24.80    0.61
   7  -5  -2   25.13    0.61
  -6   5   2    0.56    0.10
  -6   5   2    0.57    0.14
  -6   5   2    0.46    0.09
  -6   5   2    0.17    0.14
   6  -5  -2    0.45    0.13
  -5   5   2    7.28    0.30
  -5   5   2    7.46    0.28
  -5   5   2    7.65    0.24
  -5   5   2    7.61    0.23
   5  -5  -2    7.49    0.26
   5  -5  -2    7.66    0.22
  -4   5   2    1.46    0.15
  -4   5   2    1.52    0.15
  -4   5   2    1.75    0.13
  -4   5   2    1.57    0.11
   4  -5  -2    1.61    0.11
   4  -5  -2    1.62    0.14
  -3   5   2    1.01    0.08
  -3   5   2    0.73    0.12
  -3   5   2    1.09    0.09
  -3   5   2    0.96    0.12
   3  -5  -2    1.12    0.09
   3  -5  -2    1.05    0.12
  -2   5   2   -0.05    0.09
  -2   5   2   -0.12    0.09
  -2   5   2    0.01    0.02
  -2   5   2   -0.05    0.05
   2  -5  -2    0.01    0.08
   2  -5  -2    0.03    0.08
   2  -5  -2   -0.02    0.05
   2  -5  -2    0.03    0.05
  -1   5   2   44.74    0.91
  -1   5   2   42.75    0.87
  -1   5   2   44.50    0.82
  -1   5   2   43.97    0.82
   1  -5  -2   43.64    0.82
   1  -5  -2   44.57    0.87
   1  -5  -2   44.53    0.83
   1  -5  -2   44.41    0.91
   0   5   2    9.76    0.27
   0   5   2    9.99    0.23
   0   5   2    9.94    0.24
   0  -5  -2   10.19    0.29
   0  -5  -2   10.18    0.24
   0  -5  -2   10.30    0.24
   0  -5  -2    9.80    0.26
   1   5   2   -0.05    0.05
   1   5   2    0.05    0.08
  -1  -5  -2    0.04    0.07
  -1  -5  -2    0.00    0.07
  -1  -5  -2   -0.05    0.05
  -1  -5  -2   -0.03    0.05
  -1  -5  -2    0.04    0.07
   2   5   2    0.59    0.09
  -2  -5  -2    0.50    0.08
  -2  -5  -2    0.46    0.06
  -2  -5  -2    0.55    0.06
  -2  -5  -2    0.47    0.08
   3   5   2    4.05    0.16
  -3  -5  -2    3.91    0.16
  -3  -5  -2    3.96    0.13
  -3  -5  -2    3.88    0.13
  -3  -5  -2    4.08    0.16
   4   5   2    3.39    0.16
  -4  -5  -2    3.13    0.15
  -4  -5  -2    3.33    0.12
  -4  -5  -2    3.30    0.14
  -4  -5  -2    3.25    0.13
   5   5   2    0.02    0.08
  -5  -5  -2   -0.03    0.05
  -5  -5  -2    0.07    0.05
  -5  -5  -2    0.02    0.06
  -5  -5  -2   -0.07    0.08
   6   5   2    2.40    0.15
  -6  -5  -2    2.56    0.14
  -6  -5  -2    2.21    0.13
  -6  -5  -2    2.91    0.15
  -6  -5  -2    2.59    0.13
   7   5   2    0.88    0.12
  -7  -5  -2    0.84    0.09
  -7  -5  -2    0.91    0.10
  -7  -5  -2    0.84    0.12
  -7  -5  -2    1.05    0.09
   8   5   2    0.19    0.11
  -8  -5  -2    0.11    0.10
  -8  -5  -2    0.32    0.08
  -8  -5  -2    0.17    0.08
   9   5   2   -0.10    0.11
  -9  -5  -2   -0.12    0.07
  -9  -5  -2   -0.17    0.10
  -9  -5  -2    0.06    0.08
  10   5   2    1.33    0.16
 -10  -5  -2    1.41    0.13
 -10  -5  -2    1.41    0.13
 -10  -5  -2    1.45    0.13
 -11  -5  -2    0.32    0.11
 -11  -5  -2    0.64    0.12
 -11  -5  -2    0.21    0.15
 -12  -5  -2    1.21    0.14
 -12  -5  -2    1.30    0.21
 -11   6   3    1.56    0.26
 -11   6   3    1.80    0.24
  11  -6  -3    1.69    0.23
 -10   6   3   -0.07    0.19
 -10   6   3    0.22    0.18
  10  -6  -3   -0.05    0.15
  -9   6   3    0.27    0.19
  -9   6   3   -0.09    0.16
   9  -6  -3    0.18    0.15
  -8   6   3    0.20    0.17
  -8   6   3    0.15    0.15
   8  -6  -3   -0.04    0.14
  -7   6   3    5.85    0.30
  -7   6   3    5.29    0.31
   7  -6  -3    5.99    0.28
  -6   6   3    0.83    0.16
  -6   6   3    0.59    0.16
  -6   6   3    0.67    0.11
   6  -6  -3    0.74    0.15
  -5   6   3   26.35    0.66
  -5   6   3   26.72    0.57
  -5   6   3   26.67    0.56
  -5   6   3   25.54    0.62
   5  -6  -3   25.80    0.55
   5  -6  -3   25.48    0.60
  -4   6   3    0.38    0.14
  -4   6   3    0.46    0.09
  -4   6   3    0.45    0.13
  -4   6   3    0.46    0.09
   4  -6  -3    0.35    0.11
   4  -6  -3    0.58    0.08
  -3   6   3    1.11    0.10
  -3   6   3    0.92    0.15
  -3   6   3    0.63    0.13
  -3   6   3    1.11    0.10
   3  -6  -3    0.86    0.09
   3  -6  -3    0.87    0.12
  -2   6   3    0.06    0.06
  -2   6   3   -0.08    0.10
  -2   6   3    0.00    0.04
  -2   6   3    0.11    0.10
   2  -6  -3    0.01    0.09
   2  -6  -3    0.00    0.06
   2  -6  -3   -0.05    0.05
  -1   6   3    0.09    0.06
  -1   6   3    0.10    0.10
  -1   6   3   -0.02    0.05
   1  -6  -3    0.07    0.06
   1  -6  -3   -0.02    0.05
   1  -6  -3    0.02    0.08
   0   6   3    0.31    0.06
   0   6   3    0.16    0.09
   0  -6  -3    0.28    0.08
   0  -6  -3    0.31    0.06
   0  -6  -3    0.35    0.06
   0  -6  -3    0.34    0.09
   1   6   3    1.25    0.08
   1   6   3    1.19    0.12
  -1  -6  -3    1.38    0.11
  -1  -6  -3    1.27    0.09
  -1  -6  -3    1.61    0.13
  -1  -6  -3    1.32    0.11
   2   6   3    4.12    0.18
  -2  -6  -3    4.05    0.15
  -2  -6  -3    3.96    0.17
  -2  -6  -3    4.18    0.14
  -2  -6  -3    4.06    0.15
   3   6   3    0.00    0.08
  -3  -6  -3    0.03    0.05
  -3  -6  -3    0.09    0.07
  -3  -6  -3   -0.04    0.08
  -3  -6  -3   -0.07    0.05
   4   6   3    1.95    0.14
  -4  -6  -3    1.99    0.11
  -4  -6  -3    1.86    0.12
  -4  -6  -3    2.09    0.14
  -4  -6  -3    1.89    0.15
   5   6   3    0.19    0.10
  -5  -6  -3    0.22    0.10
  -5  -6  -3    0.23    0.06
  -5  -6  -3    0.17    0.07
  -5  -6  -3    0.25    0.08
   6   6   3    2.16    0.16
  -6  -6  -3    2.20    0.17
  -6  -6  -3    1.93    0.13
  -6  -6  -3    2.31    0.16
  -6  -6  -3    2.10    0.13
   7   6   3    0.15    0.11
  -7  -6  -3    0.29    0.08
  -7  -6  -3    0.12    0.11
  -7  -6  -3    0.11    0.08
   8   6   3    0.82    0.14
  -8  -6  -3    0.91    0.10
  -8  -6  -3    0.89    0.13
  -8  -6  -3    0.78    0.10
   9   6   3    0.26    0.13
  -9  -6  -3    0.18    0.09
  -9  -6  -3    0.29    0.09
  -9  -6  -3    0.09    0.12
  10   6   3    0.19    0.14
 -10  -6  -3    0.25    0.10
 -10  -6  -3    0.24    0.09
 -10  -6  -3    0.16    0.12
 -11  -6  -3    2.36    0.18
 -12  -6  -3   -0.06    0.11
 -12  -6  -3   -0.06    0.16
 -10   7   4    0.55    0.20
 -10   7   4    0.85    0.24
  10  -7  -4    0.43    0.19
  -9   7   4    0.04    0.18
  -9   7   4   -0.02    0.19
   9  -7  -4    0.39    0.17
  -8   7   4    1.31    0.20
  -8   7   4    1.36    0.23
   8  -7  -4    1.47    0.19
  -7   7   4    0.72    0.19
  -7   7   4    1.05    0.18
   7  -7  -4    1.07    0.17
  -6   7   4    0.36    0.16
  -6   7   4    0.12    0.15
   6  -7  -4   -0.02    0.13
  -5   7   4    0.99    0.16
  -5   7   4    0.65    0.17
  -5   7   4    0.94    0.11
   5  -7  -4    1.17    0.16
  -4   7   4    1.23    0.18
  -4   7   4    1.18    0.12
  -4   7   4    1.45    0.17
   4  -7  -4    1.27    0.15
  -3   7   4   12.69    0.40
  -3   7   4   13.58    0.34
  -3   7   4   12.71    0.33
  -3   7   4   13.24    0.39
   3  -7  -4   12.88    0.37
   3  -7  -4   14.12    0.34
  -2   7   4    3.44    0.16
  -2   7   4    3.97    0.22
   2  -7  -4    4.31    0.18
   2  -7  -4    3.90    0.21
   2  -7  -4    4.62    0.17
  -1   7   4    8.14    0.29
  -1   7   4    7.94    0.24
   1  -7  -4    8.36    0.27
   1  -7  -4    8.27    0.24
   1  -7  -4    8.24    0.24
   0   7   4   10.23    0.31
   0   7   4    9.42    0.26
   0  -7  -4    9.62    0.29
   0  -7  -4   10.31    0.26
   0  -7  -4   10.42    0.27
   1   7   4    2.62    0.14
   1   7   4    2.17    0.16
  -1  -7  -4    2.41    0.16
  -1  -7  -4    2.46    0.14
  -1  -7  -4    2.68    0.14
  -1  -7  -4    2.54    0.14
   2   7   4    2.10    0.16
  -2  -7  -4    1.96    0.15
  -2  -7  -4    1.87    0.12
  -2  -7  -4    1.82    0.13
  -2  -7  -4    1.91    0.14
  -2  -7  -4    1.93    0.12
   3   7   4    6.11    0.23
  -3  -7  -4    6.19    0.19
  -3  -7  -4    6.33    0.24
  -3  -7  -4    5.71    0.19
   4   7   4    2.04    0.16
  -4  -7  -4    2.21    0.13
  -4  -7  -4    1.94    0.13
  -4  -7  -4    2.44    0.17
   5   7   4    0.99    0.13
  -5  -7  -4    1.00    0.10
  -5  -7  -4    1.09    0.13
  -5  -7  -4    1.03    0.09
   6   7   4    1.21    0.14
  -6  -7  -4    1.22    0.10
  -6  -7  -4    0.99    0.10
  -6  -7  -4    1.12    0.14
   7   7   4    1.33    0.16
  -7  -7  -4    1.84    0.14
  -7  -7  -4    1.99    0.16
  -7  -7  -4    1.84    0.14
   8   7   4    3.34    0.21
  -8  -7  -4    3.03    0.20
  -8  -7  -4    3.34    0.17
  -8  -7  -4    3.02    0.17
   9   7   4    0.03    0.12
  -9  -7  -4   -0.17    0.08
  -9  -7  -4    0.04    0.09
  -9  -7  -4    0.12    0.13
 -10  -7  -4   -0.02    0.10
 -10  -7  -4   -0.13    0.13
 -11  -7  -4    1.33    0.15
  -9   8   5    0.39    0.22
  -9   8   5    0.36    0.20
   9  -8  -5    0.17    0.19
  -8   8   5    1.15    0.23
  -8   8   5    0.48    0.19
   8  -8  -5    0.67    0.18
  -7   8   5   -0.09    0.17
  -7   8   5    0.14    0.16
   7  -8  -5    0.12    0.15
  -6   8   5    0.10    0.16
  -6   8   5    0.02    0.17
   6  -8  -5    0.12    0.14
  -5   8   5    0.38    0.16
  -5   8   5    0.28    0.15
   5  -8  -5    0.41    0.14
  -4   8   5    0.10    0.16
  -4   8   5    0.18    0.15
   4  -8  -5    0.28    0.13
  -3   8   5    2.88    0.23
   3  -8  -5    3.30    0.22
  -2   8   5    0.48    0.14
   2  -8  -5    0.40    0.12
   2  -8  -5    0.35    0.08
  -1   8   5   13.07    0.33
  -1   8   5   13.02    0.39
   1  -8  -5   12.97    0.33
   1  -8  -5   12.84    0.33
   1  -8  -5   12.87    0.37
   0   8   5    1.33    0.11
   0   8   5    1.10    0.16
   0  -8  -5    1.28    0.11
   0  -8  -5    1.33    0.14
   0  -8  -5    1.34    0.11
   0  -8  -5    1.26    0.11
   1   8   5    1.02    0.15
  -1  -8  -5    1.22    0.11
  -1  -8  -5    1.00    0.10
  -1  -8  -5    1.01    0.10
  -1  -8  -5    1.28    0.14
   2   8   5    4.06    0.22
  -2  -8  -5    3.91    0.18
  -2  -8  -5    3.89    0.21
  -2  -8  -5    3.71    0.17
   3   8   5    4.12    0.22
  -3  -8  -5    4.33    0.18
  -3  -8  -5    4.02    0.22
  -3  -8  -5    3.92    0.21
  -3  -8  -5    4.54    0.19
   4   8   5    8.97    0.30
  -4  -8  -5    8.91    0.26
  -4  -8  -5    8.83    0.26
  -4  -8  -5    9.18    0.30
   5   8   5    5.36    0.24
  -5  -8  -5    5.04    0.20
  -5  -8  -5    5.63    0.25
  -5  -8  -5    5.79    0.20
   6   8   5    2.01    0.18
  -6  -8  -5    2.22    0.15
  -6  -8  -5    2.14    0.15
  -6  -8  -5    2.04    0.18
   7   8   5    0.05    0.13
  -7  -8  -5    0.39    0.09
  -7  -8  -5    0.27    0.10
  -7  -8  -5    0.27    0.14
   8   8   5   -0.01    0.13
  -8  -8  -5    0.00    0.09
  -8  -8  -5    0.16    0.14
   9   8   5    0.60    0.16
  -9  -8  -5    0.64    0.12
  -9  -8  -5    0.48    0.14
 -10  -8  -5   -0.15    0.13
 -10  -8  -5   -0.06    0.10
 -11  -8  -5    0.61    0.14
  -8   9   6   -0.04    0.21
  -8   9   6   -0.03    0.18
   8  -9  -6    0.18    0.17
  -7   9   6    0.37    0.18
  -7   9   6    0.38    0.21
   7  -9  -6    0.51    0.17
  -6   9   6    0.80    0.21
  -6   9   6    0.43    0.18
   6  -9  -6    0.67    0.18
  -5   9   6    0.38    0.18
   5  -9  -6    0.05    0.14
  -4   9   6    0.06    0.15
   4  -9  -6   -0.01    0.12
  -3   9   6    0.51    0.16
   3  -9  -6    0.33    0.14
  -2   9   6    0.40    0.16
   2  -9  -6    0.11    0.13
  -1   9   6    2.21    0.20
   1  -9  -6    2.58    0.20
   0   9   6    4.25    0.25
   0  -9  -6    4.12    0.19
   0  -9  -6    3.79    0.22
   1   9   6    0.15    0.13
  -1  -9  -6    0.21    0.08
  -1  -9  -6   -0.04    0.11
   2   9   6    3.70    0.23
  -2  -9  -6    3.57    0.18
  -2  -9  -6    3.65    0.22
   3   9   6    0.27    0.13
  -3  -9  -6    0.33    0.13
  -3  -9  -6    0.32    0.11
  -3  -9  -6    0.30    0.08
  -3  -9  -6    0.32    0.09
   4   9   6    0.35    0.14
  -4  -9  -6    0.30    0.10
  -4  -9  -6    0.46    0.15
   5   9   6    0.55    0.14
  -5  -9  -6    0.54    0.15
  -5  -9  -6    0.63    0.10
   6   9   6    0.00    0.13
  -6  -9  -6    0.12    0.09
  -6  -9  -6    0.11    0.13
   7   9   6    0.18    0.15
  -7  -9  -6    0.28    0.11
  -7  -9  -6    0.24    0.15
   8   9   6    0.52    0.15
  -8  -9  -6    1.00    0.17
  -8  -9  -6    0.50    0.12
   9   9   6    0.91    0.18
  -9  -9  -6    1.02    0.14
  -9  -9  -6    1.03    0.17
 -10  -9  -6    0.72    0.16
  -7  10   7    5.00    0.32
   7 -10  -7    4.34    0.31
  -6  10   7    0.70    0.20
   6 -10  -7    0.77    0.19
  -5  10   7    1.84    0.23
   5 -10  -7    2.05    0.22
  -4  10   7    0.62    0.19
   4 -10  -7    0.49    0.17
  -3  10   7    1.27    0.20
   3 -10  -7    1.17    0.17
  -2  10   7   -0.03    0.15
   2 -10  -7   -0.09    0.13
  -1  10   7    0.31    0.16
   1 -10  -7    0.18    0.13
   0  10   7    2.05    0.21
   0 -10  -7    1.94    0.18
   1  10   7   -0.16    0.14
  -1 -10  -7    0.08    0.12
   2  10   7    0.13    0.14
  -2 -10  -7   -0.13    0.11
   3  10   7    0.08    0.14
  -3 -10  -7   -0.06    0.13
  -3 -10  -7    0.06    0.12
  -3 -10  -7    0.11    0.09
   4  10   7    1.63    0.19
  -4 -10  -7    1.53    0.18
  -4 -10  -7    1.99    0.15
   5  10   7    1.27    0.18
  -5 -10  -7    1.43    0.14
  -5 -10  -7    1.44    0.19
   6  10   7    0.47    0.16
  -6 -10  -7    0.28    0.15
  -6 -10  -7    0.28    0.11
   7  10   7    0.34    0.16
  -7 -10  -7    0.56    0.17
  -7 -10  -7    0.23    0.11
   8  10   7    0.78    0.19
  -8 -10  -7    0.60    0.17
  -9 -10  -7    1.37    0.19
  -6  11   8    0.51    0.21
   6 -11  -8    0.86    0.21
  -5  11   8    0.46    0.20
   5 -11  -8    0.42    0.18
  -4  11   8    0.49    0.20
   4 -11  -8    0.76    0.19
  -3  11   8    1.02    0.21
   3 -11  -8    1.15    0.20
  -2  11   8    2.66    0.25
   2 -11  -8    2.56    0.23
  -1  11   8    0.02    0.16
   1 -11  -8   -0.05    0.14
   0  11   8    0.22    0.17
   0 -11  -8    0.20    0.14
   1  11   8   -0.13    0.15
  -1 -11  -8   -0.06    0.13
   2  11   8    0.45    0.17
  -2 -11  -8    0.55    0.15
  -2 -11  -8    0.67    0.16
   3  11   8    0.13    0.16
  -3 -11  -8    0.38    0.16
   4  11   8   -0.02    0.16
  -4 -11  -8    0.05    0.16
   5  11   8    0.38    0.17
  -5 -11  -8    0.55    0.17
   6  11   8    0.11    0.17
  -6 -11  -8    0.11    0.16
   7  11   8    1.08    0.21
  -7 -11  -8    0.62    0.19
   8  11   8    2.93    0.26
  -8 -11  -8    2.51    0.24
  -4  12   9    0.67    0.21
   4 -12  -9    1.09    0.21
  -3  12   9    3.03    0.28
   3 -12  -9    3.11    0.26
   2 -12  -9    2.51    0.24
  -1  12   9    1.78    0.24
   1 -12  -9    2.05    0.22
   0  12   9    0.16    0.18
   0 -12  -9    0.04    0.15
   1  12   9    0.10    0.18
  -1 -12  -9    0.05    0.14
   2  12   9    0.44    0.19
  -2 -12  -9    0.33    0.17
  -2 -12  -9   -0.05    0.14
   3  12   9    0.15    0.18
  -3 -12  -9    0.14    0.18
   4  12   9    0.99    0.20
  -4 -12  -9    1.06    0.19
   5  12   9    0.02    0.18
  -5 -12  -9   -0.21    0.16
   6  12   9    0.25    0.18
  -6 -12  -9    0.78    0.20
   7  12   9    0.05    0.18
   1 -13 -10    0.77    0.20
   0  13  10    4.22    0.32
   0 -13 -10    4.57    0.29
   1  13  10    0.18    0.19
  -1 -13 -10   -0.03    0.17
  -1 -13 -10   -0.19    0.15
   2  13  10    0.24    0.19
  -2 -13 -10   -0.12    0.15
  -2 -13 -10    0.09    0.18
   3  13  10    0.46    0.21
  -3 -13 -10    0.49    0.20
   2  12  16    0.31    0.20
  -1 -12 -16    0.81    0.21
   1  12  16    0.99    0.22
  -6 -11 -15    0.25    0.21
   6  11  15   -0.04    0.18
  -5 -11 -15    1.50    0.24
   5  11  15    1.03    0.21
  -4 -11 -15    0.51    0.19
   4  11  15    0.72    0.20
  -3 -11 -15    0.87    0.20
   3  11  15    0.54    0.19
  -2 -11 -15    3.95    0.30
  -1 -11 -15    0.99    0.21
  -1 -11 -15    0.97    0.19
   1  11  15    0.68    0.20
   0 -11 -15    3.50    0.27
   0  11  15    3.60    0.28
   1 -11 -15   -0.01    0.16
  -1  11  15   -0.22    0.16
   2 -11 -15    1.03    0.19
  -2  11  15    0.42    0.20
   3 -11 -15    0.85    0.20
  -3  11  15    1.15    0.21
  -8 -10 -14    0.34    0.21
   8  10  14    0.05    0.18
  -7 -10 -14    0.43    0.20
   7  10  14   -0.01    0.18
  -6 -10 -14    1.13    0.21
   6  10  14    0.98    0.20
  -5 -10 -14    0.40    0.19
   5  10  14    0.68    0.19
  -4 -10 -14    1.29    0.21
   4  10  14    1.46    0.21
  -3 -10 -14    0.99    0.19
   3  10  14    0.80    0.18
  -2 -10 -14    0.21    0.16
   2  10  14    0.10    0.16
  -1 -10 -14    0.40    0.15
  -1 -10 -14    0.30    0.17
   1  10  14    0.33    0.17
   0 -10 -14    2.84    0.23
   0  10  14    2.03    0.22
   1 -10 -14   -0.08    0.14
  -1  10  14   -0.16    0.15
   2 -10 -14    0.07    0.15
  -2  10  14    0.09    0.16
   3 -10 -14    2.08    0.22
  -3  10  14    1.76    0.22
   4 -10 -14    0.37    0.17
  -4  10  14    0.40    0.17
   5 -10 -14    1.01    0.21
  -5  10  14    0.94    0.21
  -9  -9 -13    0.45    0.19
   9   9  13    0.33    0.20
  -8  -9 -13    0.16    0.19
   8   9  13   -0.15    0.18
  -7  -9 -13    0.36    0.18
   7   9  13    0.06    0.16
  -6  -9 -13    3.64    0.27
   6   9  13    3.51    0.27
  -5  -9 -13    3.35    0.26
   5   9  13    2.73    0.23
  -4  -9 -13    2.76    0.24
   4   9  13    2.45    0.22
  -3  -9 -13    0.03    0.15
   3   9  13    0.17    0.15
  -2  -9 -13    0.59    0.16
  -2  -9 -13    0.73    0.15
   2   9  13    0.84    0.17
  -1  -9 -13    1.07    0.16
  -1  -9 -13    0.66    0.17
   1   9  13    0.81    0.16
   0  -9 -13    0.13    0.13
   0   9  13    0.07    0.14
   1  -9 -13    0.52    0.13
  -1   9  13    0.45    0.15
   2  -9 -13    0.24    0.14
  -2   9  13    0.22    0.15
   3  -9 -13    1.80    0.20
  -3   9  13    1.58    0.19
   4  -9 -13    0.06    0.14
  -4   9  13    0.09    0.15
   5  -9 -13    1.87    0.21
  -5   9  13    2.02    0.22
   6  -9 -13    0.83    0.19
  -6   9  13    0.45    0.17
   7  -9 -13    0.50    0.18
  -7   9  13    0.62    0.19
 -10  -8 -12    0.04    0.18
  10   8  12    0.11    0.18
  -9  -8 -12    0.09    0.18
   9   8  12    0.00    0.17
  -8  -8 -12    0.03    0.18
   8   8  12   -0.07    0.16
  -7  -8 -12    0.12    0.16
   7   8  12    0.17    0.17
  -6  -8 -12    1.46    0.20
   6   8  12    1.07    0.18
  -5  -8 -12    1.63    0.20
   5   8  12    1.20    0.18
  -4  -8 -12    1.24    0.18
   4   8  12    0.95    0.17
  -3  -8 -12    0.19    0.14
   3   8  12   -0.17    0.13
  -2  -8 -12    1.23    0.17
  -2  -8 -12    0.83    0.14
   2   8  12    0.63    0.15
  -1  -8 -12   -0.14    0.11
  -1  -8 -12    0.09    0.13
   1   8  12    0.06    0.13
   0  -8 -12    2.06    0.18
   0   8  12    2.17    0.19
   1  -8 -12    2.60    0.21
  -1   8  12    2.32    0.19
   2  -8 -12    0.32    0.13
  -2   8  12    0.22    0.14
   3  -8 -12   -0.18    0.12
  -3   8  12    0.17    0.13
   4  -8 -12    0.59    0.15
  -4   8  12    0.51    0.15
   5  -8 -12    0.17    0.14
  -5   8  12    0.23    0.15
   6  -8 -12    1.60    0.19
  -6   8  12    1.47    0.19
   7  -8 -12    0.23    0.15
  -7   8  12    0.11    0.16
   8  -8 -12    2.89    0.25
  -8   8  12    2.57    0.23
 -11  -7 -11    1.29    0.23
  11   7  11    1.57    0.22
 -10  -7 -11    1.75    0.23
  10   7  11    1.70    0.22
  -9  -7 -11    0.34    0.17
   9   7  11    0.20    0.16
  -8  -7 -11    0.28    0.17
   8   7  11    0.44    0.16
  -7  -7 -11    0.03    0.14
   7   7  11   -0.05    0.14
  -6  -7 -11    1.69    0.19
   6   7  11    1.00    0.17
  -5  -7 -11    1.56    0.18
  -5  -7 -11    1.00    0.11
   5   7  11    1.35    0.17
  -4  -7 -11   16.63    0.41
  -4  -7 -11   17.44    0.48
   4   7  11   16.54    0.46
  -3  -7 -11    0.10    0.13
  -3  -7 -11    0.03    0.08
   3   7  11    0.08    0.13
  -2  -7 -11   37.10    0.80
  -2  -7 -11   37.88    0.75
  -2  -7 -11   36.89    0.82
   2   7  11   36.40    0.81
   2   7  11   37.84    0.75
  -1  -7 -11    1.75    0.16
  -1  -7 -11    1.70    0.12
   1   7  11    1.80    0.13
   1   7  11    1.58    0.16
   1   7  11    1.63    0.13
   0  -7 -11    1.22    0.15
   0  -7 -11    1.43    0.11
   0   7  11    1.39    0.12
   0   7  11    1.45    0.12
   0   7  11    1.23    0.15
   1  -7 -11    1.42    0.15
  -1   7  11    1.13    0.11
  -1   7  11    1.40    0.16
  -1   7  11    1.08    0.11
   2  -7 -11   -0.04    0.11
  -2   7  11    0.03    0.08
  -2   7  11    0.05    0.12
  -2   7  11    0.08    0.09
   3  -7 -11    0.21    0.12
  -3   7  11    0.32    0.10
  -3   7  11    0.29    0.13
   4  -7 -11    0.07    0.12
  -4   7  11    0.03    0.09
  -4   7  11    0.10    0.13
   5  -7 -11    0.15    0.13
  -5   7  11    0.15    0.14
  -5   7  11    0.07    0.09
   6  -7 -11    0.09    0.13
  -6   7  11   -0.06    0.13
  -6   7  11    0.17    0.10
   7  -7 -11    0.68    0.16
  -7   7  11    0.77    0.16
   8  -7 -11    1.27    0.20
  -8   7  11    1.18    0.18
   9  -7 -11   -0.02    0.16
  -9   7  11   -0.31    0.14
 -11  -6 -10    0.03    0.18
  11   6  10    0.07    0.18
 -10  -6 -10    1.11    0.21
  10   6  10    0.95    0.19
  -9  -6 -10    0.64    0.17
   9   6  10    0.58    0.17
  -8  -6 -10    2.79    0.23
   8   6  10    2.41    0.21
  -7  -6 -10    0.83    0.17
  -7  -6 -10    0.48    0.10
   7   6  10    0.43    0.15
  -6  -6 -10    0.81    0.11
  -6  -6 -10    0.75    0.16
   6   6  10    0.67    0.15
  -5  -6 -10    0.02    0.07
  -5  -6 -10    0.11    0.08
  -5  -6 -10    0.14    0.12
   5   6  10    0.20    0.13
  -4  -6 -10    1.60    0.12
  -4  -6 -10    1.52    0.12
  -4  -6 -10    1.93    0.18
   4   6  10    1.50    0.16
   4   6  10    1.71    0.12
  -3  -6 -10    0.07    0.07
  -3  -6 -10    0.09    0.10
  -3  -6 -10    0.01    0.07
   3   6  10   -0.05    0.07
   3   6  10    0.00    0.11
   3   6  10   -0.02    0.07
  -2  -6 -10   15.03    0.38
  -2  -6 -10   14.94    0.40
  -2  -6 -10   14.92    0.35
   2   6  10   13.64    0.34
   2   6  10   15.67    0.35
   2   6  10   13.44    0.34
   2   6  10   14.75    0.39
  -1  -6 -10    0.05    0.10
  -1  -6 -10    0.06    0.06
   1   6  10    0.05    0.07
   1   6  10    0.09    0.11
   1   6  10    0.09    0.07
   1   6  10    0.10    0.07
   0  -6 -10    0.45    0.11
   0  -6 -10    0.16    0.07
   0   6  10    0.20    0.07
   0   6  10    0.37    0.11
   0   6  10    0.12    0.07
   1  -6 -10    1.17    0.09
   1  -6 -10    1.19    0.13
  -1   6  10    1.16    0.14
  -1   6  10    1.08    0.10
  -1   6  10    1.23    0.11
   2  -6 -10    0.29    0.11
  -2   6  10    0.39    0.08
  -2   6  10    0.40    0.12
  -2   6  10    0.43    0.09
   3  -6 -10   11.62    0.35
  -3   6  10   11.69    0.31
  -3   6  10   11.20    0.34
  -3   6  10   12.15    0.31
   4  -6 -10    0.33    0.12
  -4   6  10    0.51    0.10
  -4   6  10    0.26    0.12
  -4   6  10    0.45    0.09
   5  -6 -10    0.12    0.12
  -5   6  10    0.27    0.09
  -5   6  10    0.14    0.13
  -5   6  10    0.13    0.09
   6  -6 -10    1.65    0.17
  -6   6  10    1.48    0.17
  -6   6  10    1.42    0.13
   7  -6 -10    0.75    0.15
  -7   6  10    0.75    0.12
  -7   6  10    0.54    0.17
  -7   6  10    0.69    0.15
   8  -6 -10    4.22    0.27
  -8   6  10    3.56    0.23
  -8   6  10    4.10    0.23
  -8   6  10    3.70    0.28
   9  -6 -10    0.13    0.15
  -9   6  10    0.08    0.14
  -9   6  10    0.24    0.19
 -10   6  10    4.92    0.27
 -10   6  10    5.24    0.35
 -12  -5  -9    1.07    0.22
 -12  -5  -9    0.76    0.21
  12   5   9    0.60    0.21
 -11  -5  -9    2.63    0.26
 -11  -5  -9    2.45    0.24
  11   5   9    3.05    0.26
 -10  -5  -9    0.09    0.17
  10   5   9    0.16    0.16
  -9  -5  -9   -0.11    0.15
   9   5   9   -0.17    0.14
  -8  -5  -9    7.34    0.26
  -8  -5  -9    7.21    0.31
   8   5   9    6.99    0.30
  -7  -5  -9    0.35    0.09
  -7  -5  -9    0.47    0.15
  -7  -5  -9    0.46    0.10
   7   5   9    0.42    0.14
  -6  -5  -9    4.11    0.18
  -6  -5  -9    4.41    0.18
  -6  -5  -9    4.26    0.23
   6   5   9    3.78    0.22
  -5  -5  -9    0.23    0.08
  -5  -5  -9    0.36    0.13
  -5  -5  -9    0.30    0.08
   5   5   9    0.36    0.08
   5   5   9    0.54    0.11
  -4  -5  -9    0.89    0.09
  -4  -5  -9    0.99    0.09
  -4  -5  -9    0.82    0.13
   4   5   9    1.07    0.09
   4   5   9    0.83    0.13
  -3  -5  -9    0.15    0.09
  -3  -5  -9    0.02    0.06
  -3  -5  -9   -0.03    0.06
   3   5   9    0.03    0.06
   3   5   9    0.02    0.10
   3   5   9    0.01    0.05
  -2  -5  -9    2.43    0.13
  -2  -5  -9    2.43    0.17
   2   5   9    2.11    0.16
   2   5   9    2.20    0.13
   2   5   9    2.05    0.13
  -1  -5  -9    0.19    0.06
  -1  -5  -9    0.10    0.06
  -1  -5  -9    0.16    0.08
   1   5   9    0.03    0.06
   1   5   9    0.22    0.07
   1   5   9    0.11    0.06
   1   5   9    0.09    0.09
   0  -5  -9    4.48    0.19
   0  -5  -9    4.94    0.16
   0   5   9    4.76    0.17
   0   5   9    4.58    0.16
   0   5   9    4.82    0.17
   0   5   9    4.55    0.20
   1  -5  -9    0.25    0.06
   1  -5  -9    0.24    0.09
  -1   5   9    0.01    0.09
  -1   5   9    0.19    0.06
  -1   5   9    0.27    0.07
   2  -5  -9    3.88    0.19
  -2   5   9    3.55    0.19
  -2   5   9    3.74    0.15
  -2   5   9    3.80    0.16
   3  -5  -9    1.02    0.12
  -3   5   9    1.08    0.12
  -3   5   9    0.89    0.09
  -3   5   9    0.69    0.09
   4  -5  -9   18.26    0.45
  -4   5   9   17.86    0.44
  -4   5   9   17.90    0.41
  -4   5   9   18.53    0.42
   5  -5  -9   11.88    0.35
  -5   5   9   11.92    0.34
  -5   5   9   11.70    0.31
  -5   5   9   11.96    0.31
   6  -5  -9    0.34    0.12
  -6   5   9    0.30    0.09
  -6   5   9    0.26    0.12
  -6   5   9    0.29    0.09
  -6   5   9    0.43    0.15
   7  -5  -9    0.17    0.12
  -7   5   9   -0.04    0.14
  -7   5   9    0.23    0.09
  -7   5   9    0.04    0.12
  -7   5   9    0.13    0.09
   8  -5  -9    0.67    0.15
  -8   5   9    1.03    0.18
  -8   5   9    0.88    0.12
  -8   5   9    0.69    0.15
   9  -5  -9   -0.02    0.15
  -9   5   9    0.47    0.15
  -9   5   9    0.30    0.18
  -9   5   9    0.15    0.11
 -10   5   9    1.08    0.16
 -10   5   9    0.91    0.14
 -10   5   9    1.14    0.22
 -12  -4  -8    0.69    0.20
 -12  -4  -8    1.07    0.23
  12   4   8    0.91    0.21
 -11  -4  -8    1.03    0.20
 -11  -4  -8    1.04    0.20
  11   4   8    1.22    0.19
 -10  -4  -8   -0.01    0.16
 -10  -4  -8    0.08    0.16
  10   4   8   -0.06    0.14
  -9  -4  -8   -0.04    0.09
  -9  -4  -8   -0.03    0.15
   9   4   8    0.09    0.13
  -8  -4  -8    2.72    0.21
  -8  -4  -8    2.42    0.17
   8   4   8    2.17    0.19
  -7  -4  -8   -0.01    0.08
  -7  -4  -8   -0.12    0.13
  -7  -4  -8    0.16    0.08
   7   4   8    0.01    0.12
  -6  -4  -8    5.07    0.19
  -6  -4  -8    5.39    0.20
  -6  -4  -8    5.07    0.24
   6   4   8    4.86    0.23
   6   4   8    5.29    0.18
  -5  -4  -8   -0.05    0.06
  -5  -4  -8    0.01    0.06
  -5  -4  -8    0.08    0.11
   5   4   8    0.10    0.10
   5   4   8    0.06    0.06
  -4  -4  -8    2.82    0.14
  -4  -4  -8    3.08    0.14
  -4  -4  -8    3.02    0.18
   4   4   8    3.13    0.18
   4   4   8    3.00    0.14
  -3  -4  -8    1.66    0.11
  -3  -4  -8    1.50    0.13
  -3  -4  -8    1.71    0.11
   3   4   8    1.56    0.11
   3   4   8    1.66    0.13
  -2  -4  -8    8.97    0.26
  -2  -4  -8    9.14    0.23
   2   4   8    9.63    0.27
   2   4   8    9.55    0.23
   2   4   8    9.23    0.23
  -1  -4  -8    1.36    0.10
  -1  -4  -8    1.46    0.12
  -1  -4  -8    1.70    0.11
  -1  -4  -8    1.33    0.11
   1   4   8    1.47    0.10
   1   4   8    1.58    0.12
   1   4   8    1.49    0.11
   0  -4  -8   21.44    0.43
   0  -4  -8   21.13    0.43
   0  -4  -8   20.83    0.46
   0   4   8   21.40    0.44
   0   4   8   21.17    0.43
   0   4   8   21.62    0.47
   1  -4  -8    3.15    0.16
   1  -4  -8    3.33    0.13
  -1   4   8    3.05    0.16
  -1   4   8    3.15    0.13
  -1   4   8    3.39    0.14
  -1   4   8    3.37    0.13
   2  -4  -8    0.20    0.08
   2  -4  -8    0.31    0.06
  -2   4   8    0.25    0.06
  -2   4   8    0.26    0.09
  -2   4   8    0.28    0.06
   3  -4  -8    0.71    0.10
  -3   4   8    0.78    0.10
  -3   4   8    0.82    0.08
  -3   4   8    0.63    0.07
   4  -4  -8   15.94    0.39
  -4   4   8   15.80    0.38
  -4   4   8   15.73    0.42
  -4   4   8   15.81    0.36
  -4   4   8   15.97    0.36
   5  -4  -8    4.84    0.21
  -5   4   8    5.14    0.21
  -5   4   8    5.20    0.19
  -5   4   8    4.80    0.23
  -5   4   8    5.12    0.19
   6  -4  -8   13.59    0.38
  -6   4   8   13.72    0.34
  -6   4   8   13.44    0.40
  -6   4   8   14.47    0.34
  -6   4   8   14.09    0.36
   7  -4  -8    3.28    0.21
  -7   4   8    3.43    0.23
  -7   4   8    3.49    0.19
  -7   4   8    3.87    0.19
  -7   4   8    3.88    0.19
   8  -4  -8    0.64    0.14
  -8   4   8    0.69    0.13
  -8   4   8    0.53    0.16
  -8   4   8    0.55    0.10
  -8   4   8    0.48    0.10
   9  -4  -8    2.35    0.20
  -9   4   8    2.16    0.16
  -9   4   8    2.05    0.17
  -9   4   8    1.78    0.21
  10  -4  -8    0.51    0.16
 -10   4   8    0.35    0.13
 -10   4   8    0.43    0.17
 -10   4   8    0.08    0.11
 -11   4   8   -0.18    0.18
 -11   4   8   -0.08    0.11
 -11   4   8   -0.18    0.12
 -12  -3  -7    1.24    0.22
 -12  -3  -7    1.31    0.22
  12   3   7    1.36    0.21
 -11  -3  -7    0.63    0.18
 -11  -3  -7    0.66    0.19
  11   3   7    0.60    0.17
 -10  -3  -7    1.22    0.13
 -10  -3  -7    0.98    0.19
 -10  -3  -7    0.84    0.18
  10   3   7    1.01    0.18
  -9  -3  -7    3.01    0.24
  -9  -3  -7    2.70    0.22
  -9  -3  -7    2.84    0.18
   9   3   7    2.66    0.21
  -8  -3  -7    2.21    0.16
  -8  -3  -7    2.12    0.20
  -8  -3  -7    1.95    0.13
   8   3   7    2.15    0.18
  -7  -3  -7    0.74    0.14
  -7  -3  -7    0.85    0.10
  -7  -3  -7    0.79    0.10
   7   3   7    0.92    0.14
  -6  -3  -7    3.07    0.15
  -6  -3  -7    3.40    0.15
  -6  -3  -7    3.06    0.20
   6   3   7    2.97    0.19
   6   3   7    3.17    0.15
  -5  -3  -7    1.28    0.09
  -5  -3  -7    1.05    0.13
  -5  -3  -7    1.30    0.10
   5   3   7    1.05    0.09
   5   3   7    1.10    0.12
  -4  -3  -7   25.14    0.56
  -4  -3  -7   24.79    0.51
  -4  -3  -7   25.65    0.51
   4   3   7   25.80    0.51
   4   3   7   25.73    0.55
   4   3   7   25.27    0.51
  -3  -3  -7    5.32    0.16
  -3  -3  -7    5.29    0.21
  -3  -3  -7    5.70    0.17
   3   3   7    5.63    0.20
   3   3   7    5.28    0.17
  -2  -3  -7    3.74    0.13
  -2  -3  -7    3.72    0.17
   2   3   7    3.80    0.14
   2   3   7    3.88    0.17
   2   3   7    3.93    0.14
  -1  -3  -7    0.22    0.07
  -1  -3  -7    0.22    0.05
  -1  -3  -7    0.18    0.08
  -1  -3  -7    0.26    0.05
   1   3   7    0.33    0.08
   1   3   7    0.19    0.05
   1   3   7    0.27    0.05
   0  -3  -7    8.45    0.23
   0  -3  -7    8.51    0.20
   0  -3  -7    8.45    0.20
   0   3   7    8.39    0.23
   0   3   7    8.04    0.22
   0   3   7    8.09    0.20
   0   3   7    8.75    0.20
   1  -3  -7    5.34    0.18
   1  -3  -7    5.47    0.15
   1  -3  -7    5.16    0.20
  -1   3   7    5.69    0.16
  -1   3   7    5.43    0.18
  -1   3   7    5.68    0.18
  -1   3   7    5.47    0.16
   2  -3  -7    1.53    0.09
   2  -3  -7    1.51    0.12
   2  -3  -7    1.61    0.11
  -2   3   7    1.48    0.11
  -2   3   7    1.55    0.12
  -2   3   7    1.55    0.10
  -2   3   7    1.68    0.10
   3  -3  -7    2.82    0.15
  -3   3   7    2.93    0.12
  -3   3   7    2.91    0.14
  -3   3   7    2.86    0.12
  -3   3   7    2.96    0.14
   4  -3  -7    0.05    0.08
  -4   3   7   -0.05    0.05
  -4   3   7    0.09    0.08
  -4   3   7   -0.02    0.09
  -4   3   7    0.09    0.06
  -4   3   7    0.01    0.06
   5  -3  -7    0.08    0.08
  -5   3   7   -0.03    0.07
  -5   3   7   -0.04    0.09
  -5   3   7   -0.06    0.09
  -5   3   7   -0.01    0.06
  -5   3   7   -0.04    0.06
   6  -3  -7    0.09    0.10
  -6   3   7    0.11    0.11
  -6   3   7    0.01    0.09
  -6   3   7    0.13    0.07
  -6   3   7    0.17    0.07
  -6   3   7    0.09    0.08
   7  -3  -7    2.99    0.19
  -7   3   7    2.84    0.17
  -7   3   7    3.11    0.16
  -7   3   7    3.21    0.16
  -7   3   7    2.77    0.16
  -7   3   7    3.03    0.21
   8  -3  -7   -0.05    0.11
  -8   3   7    0.46    0.15
  -8   3   7    0.01    0.08
  -8   3   7    0.27    0.11
  -8   3   7    0.12    0.08
  -8   3   7    0.25    0.09
   9  -3  -7    0.31    0.13
  -9   3   7    0.53    0.10
  -9   3   7    0.24    0.12
  -9   3   7    0.48    0.10
  -9   3   7    0.68    0.10
  -9   3   7    0.40    0.16
  10  -3  -7    1.11    0.17
 -10   3   7    0.95    0.13
 -10   3   7    0.81    0.18
 -10   3   7    0.88    0.12
 -10   3   7    0.79    0.12
 -11   3   7    1.97    0.16
 -11   3   7    1.64    0.16
 -11   3   7    1.60    0.22
 -12  -2  -6    0.35    0.19
 -12  -2  -6    0.16    0.17
  12   2   6    0.05    0.17
 -11  -2  -6    0.04    0.17
 -11  -2  -6   -0.12    0.16
  11   2   6    0.07    0.16
 -10  -2  -6    6.62    0.26
 -10  -2  -6    5.93    0.31
 -10  -2  -6    6.76    0.31
  10   2   6    6.07    0.29
  -9  -2  -6    2.23    0.15
  -9  -2  -6    1.63    0.19
  -9  -2  -6    1.86    0.20
   9   2   6    1.90    0.18
  -8  -2  -6    5.95    0.22
  -8  -2  -6    6.34    0.29
  -8  -2  -6    5.38    0.26
  -8  -2  -6    5.68    0.21
   8   2   6    6.01    0.26
  -7  -2  -6    0.35    0.08
  -7  -2  -6    0.46    0.09
  -7  -2  -6    0.26    0.13
   7   2   6    0.45    0.13
  -6  -2  -6    0.17    0.07
  -6  -2  -6    0.04    0.06
  -6  -2  -6   -0.01    0.11
   6   2   6    0.11    0.06
   6   2   6    0.18    0.10
  -5  -2  -6    6.60    0.24
  -5  -2  -6    6.51    0.19
  -5  -2  -6    6.43    0.19
   5   2   6    6.55    0.23
   5   2   6    6.41    0.19
  -4  -2  -6   23.58    0.48
  -4  -2  -6   23.95    0.48
  -4  -2  -6   24.18    0.53
   4   2   6   23.78    0.48
   4   2   6   24.35    0.52
   4   2   6   24.24    0.48
  -3  -2  -6    9.30    0.26
  -3  -2  -6    8.89    0.22
  -3  -2  -6    9.22    0.22
   3   2   6    9.32    0.22
   3   2   6    9.52    0.25
  -2  -2  -6    0.03    0.04
  -2  -2  -6    0.05    0.08
  -2  -2  -6   -0.03    0.01
   2   2   6    0.11    0.05
   2   2   6    0.05    0.05
   2   2   6    0.05    0.08
   2   2   6    0.15    0.06
   2   2   6    0.11    0.07
  -1  -2  -6   17.04    0.33
  -1  -2  -6   16.88    0.36
  -1  -2  -6   16.75    0.33
  -1  -2  -6   16.66    0.37
   1   2   6   16.86    0.36
   1   2   6   16.55    0.33
   1   2   6   16.50    0.33
   1   2   6   16.56    0.36
   0  -2  -6   14.13    0.28
   0  -2  -6   13.66    0.28
   0  -2  -6   13.23    0.30
   0  -2  -6   13.63    0.30
   0   2   6   13.61    0.30
   0   2   6   13.79    0.28
   0   2   6   13.60    0.28
   0   2   6   14.37    0.31
   1  -2  -6    4.86    0.15
   1  -2  -6    4.59    0.15
   1  -2  -6    4.67    0.13
  -1   2   6    4.87    0.15
  -1   2   6    5.13    0.13
  -1   2   6    4.80    0.13
  -1   2   6    4.75    0.14
   2  -2  -6   10.08    0.26
   2  -2  -6   10.14    0.24
   2  -2  -6   10.34    0.24
  -2   2   6   10.44    0.24
  -2   2   6   10.35    0.24
  -2   2   6   10.29    0.22
  -2   2   6   10.57    0.22
  -2   2   6   10.48    0.22
   3  -2  -6    5.69    0.18
   3  -2  -6    5.49    0.19
  -3   2   6    5.62    0.17
  -3   2   6    5.90    0.17
  -3   2   6    5.80    0.15
  -3   2   6    5.93    0.15
  -3   2   6    5.83    0.20
   4  -2  -6    0.17    0.07
  -4   2   6    0.10    0.05
  -4   2   6    0.11    0.08
  -4   2   6    0.12    0.07
  -4   2   6    0.11    0.06
  -4   2   6    0.08    0.05
  -4   2   6    0.07    0.05
   5  -2  -6    4.54    0.17
  -5   2   6    4.68    0.15
  -5   2   6    4.66    0.16
  -5   2   6    4.53    0.16
  -5   2   6    4.55    0.20
  -5   2   6    4.49    0.15
  -5   2   6    4.40    0.16
   6  -2  -6    3.43    0.17
  -6   2   6    3.23    0.15
  -6   2   6    3.33    0.14
  -6   2   6    3.17    0.19
  -6   2   6    3.52    0.15
  -6   2   6    3.25    0.15
  -6   2   6    3.11    0.14
   7  -2  -6    0.09    0.09
  -7   2   6    0.04    0.07
  -7   2   6   -0.03    0.09
  -7   2   6    0.20    0.11
  -7   2   6    0.09    0.07
  -7   2   6   -0.03    0.08
  -7   2   6   -0.01    0.07
   8  -2  -6    6.36    0.24
  -8   2   6    6.42    0.22
  -8   2   6    6.56    0.22
  -8   2   6    6.36    0.22
  -8   2   6    6.26    0.21
  -8   2   6    6.32    0.27
   9  -2  -6    0.76    0.14
  -9   2   6    0.43    0.15
  -9   2   6    0.51    0.10
  -9   2   6    0.44    0.11
  -9   2   6    0.45    0.11
  -9   2   6    0.45    0.10
  10  -2  -6    0.12    0.13
 -10   2   6   -0.17    0.14
 -10   2   6    0.10    0.09
 -10   2   6    0.13    0.10
 -10   2   6    0.08    0.10
 -10   2   6    0.24    0.10
 -11   2   6    0.39    0.12
 -11   2   6    0.80    0.13
 -11   2   6    0.52    0.12
 -11   2   6    0.46    0.17
 -12   2   6    0.35    0.13
 -12   2   6    0.26    0.18
 -13  -1  -5   -0.09    0.19
  13   1   5   -0.15    0.17
 -12  -1  -5    0.54    0.20
 -12  -1  -5    0.11    0.17
  12   1   5    0.60    0.18
 -11  -1  -5    1.14    0.19
 -11  -1  -5    1.03    0.21
  11   1   5    0.90    0.18
 -10  -1  -5    3.31    0.21
 -10  -1  -5    3.05    0.24
 -10  -1  -5    2.96    0.25
  10   1   5    2.76    0.22
  -9  -1  -5    1.74    0.20
  -9  -1  -5    2.14    0.15
  -9  -1  -5    2.42    0.20
   9   1   5    2.27    0.20
  -8  -1  -5   13.23    0.33
  -8  -1  -5   13.11    0.41
  -8  -1  -5   12.67    0.39
  -8  -1  -5   13.18    0.34
   8   1   5   12.33    0.38
  -7  -1  -5    0.05    0.12
  -7  -1  -5    0.13    0.12
  -7  -1  -5    0.09    0.07
  -7  -1  -5    0.02    0.07
   7   1   5    0.02    0.11
  -6  -1  -5    2.18    0.17
  -6  -1  -5    2.24    0.14
  -6  -1  -5    2.32    0.18
  -6  -1  -5    2.19    0.13
   6   1   5    2.33    0.12
   6   1   5    1.93    0.15
  -5  -1  -5    5.94    0.18
  -5  -1  -5    5.87    0.18
  -5  -1  -5    5.67    0.22
   5   1   5    6.00    0.18
   5   1   5    5.96    0.22
  -4  -1  -5    6.37    0.18
  -4  -1  -5    6.70    0.19
  -4  -1  -5    6.46    0.22
   4   1   5    6.45    0.21
   4   1   5    6.64    0.18
   4   1   5    6.52    0.18
  -3  -1  -5    1.55    0.12
  -3  -1  -5    1.51    0.10
  -3  -1  -5    1.49    0.09
   3   1   5    1.51    0.10
   3   1   5    1.61    0.13
  -2  -1  -5    7.78    0.22
  -2  -1  -5    7.95    0.18
  -2  -1  -5    8.14    0.21
   2   1   5    7.83    0.21
   2   1   5    7.84    0.19
   2   1   5    7.72    0.19
   2   1   5    7.66    0.22
  -1  -1  -5    2.53    0.10
  -1  -1  -5    2.73    0.12
  -1  -1  -5    2.71    0.09
  -1  -1  -5    2.89    0.13
   1   1   5    2.65    0.13
   1   1   5    2.66    0.10
   1   1   5    2.81    0.10
   1   1   5    2.79    0.12
   0  -1  -5   68.10    1.18
   0  -1  -5   66.83    1.22
   0  -1  -5   67.25    1.18
   0  -1  -5   63.62    1.22
   0  -1  -5   67.19    1.22
   0   1   5   68.89    1.18
   0   1   5   65.36    1.22
   0   1   5   68.41    1.19
   0   1   5   67.75    1.22
   1  -1  -5    2.47    0.10
   1  -1  -5    2.33    0.07
   1  -1  -5    2.42    0.10
   1  -1  -5    2.37    0.07
  -1   1   5    2.42    0.08
  -1   1   5    2.37    0.08
  -1   1   5    2.29    0.10
  -1   1   5    2.40    0.10
   2  -1  -5    7.72    0.19
   2  -1  -5    7.97    0.20
   2  -1  -5    7.84    0.19
   2  -1  -5    7.98    0.18
  -2   1   5    7.98    0.17
  -2   1   5    7.91    0.18
  -2   1   5    7.99    0.17
  -2   1   5    8.08    0.18
   3  -1  -5   26.36    0.53
   3  -1  -5   26.50    0.51
   3  -1  -5   26.78    0.51
  -3   1   5   26.33    0.49
  -3   1   5   26.50    0.53
  -3   1   5   26.42    0.49
  -3   1   5   26.37    0.50
  -3   1   5   26.40    0.50
  -3   1   5   25.75    0.54
   4  -1  -5    1.50    0.11
   4  -1  -5    1.55    0.11
  -4   1   5    1.66    0.12
  -4   1   5    1.49    0.10
  -4   1   5    1.65    0.11
  -4   1   5    1.58    0.08
  -4   1   5    1.70    0.09
  -4   1   5    1.61    0.10
   5  -1  -5    0.25    0.07
   5  -1  -5    0.27    0.07
  -5   1   5    0.32    0.05
  -5   1   5    0.24    0.06
  -5   1   5    0.35    0.07
  -5   1   5    0.19    0.06
  -5   1   5    0.28    0.05
  -5   1   5    0.30    0.08
   6  -1  -5    0.83    0.09
  -6   1   5    1.07    0.09
  -6   1   5    0.95    0.07
  -6   1   5    0.87    0.07
  -6   1   5    0.94    0.09
  -6   1   5    1.04    0.08
  -6   1   5    0.87    0.11
   7  -1  -5    0.00    0.09
  -7   1   5    0.14    0.08
  -7   1   5   -0.10    0.10
  -7   1   5    0.13    0.08
  -7   1   5    0.03    0.07
  -7   1   5    0.01    0.06
  -7   1   5    0.13    0.07
   8  -1  -5    0.11    0.10
  -8   1   5    0.04    0.08
  -8   1   5    0.09    0.07
  -8   1   5    0.07    0.08
  -8   1   5   -0.02    0.07
  -8   1   5    0.10    0.11
   9  -1  -5    0.49    0.13
  -9   1   5    0.55    0.11
  -9   1   5    0.36    0.09
  -9   1   5    0.52    0.10
  -9   1   5    0.53    0.10
  -9   1   5    0.78    0.15
  10  -1  -5    0.84    0.14
 -10   1   5    0.63    0.11
 -10   1   5    0.53    0.16
 -10   1   5    0.69    0.11
 -10   1   5    0.47    0.12
 -10   1   5    0.50    0.10
 -11   1   5   -0.13    0.09
 -11   1   5    0.00    0.15
 -11   1   5   -0.03    0.11
 -12   1   5    0.16    0.17
 -12   1   5    0.18    0.11
 -12   1   5    0.11    0.12
  13   0   4    0.39    0.19
 -12   0  -4    0.27    0.18
 -12   0  -4    0.52    0.20
  12   0   4    0.04    0.18
 -11   0  -4    1.48    0.20
 -11   0  -4    1.28    0.21
  11   0   4    1.37    0.20
 -10   0  -4   -0.13    0.09
 -10   0  -4    0.00    0.15
 -10   0  -4    0.15    0.16
  10   0   4   -0.10    0.13
  -9   0  -4    2.63    0.22
  -9   0  -4    2.48    0.18
  -9   0  -4    2.32    0.21
   9   0   4    2.42    0.20
  -8   0  -4   14.06    0.41
  -8   0  -4   13.39    0.43
  -8   0  -4   13.51    0.35
  -8   0  -4   13.90    0.35
   8   0   4   13.38    0.39
  -7   0  -4    0.37    0.08
  -7   0  -4    0.34    0.13
  -7   0  -4    0.42    0.13
  -7   0  -4    0.34    0.08
   7   0   4    0.34    0.12
  -6   0  -4    1.02    0.14
  -6   0  -4    1.05    0.09
  -6   0  -4    0.93    0.13
  -6   0  -4    0.87    0.09
   6   0   4    0.77    0.12
   6   0   4    1.01    0.08
  -5   0  -4    4.76    0.16
  -5   0  -4    4.62    0.15
  -5   0  -4    5.14    0.21
  -5   0  -4    4.91    0.21
   5   0   4    4.93    0.15
   5   0   4    4.47    0.15
   5   0   4    4.79    0.19
  -4   0  -4    4.26    0.20
  -4   0  -4    4.12    0.15
  -4   0  -4    4.08    0.14
  -4   0  -4    4.29    0.19
   4   0   4    4.30    0.14
   4   0   4    4.33    0.15
   4   0   4    4.03    0.17
  -3   0  -4    0.81    0.06
  -3   0  -4    0.70    0.10
  -3   0  -4    0.89    0.09
  -3   0  -4    0.88    0.10
  -3   0  -4    0.71    0.06
   3   0   4    0.89    0.10
   3   0   4    0.85    0.07
   3   0   4    0.85    0.09
  -2   0  -4   44.38    0.79
  -2   0  -4   42.85    0.83
  -2   0  -4   44.25    0.82
   2   0   4   43.14    0.79
   2   0   4   43.49    0.79
   2   0   4   45.29    0.82
   2   0   4   41.11    0.82
  -1   0  -4    9.55    0.20
  -1   0  -4    9.41    0.23
  -1   0  -4    9.33    0.22
  -1   0  -4    9.43    0.20
   1   0   4    9.51    0.22
   1   0   4    9.49    0.23
   1   0   4    9.47    0.20
   1   0   4    9.59    0.20
   0   0  -4   14.68    0.27
   0   0  -4   14.84    0.27
   0   0  -4   14.93    0.30
   0   0  -4   15.23    0.30
   0   0   4   14.72    0.28
   0   0   4   14.38    0.29
   0   0   4   14.67    0.29
   0   0   4   14.92    0.30
   0   0   4   14.89    0.28
   1   0  -4   11.86    0.23
   1   0  -4   12.26    0.23
   1   0  -4   11.67    0.25
  -1   0   4   11.74    0.22
  -1   0   4   11.95    0.23
  -1   0   4   12.08    0.22
   2   0  -4   37.03    0.67
   2   0  -4   37.29    0.69
   2   0  -4   36.89    0.66
   2   0  -4   36.39    0.70
  -2   0   4   36.81    0.70
  -2   0   4   36.23    0.69
   3   0  -4    2.15    0.09
   3   0  -4    2.16    0.08
   3   0  -4    2.22    0.09
  -3   0   4    2.35    0.10
  -3   0   4    2.14    0.05
  -3   0   4    2.19    0.11
  -3   0   4    2.27    0.06
  -3   0   4    2.25    0.06
   4   0  -4   26.93    0.52
   4   0  -4   27.63    0.53
  -4   0   4   27.12    0.55
  -4   0   4   26.69    0.49
  -4   0   4   27.29    0.50
  -4   0   4   27.77    0.50
  -4   0   4   26.71    0.55
  -4   0   4   27.41    0.50
   5   0  -4    1.99    0.11
  -5   0   4    1.77    0.13
  -5   0   4    1.66    0.08
  -5   0   4    1.80    0.09
  -5   0   4    1.80    0.12
  -5   0   4    1.91    0.09
   6   0  -4    4.16    0.16
  -6   0   4    4.42    0.19
  -6   0   4    4.42    0.17
  -6   0   4    4.38    0.13
  -6   0   4    4.26    0.14
  -6   0   4    4.39    0.14
   7   0  -4    0.46    0.09
  -7   0   4    0.30    0.09
  -7   0   4    0.20    0.10
  -7   0   4    0.16    0.06
  -7   0   4    0.22    0.06
  -7   0   4    0.35    0.07
  -7   0   4    0.20    0.06
   8   0  -4   -0.07    0.09
  -8   0   4    0.01    0.09
  -8   0   4   -0.03    0.06
  -8   0   4   -0.05    0.06
  -8   0   4    0.09    0.08
  -8   0   4   -0.22    0.11
  -8   0   4   -0.10    0.07
   9   0  -4    0.03    0.11
  -9   0   4   -0.02    0.08
  -9   0   4   -0.01    0.12
  -9   0   4   -0.08    0.09
  -9   0   4    0.08    0.08
  -9   0   4    0.03    0.08
  10   0  -4    1.59    0.16
 -10   0   4    1.39    0.18
 -10   0   4    1.29    0.12
 -10   0   4    1.45    0.13
 -10   0   4    1.42    0.11
 -10   0   4    1.37    0.14
 -11   0   4    0.21    0.10
 -11   0   4    0.07    0.14
 -11   0   4   -0.02    0.11
 -11   0   4    0.06    0.10
 -12   0   4    0.73    0.13
 -12   0   4    0.98    0.20
 -12   0   4    0.78    0.15
 -12   1  -3    3.71    0.28
 -12   1  -3    3.97    0.33
  12  -1   3    3.80    0.29
 -11   1  -3    0.54    0.19
 -11   1  -3    0.81    0.18
  11  -1   3    0.77    0.18
 -10   1  -3    0.44    0.11
 -10   1  -3    0.09    0.15
 -10   1  -3    0.14    0.17
  10  -1   3    0.29    0.16
  -9   1  -3    0.30    0.10
  -9   1  -3   -0.01    0.14
  -9   1  -3    0.14    0.15
   9  -1   3    0.02    0.13
  -8   1  -3    8.67    0.32
  -8   1  -3    9.00    0.35
  -8   1  -3    9.17    0.27
  -8   1  -3    9.47    0.28
   8  -1   3    9.04    0.31
  -7   1  -3    0.09    0.07
  -7   1  -3    0.08    0.08
  -7   1  -3   -0.02    0.12
  -7   1  -3   -0.05    0.12
   7  -1   3   -0.01    0.11
  -6   1  -3    9.76    0.26
  -6   1  -3    9.98    0.25
  -6   1  -3    9.17    0.31
  -6   1  -3    9.72    0.31
   6  -1   3    9.70    0.24
   6  -1   3    9.68    0.29
  -5   1  -3    8.24    0.27
  -5   1  -3    8.49    0.23
  -5   1  -3    8.43    0.28
  -5   1  -3    8.51    0.22
   5  -1   3    8.65    0.22
   5  -1   3    8.80    0.26
   5  -1   3    8.52    0.22
  -4   1  -3    9.67    0.23
  -4   1  -3    9.32    0.28
  -4   1  -3    9.80    0.23
  -4   1  -3    9.64    0.27
   4  -1   3    9.73    0.23
   4  -1   3    9.93    0.29
   4  -1   3    9.79    0.26
   4  -1   3    9.84    0.23
  -3   1  -3    0.06    0.09
  -3   1  -3   -0.02    0.07
  -3   1  -3    0.17    0.05
  -3   1  -3    0.14    0.05
  -3   1  -3    0.06    0.08
   3  -1   3    0.14    0.08
   3  -1   3    0.07    0.04
   3  -1   3    0.15    0.08
   3  -1   3    0.18    0.07
   3  -1   3    0.08    0.05
  -2   1  -3   26.72    0.54
  -2   1  -3   27.22    0.53
  -2   1  -3   26.79    0.50
  -2   1  -3   26.99    0.56
   2  -1   3   26.53    0.50
   2  -1   3   27.40    0.53
   2  -1   3   25.45    0.53
   2  -1   3   25.60    0.50
   2  -1   3   27.07    0.56
  -1   1  -3   14.35    0.27
  -1   1  -3   13.98    0.30
  -1   1  -3   14.33    0.28
  -1   1  -3   14.09    0.29
  -1   1  -3   13.76    0.31
   1  -1   3   14.22    0.30
   1  -1   3   14.00    0.28
   1  -1   3   14.38    0.32
   1  -1   3   13.93    0.30
   1  -1   3   14.15    0.28
   0   1  -3   30.25    0.54
   0   1  -3   30.03    0.59
   0   1  -3   31.03    0.56
   0   1  -3   29.44    0.57
   0   1  -3   30.83    0.57
   0   1  -3   30.34    0.54
   0  -1   3   30.10    0.56
   0  -1   3   29.97    0.56
   0  -1   3   30.98    0.59
   0  -1   3   30.34    0.54
   0  -1   3   30.41    0.54
   1   1  -3    2.52    0.07
   1   1  -3    2.59    0.11
   1   1  -3    2.62    0.06
  -1  -1   3    2.69    0.08
  -1  -1   3    2.52    0.11
   2   1  -3   24.30    0.48
  -2  -1   3   24.37    0.48
   3   1  -3    1.17    0.06
   3   1  -3    1.21    0.06
  -3  -1   3    1.06    0.08
  -3  -1   3    1.12    0.07
   4   1  -3    0.71    0.06
   4   1  -3    0.69    0.06
  -4  -1   3    0.70    0.05
  -4  -1   3    0.71    0.08
  -4  -1   3    0.52    0.07
  -4  -1   3    0.64    0.05
   5   1  -3    5.94    0.16
  -5  -1   3    5.69    0.18
  -5  -1   3    5.78    0.13
  -5  -1   3    5.61    0.14
  -5  -1   3    5.81    0.20
  -5  -1   3    5.62    0.14
  -5  -1   3    5.83    0.13
   6   1  -3    5.19    0.17
  -6  -1   3    5.33    0.20
  -6  -1   3    5.40    0.13
  -6  -1   3    5.14    0.15
  -6  -1   3    5.37    0.15
  -6  -1   3    5.35    0.14
  -6  -1   3    5.33    0.19
   7   1  -3   -0.05    0.08
  -7  -1   3    0.05    0.06
  -7  -1   3    0.05    0.09
  -7  -1   3    0.04    0.06
  -7  -1   3    0.04    0.04
  -7  -1   3    0.05    0.08
  -7  -1   3    0.06    0.05
   8   1  -3    9.73    0.28
  -8  -1   3    9.62    0.31
  -8  -1   3    9.66    0.24
  -8  -1   3   10.16    0.25
  -8  -1   3    9.75    0.25
  -8  -1   3    9.94    0.31
   9   1  -3    0.15    0.11
  -9  -1   3   -0.04    0.10
  -9  -1   3    0.02    0.07
  -9  -1   3    0.16    0.13
  -9  -1   3    0.08    0.08
  -9  -1   3   -0.04    0.07
  10   1  -3    0.34    0.13
 -10  -1   3    0.59    0.10
 -10  -1   3    0.50    0.09
 -10  -1   3    0.45    0.15
 -10  -1   3    0.49    0.12
 -10  -1   3    0.47    0.10
 -11  -1   3    0.43    0.11
 -11  -1   3    0.70    0.16
 -11  -1   3    0.76    0.11
 -11  -1   3    0.62    0.14
 -12  -1   3    1.70    0.18
 -12  -1   3    1.56    0.20
 -12  -1   3    1.98    0.15
 -12   2  -2   -0.16    0.17
 -12   2  -2   -0.17    0.18
  12  -2   2    0.31    0.18
 -11   2  -2    0.86    0.19
 -11   2  -2    1.03    0.22
  11  -2   2    0.99    0.19
 -10   2  -2    0.59    0.18
 -10   2  -2    0.94    0.18
  10  -2   2    0.69    0.17
  -9   2  -2    1.61    0.19
  -9   2  -2    1.57    0.20
  -9   2  -2    1.88    0.15
   9  -2   2    1.75    0.19
  -8   2  -2    0.18    0.14
  -8   2  -2    0.20    0.09
  -8   2  -2    0.09    0.14
  -8   2  -2    0.07    0.08
   8  -2   2    0.02    0.13
  -7   2  -2    0.63    0.13
  -7   2  -2    0.80    0.10
  -7   2  -2    0.74    0.09
  -7   2  -2    0.70    0.14
   7  -2   2    0.63    0.13
  -6   2  -2    1.78    0.13
  -6   2  -2    1.60    0.12
  -6   2  -2    1.86    0.16
  -6   2  -2    1.57    0.16
   6  -2   2    1.72    0.15
   6  -2   2    1.59    0.12
  -5   2  -2    0.01    0.10
  -5   2  -2   -0.02    0.05
  -5   2  -2   -0.15    0.10
  -5   2  -2   -0.01    0.06
   5  -2   2   -0.05    0.05
   5  -2   2    0.06    0.09
  -4   2  -2    1.83    0.11
  -4   2  -2    1.64    0.14
  -4   2  -2    1.96    0.11
  -4   2  -2    2.01    0.17
   4  -2   2    2.05    0.16
   4  -2   2    2.12    0.12
   4  -2   2    1.80    0.14
   4  -2   2    2.00    0.10
  -3   2  -2   21.49    0.42
  -3   2  -2   20.93    0.48
  -3   2  -2   19.78    0.45
  -3   2  -2   21.53    0.42
   3  -2   2   21.51    0.45
   3  -2   2   21.67    0.48
   3  -2   2   21.10    0.42
   3  -2   2   20.86    0.41
  -2   2  -2   23.79    0.45
  -2   2  -2   24.02    0.48
  -2   2  -2   24.06    0.49
  -2   2  -2   22.96    0.50
  -2   2  -2   22.05    0.45
   2  -2   2   23.59    0.45
   2  -2   2   24.23    0.51
   2  -2   2   24.21    0.48
   2  -2   2   23.73    0.45
   2  -2   2   24.24    0.49
  -1   2  -2    0.05    0.07
  -1   2  -2    0.11    0.04
  -1   2  -2    0.03    0.07
  -1   2  -2    0.10    0.03
  -1   2  -2    0.09    0.04
  -1   2  -2    0.14    0.06
   1  -2   2    0.09    0.06
   1  -2   2   -0.01    0.07
   1  -2   2    0.14    0.04
   1  -2   2    0.06    0.04
   1  -2   2    0.19    0.07
   0   2  -2    0.17    0.06
   0   2  -2    0.17    0.05
   0   2  -2    0.17    0.03
   0   2  -2    0.11    0.06
   0   2  -2    0.12    0.03
   0   2  -2    0.15    0.04
   0  -2   2    0.10    0.06
   0  -2   2    0.13    0.05
   0  -2   2    0.10    0.04
   0  -2   2    0.15    0.04
   0  -2   2    0.12    0.06
   0  -2   2    0.14    0.04
   1   2  -2    0.55    0.05
   1   2  -2    0.54    0.05
   1   2  -2    0.56    0.05
  -1  -2   2    0.59    0.04
  -1  -2   2    0.52    0.03
  -1  -2   2    0.37    0.05
  -1  -2   2    0.55    0.04
   2   2  -2   53.28    0.95
   2   2  -2   52.82    0.95
   2   2  -2   53.47    0.95
  -2  -2   2   51.99    1.00
   3   2  -2    0.03    0.04
   3   2  -2    0.03    0.04
  -3  -2   2    0.02    0.05
   4   2  -2    0.46    0.06
   4   2  -2    0.46    0.06
  -4  -2   2    0.33    0.04
  -4  -2   2    0.47    0.03
   5   2  -2    0.24    0.06
  -5  -2   2    0.29    0.04
  -5  -2   2    0.25    0.04
  -5  -2   2    0.28    0.03
  -5  -2   2    0.28    0.03
   6   2  -2    8.64    0.23
  -6  -2   2    8.77    0.19
  -6  -2   2    8.85    0.20
  -6  -2   2    9.42    0.25
  -6  -2   2    8.75    0.19
  -6  -2   2    8.66    0.20
   7   2  -2    0.19    0.09
  -7  -2   2    0.11    0.05
  -7  -2   2    0.06    0.09
  -7  -2   2    0.28    0.06
  -7  -2   2    0.16    0.06
  -7  -2   2    0.19    0.06
   8   2  -2    3.68    0.18
  -8  -2   2    3.60    0.21
  -8  -2   2    3.49    0.15
  -8  -2   2    3.77    0.15
  -8  -2   2    3.77    0.13
  -8  -2   2    3.64    0.14
   9   2  -2    4.81    0.21
  -9  -2   2    5.00    0.16
  -9  -2   2    4.84    0.18
  -9  -2   2    4.67    0.18
  -9  -2   2    4.61    0.23
  -9  -2   2    4.60    0.23
  10   2  -2    0.16    0.11
 -10  -2   2    0.14    0.07
 -10  -2   2   -0.05    0.08
 -10  -2   2    0.11    0.13
 -10  -2   2    0.04    0.11
 -10  -2   2    0.14    0.09
 -11  -2   2    1.15    0.17
 -11  -2   2    1.01    0.15
 -11  -2   2    1.00    0.12
 -11  -2   2    1.24    0.13
 -12  -2   2    0.03    0.16
 -12  -2   2   -0.03    0.12
 -12  -2   2    0.18    0.11
 -13  -2   2   -0.01    0.17
 -13  -2   2    0.09    0.12
 -13  -2   2   -0.17    0.13
 -12   3  -1    0.92    0.21
 -12   3  -1    0.78    0.23
  12  -3   1    1.03    0.22
 -11   3  -1   -0.04    0.16
 -11   3  -1    0.01    0.18
  11  -3   1    0.16    0.17
 -10   3  -1    2.01    0.22
 -10   3  -1    1.95    0.23
  10  -3   1    1.96    0.21
  -9   3  -1    1.20    0.20
  -9   3  -1    1.72    0.14
  -9   3  -1    1.71    0.20
   9  -3   1    1.59    0.18
  -8   3  -1    0.51    0.10
  -8   3  -1    0.38    0.15
  -8   3  -1    0.67    0.17
   8  -3   1    0.63    0.15
  -7   3  -1   -0.16    0.12
  -7   3  -1   -0.04    0.13
  -7   3  -1   -0.10    0.08
  -7   3  -1   -0.02    0.07
   7  -3   1   -0.01    0.12
  -6   3  -1    0.24    0.12
  -6   3  -1    0.16    0.07
  -6   3  -1    0.16    0.07
  -6   3  -1   -0.11    0.11
   6  -3   1    0.31    0.07
   6  -3   1    0.14    0.10
  -5   3  -1    0.82    0.08
  -5   3  -1    0.80    0.08
  -5   3  -1    0.95    0.12
  -5   3  -1    0.59    0.12
   5  -3   1    0.82    0.08
   5  -3   1    0.78    0.11
  -4   3  -1    0.10    0.06
  -4   3  -1    0.09    0.05
  -4   3  -1    0.07    0.10
  -4   3  -1    0.01    0.10
   4  -3   1    0.09    0.06
   4  -3   1    0.09    0.05
   4  -3   1    0.19    0.09
  -3   3  -1   14.37    0.31
  -3   3  -1   15.17    0.38
  -3   3  -1   14.58    0.36
  -3   3  -1   14.46    0.31
   3  -3   1   14.72    0.31
   3  -3   1   14.92    0.35
   3  -3   1   15.10    0.38
   3  -3   1   14.81    0.32
  -2   3  -1    3.95    0.13
  -2   3  -1    3.68    0.16
  -2   3  -1    3.79    0.09
  -2   3  -1    4.11    0.17
  -2   3  -1    3.85    0.13
   2  -3   1    3.54    0.13
   2  -3   1    3.92    0.13
   2  -3   1    3.99    0.18
   2  -3   1    4.02    0.17
   2  -3   1    3.80    0.15
  -1   3  -1    4.89    0.17
  -1   3  -1    5.02    0.14
  -1   3  -1    5.18    0.16
  -1   3  -1    5.07    0.12
  -1   3  -1    5.25    0.14
  -1   3  -1    4.91    0.18
   1  -3   1    4.95    0.17
   1  -3   1    5.40    0.18
   1  -3   1    4.99    0.14
   1  -3   1    5.05    0.14
   1  -3   1    5.05    0.16
   0   3  -1   75.80    1.46
   0   3  -1   77.64    1.40
   0   3  -1   77.74    1.36
   0   3  -1   78.42    1.36
   0   3  -1   76.10    1.41
   0  -3   1   77.83    1.41
   0  -3   1   76.86    1.36
   0  -3   1   78.26    1.46
   0  -3   1   76.94    1.41
   0  -3   1   75.65    1.40
   0  -3   1   77.47    1.36
   1   3  -1   37.04    0.69
   1   3  -1   36.38    0.70
   1   3  -1   36.69    0.66
  -1  -3   1   36.84    0.67
  -1  -3   1   37.66    0.71
  -1  -3   1   37.02    0.73
  -1  -3   1   37.08    0.69
  -1  -3   1   37.62    0.67
  -1  -3   1   37.10    0.69
   2   3  -1    6.73    0.16
   2   3  -1    6.49    0.16
  -2  -3   1    6.66    0.14
  -2  -3   1    6.63    0.15
  -2  -3   1    6.37    0.14
  -2  -3   1    6.60    0.16
   3   3  -1   25.01    0.49
   3   3  -1   25.14    0.48
   3   3  -1   25.37    0.48
  -3  -3   1   25.55    0.47
  -3  -3   1   25.08    0.46
  -3  -3   1   25.16    0.46
   4   3  -1    9.49    0.22
  -4  -3   1    9.50    0.20
  -4  -3   1    9.32    0.19
  -4  -3   1    9.04    0.19
  -4  -3   1    9.52    0.20
   5   3  -1   17.58    0.36
  -5  -3   1   17.17    0.34
  -5  -3   1   17.38    0.34
  -5  -3   1   17.28    0.34
  -5  -3   1   17.58    0.34
   6   3  -1   -0.03    0.07
  -6  -3   1   -0.05    0.04
  -6  -3   1   -0.02    0.05
  -6  -3   1   -0.04    0.04
  -6  -3   1    0.02    0.05
   7   3  -1    0.20    0.09
  -7  -3   1    0.35    0.07
  -7  -3   1    0.33    0.06
  -7  -3   1    0.29    0.05
  -7  -3   1    0.34    0.07
   8   3  -1    5.30    0.21
  -8  -3   1    5.50    0.18
  -8  -3   1    5.79    0.24
  -8  -3   1    5.54    0.16
  -8  -3   1    5.48    0.17
  -8  -3   1    5.46    0.17
   9   3  -1    0.06    0.10
  -9  -3   1    0.02    0.08
  -9  -3   1   -0.01    0.12
  -9  -3   1   -0.06    0.07
  -9  -3   1    0.03    0.07
  10   3  -1    2.33    0.18
 -10  -3   1    2.34    0.16
 -10  -3   1    2.40    0.15
 -10  -3   1    2.06    0.19
 -10  -3   1    2.52    0.12
 -11  -3   1    1.12    0.12
 -11  -3   1    1.24    0.16
 -11  -3   1    1.15    0.12
 -11  -3   1    1.13    0.17
 -12  -3   1    0.06    0.11
 -12  -3   1   -0.03    0.13
 -12  -3   1    0.09    0.16
 -13  -3   1    0.32    0.12
 -13  -3   1    0.48    0.16
 -12   4   0    0.69    0.23
 -12   4   0    1.00    0.21
  12  -4   0    0.73    0.20
 -11   4   0    1.11    0.23
 -11   4   0    1.13    0.21
  11  -4   0    1.38    0.21
 -10   4   0   -0.14    0.16
 -10   4   0    0.09    0.17
  10  -4   0   -0.03    0.16
  -9   4   0    0.60    0.18
  -9   4   0    0.50    0.17
   9  -4   0    0.64    0.16
  -8   4   0    1.27    0.19
  -8   4   0    1.23    0.13
  -8   4   0    1.23    0.18
  -8   4   0    1.14    0.09
   8  -4   0    0.84    0.16
  -7   4   0    0.38    0.09
  -7   4   0    0.21    0.06
  -7   4   0    0.06    0.14
  -7   4   0    0.19    0.14
  -7   4   0    0.18    0.09
   7  -4   0    0.38    0.13
  -6   4   0    0.13    0.07
  -6   4   0    0.13    0.12
  -6   4   0    0.04    0.08
  -6   4   0    0.11    0.12
   6  -4   0    0.18    0.07
   6  -4   0   -0.02    0.11
  -5   4   0    0.99    0.14
  -5   4   0    0.71    0.08
  -5   4   0    0.83    0.09
  -5   4   0    0.85    0.14
   5  -4   0    0.85    0.08
   5  -4   0    0.84    0.12
  -4   4   0    0.06    0.06
  -4   4   0    0.19    0.11
  -4   4   0   -0.03    0.06
  -4   4   0    0.00    0.10
   4  -4   0    0.07    0.06
   4  -4   0    0.08    0.09
   4  -4   0    0.00    0.05
  -3   4   0    0.08    0.10
  -3   4   0    0.07    0.05
  -3   4   0    0.05    0.09
  -3   4   0    0.07    0.05
   3  -4   0   -0.08    0.08
   3  -4   0    0.08    0.08
   3  -4   0    0.07    0.05
   3  -4   0    0.13    0.06
  -2   4   0    7.33    0.20
  -2   4   0    7.86    0.24
  -2   4   0    7.93    0.20
  -2   4   0    7.56    0.25
   2  -4   0    7.68    0.23
   2  -4   0    7.74    0.24
   2  -4   0    8.23    0.20
   2  -4   0    7.50    0.20
  -1   4   0    2.74    0.12
  -1   4   0    2.71    0.11
  -1   4   0    2.85    0.15
  -1   4   0    2.56    0.14
   1  -4   0    2.71    0.15
   1  -4   0    2.76    0.08
   1  -4   0    2.83    0.12
   1  -4   0    2.65    0.16
   1  -4   0    2.59    0.11
   1  -4   0    2.83    0.14
   0   4   0   18.17    0.36
   0   4   0   17.96    0.41
   0   4   0   17.84    0.35
   0   4   0   16.99    0.39
   0  -4   0   18.76    0.40
   0  -4   0   18.41    0.36
   0  -4   0   17.92    0.36
   0  -4   0   17.67    0.36
   0  -4   0   18.04    0.38
   0  -4   0   18.08    0.41
   1   4   0   20.87    0.39
   1   4   0   21.25    0.43
  -1  -4   0   21.56    0.45
  -1  -4   0   20.14    0.40
  -1  -4   0   20.25    0.40
  -1  -4   0   20.38    0.42
  -1  -4   0   20.64    0.43
   2   4   0   35.53    0.68
  -2  -4   0   34.92    0.64
  -2  -4   0   34.87    0.64
  -2  -4   0   34.66    0.67
  -2  -4   0   35.13    0.67
  -2  -4   0   35.46    0.66
   3   4   0   11.82    0.27
  -3  -4   0   12.16    0.25
  -3  -4   0   11.87    0.27
  -3  -4   0   12.15    0.25
  -3  -4   0   12.41    0.27
   4   4   0    1.52    0.11
  -4  -4   0    1.66    0.10
  -4  -4   0    1.60    0.09
  -4  -4   0    1.54    0.08
  -4  -4   0    1.52    0.09
   5   4   0   12.13    0.29
  -5  -4   0   12.43    0.28
  -5  -4   0   11.94    0.26
  -5  -4   0   11.95    0.26
  -5  -4   0   12.36    0.26
   6   4   0    0.28    0.08
  -6  -4   0    0.23    0.05
  -6  -4   0    0.25    0.08
  -6  -4   0    0.20    0.05
  -6  -4   0    0.17    0.06
   7   4   0    3.13    0.15
  -7  -4   0    2.92    0.13
  -7  -4   0    2.85    0.14
  -7  -4   0    2.83    0.14
   8   4   0   10.25    0.30
  -8  -4   0   11.05    0.27
  -8  -4   0   10.98    0.26
  -8  -4   0   11.15    0.28
   9   4   0    3.52    0.19
  -9  -4   0    3.43    0.15
  -9  -4   0    3.40    0.15
  -9  -4   0    3.08    0.17
  -9  -4   0    3.15    0.22
  10   4   0    3.18    0.22
 -10  -4   0    2.63    0.17
 -10  -4   0    3.35    0.17
 -10  -4   0    3.06    0.14
 -10  -4   0    2.71    0.23
 -11  -4   0    0.14    0.14
 -11  -4   0    0.02    0.10
 -11  -4   0    0.17    0.09
 -12  -4   0   -0.09    0.13
 -12  -4   0   -0.02    0.10
 -12  -4   0    0.09    0.15
 -11   5   1    0.63    0.20
 -11   5   1    0.72    0.23
  11  -5  -1    0.69    0.20
 -10   5   1   -0.02    0.18
 -10   5   1   -0.14    0.17
  10  -5  -1    0.15    0.16
  -9   5   1    0.99    0.18
  -9   5   1    0.84    0.20
   9  -5  -1    0.73    0.17
  -8   5   1   -0.13    0.14
  -8   5   1   -0.17    0.14
   8  -5  -1    0.05    0.14
  -7   5   1    0.28    0.15
  -7   5   1    0.47    0.16
  -7   5   1    0.14    0.09
   7  -5  -1    0.15    0.13
  -6   5   1    8.33    0.32
  -6   5   1    9.23    0.28
  -6   5   1    9.21    0.28
  -6   5   1    8.91    0.33
   6  -5  -1    8.89    0.31
  -5   5   1    0.06    0.12
  -5   5   1   -0.03    0.07
  -5   5   1    0.15    0.07
  -5   5   1    0.04    0.13
   5  -5  -1    0.06    0.07
   5  -5  -1    0.15    0.11
  -4   5   1   42.69    0.81
  -4   5   1   43.57    0.81
  -4   5   1   42.51    0.87
  -4   5   1   43.08    0.91
   4  -5  -1   42.70    0.86
   4  -5  -1   41.78    0.80
   4  -5  -1   35.42    0.79
  -3   5   1    2.51    0.19
  -3   5   1    2.58    0.14
  -3   5   1    2.37    0.16
   3  -5  -1    2.24    0.16
   3  -5  -1    2.67    0.14
   3  -5  -1    2.47    0.12
  -2   5   1    2.77    0.13
  -2   5   1    2.72    0.17
  -2   5   1    2.65    0.18
  -2   5   1    2.97    0.13
   2  -5  -1    2.35    0.18
   2  -5  -1    2.68    0.14
   2  -5  -1    2.61    0.16
   2  -5  -1    2.81    0.12
  -1   5   1    0.04    0.08
  -1   5   1    0.00    0.09
  -1   5   1    0.05    0.05
  -1   5   1    0.09    0.05
   1  -5  -1    0.10    0.07
   1  -5  -1    0.17    0.03
   1  -5  -1    0.14    0.08
   1  -5  -1    0.10    0.05
   1  -5  -1    0.11    0.05
   0   5   1    2.61    0.12
   0   5   1    2.70    0.15
   0  -5  -1    3.09    0.16
   0  -5  -1    2.77    0.12
   0  -5  -1    2.72    0.14
   0  -5  -1    2.70    0.17
   0  -5  -1    2.72    0.13
   1   5   1    0.04    0.05
   1   5   1    0.03    0.07
  -1  -5  -1    0.01    0.05
  -1  -5  -1   -0.03    0.07
  -1  -5  -1    0.03    0.05
  -1  -5  -1    0.01    0.07
  -1  -5  -1    0.02    0.07
   2   5   1    1.48    0.11
  -2  -5  -1    1.45    0.10
  -2  -5  -1    1.41    0.09
  -2  -5  -1    1.29    0.09
  -2  -5  -1    1.32    0.09
   3   5   1    1.38    0.10
  -3  -5  -1    1.26    0.09
  -3  -5  -1    1.21    0.09
  -3  -5  -1    1.36    0.11
  -3  -5  -1    1.37    0.09
  -3  -5  -1    1.33    0.10
   4   5   1    0.78    0.09
  -4  -5  -1    0.64    0.06
  -4  -5  -1    0.66    0.09
  -4  -5  -1    0.67    0.07
  -4  -5  -1    0.61    0.08
   5   5   1    1.79    0.14
  -5  -5  -1    1.91    0.10
  -5  -5  -1    1.78    0.11
  -5  -5  -1    2.06    0.13
  -5  -5  -1    1.91    0.11
   6   5   1    8.74    0.25
  -6  -5  -1    9.07    0.24
  -6  -5  -1    8.65    0.23
  -6  -5  -1    8.78    0.23
  -6  -5  -1    8.89    0.22
   7   5   1    0.36    0.10
  -7  -5  -1    0.28    0.07
  -7  -5  -1    0.44    0.07
  -7  -5  -1    0.25    0.09
  -7  -5  -1    0.37    0.08
   8   5   1    0.10    0.11
  -8  -5  -1    0.08    0.09
  -8  -5  -1    0.11    0.08
  -8  -5  -1    0.22    0.07
   9   5   1    0.17    0.11
  -9  -5  -1    0.27    0.10
  -9  -5  -1    0.17    0.08
  -9  -5  -1    0.23    0.08
 -10  -5  -1   -0.06    0.08
 -10  -5  -1    0.04    0.14
 -10  -5  -1    0.11    0.08
 -10  -5  -1    0.01    0.09
 -11  -5  -1    0.16    0.09
 -11  -5  -1    0.05    0.10
 -11  -5  -1   -0.02    0.14
 -12  -5  -1    0.94    0.13
 -12  -5  -1    0.98    0.18
 -11   6   2    3.64    0.33
 -11   6   2    3.16    0.27
  11  -6  -2    3.35    0.28
 -10   6   2    2.01    0.24
 -10   6   2    1.86    0.26
  10  -6  -2    1.85    0.22
  -9   6   2    0.74    0.19
  -9   6   2    0.55    0.20
   9  -6  -2    1.15    0.18
  -8   6   2    0.21    0.18
  -8   6   2    0.21    0.16
   8  -6  -2    0.68    0.16
  -7   6   2   -0.06    0.15
  -7   6   2    0.10    0.15
   7  -6  -2    0.10    0.13
  -6   6   2    1.94    0.21
  -6   6   2    2.24    0.17
  -6   6   2    2.08    0.20
   6  -6  -2    2.07    0.19
  -5   6   2    0.17    0.14
  -5   6   2    0.19    0.14
  -5   6   2    0.14    0.08
  -5   6   2    0.17    0.08
   5  -6  -2    0.04    0.07
   5  -6  -2    0.14    0.12
  -4   6   2    3.41    0.17
  -4   6   2    3.34    0.23
  -4   6   2    3.18    0.17
  -4   6   2    2.89    0.21
   4  -6  -2    2.79    0.14
   4  -6  -2    3.12    0.20
  -3   6   2    0.13    0.12
  -3   6   2   -0.02    0.03
  -3   6   2    0.11    0.07
  -3   6   2    0.09    0.12
   3  -6  -2   -0.09    0.08
   3  -6  -2   -0.02    0.06
   3  -6  -2    0.09    0.07
  -2   6   2    0.63    0.12
  -2   6   2    1.14    0.09
  -2   6   2    0.95    0.14
  -2   6   2    0.87    0.08
   2  -6  -2    0.78    0.11
   2  -6  -2    0.81    0.08
   2  -6  -2    0.96    0.09
  -1   6   2   -0.07    0.10
  -1   6   2    0.00    0.06
   1  -6  -2   -0.01    0.05
   1  -6  -2    0.04    0.03
   1  -6  -2   -0.06    0.08
   1  -6  -2   -0.02    0.05
   1  -6  -2    0.02    0.08
   0   6   2    0.58    0.07
   0   6   2    0.70    0.11
   0  -6  -2    0.59    0.07
   0  -6  -2    0.56    0.10
   0  -6  -2    0.65    0.07
   0  -6  -2    0.59    0.09
   1   6   2    4.04    0.19
  -1  -6  -2    3.88    0.20
  -1  -6  -2    3.68    0.14
  -1  -6  -2    3.60    0.14
  -1  -6  -2    3.94    0.16
   2   6   2    8.71    0.26
  -2  -6  -2    8.56    0.27
  -2  -6  -2    8.63    0.22
  -2  -6  -2    7.87    0.22
  -2  -6  -2    8.46    0.25
  -2  -6  -2    8.33    0.24
   3   6   2    0.04    0.08
  -3  -6  -2   -0.04    0.09
  -3  -6  -2   -0.04    0.05
  -3  -6  -2   -0.12    0.05
  -3  -6  -2    0.12    0.07
  -3  -6  -2   -0.07    0.05
   4   6   2    1.31    0.12
  -4  -6  -2    1.27    0.11
  -4  -6  -2    1.13    0.09
  -4  -6  -2    1.29    0.10
  -4  -6  -2    1.24    0.11
   5   6   2    0.67    0.11
  -5  -6  -2    0.51    0.10
  -5  -6  -2    0.47    0.07
  -5  -6  -2    0.46    0.07
  -5  -6  -2    0.55    0.09
   6   6   2    2.51    0.17
  -6  -6  -2    2.50    0.13
  -6  -6  -2    2.42    0.15
  -6  -6  -2    2.47    0.16
  -6  -6  -2    2.32    0.13
   7   6   2    1.29    0.14
  -7  -6  -2    1.38    0.10
  -7  -6  -2    1.11    0.12
  -7  -6  -2    1.39    0.11
   8   6   2    0.71    0.13
  -8  -6  -2    0.39    0.11
  -8  -6  -2    0.60    0.09
  -8  -6  -2    0.55    0.09
   9   6   2    2.27    0.18
  -9  -6  -2    2.27    0.15
  -9  -6  -2    2.48    0.16
  -9  -6  -2    2.25    0.16
 -10  -6  -2    0.39    0.09
 -10  -6  -2    0.23    0.10
 -10  -6  -2    0.04    0.10
 -11  -6  -2    0.09    0.15
 -11  -6  -2    0.28    0.11
 -12  -6  -2    0.13    0.11
 -12  -6  -2   -0.01    0.17
 -10   7   3    1.14    0.22
 -10   7   3    1.15    0.25
  10  -7  -3    1.23    0.22
  -9   7   3    0.91    0.21
  -9   7   3    1.58    0.24
   9  -7  -3    1.31    0.20
  -8   7   3    0.26    0.18
  -8   7   3    0.00    0.17
   8  -7  -3    0.24    0.16
  -7   7   3    0.17    0.15
  -7   7   3    0.16    0.17
   7  -7  -3    0.11    0.14
  -6   7   3    3.49    0.27
  -6   7   3    3.11    0.24
   6  -7  -3    3.48    0.24
  -5   7   3    0.12    0.14
  -5   7   3   -0.02    0.14
   5  -7  -3    0.10    0.13
  -4   7   3    3.26    0.25
  -4   7   3    3.14    0.23
  -4   7   3    3.42    0.18
   4  -7  -3    3.24    0.21
   4  -7  -3    3.35    0.16
  -3   7   3    1.04    0.09
  -3   7   3    1.46    0.17
  -3   7   3    1.81    0.18
   3  -7  -3    1.98    0.14
   3  -7  -3    1.68    0.12
   3  -7  -3    1.66    0.15
  -2   7   3   16.40    0.45
  -2   7   3   15.86    0.43
  -2   7   3   15.36    0.37
   2  -7  -3   15.61    0.37
   2  -7  -3   15.37    0.41
   2  -7  -3   16.11    0.37
  -1   7   3   10.55    0.32
  -1   7   3    9.93    0.27
   1  -7  -3    9.89    0.30
   1  -7  -3    9.53    0.27
   1  -7  -3    9.96    0.26
   1  -7  -3    9.61    0.22
   0   7   3   15.02    0.34
   0   7   3   15.18    0.40
   0  -7  -3   15.30    0.38
   0  -7  -3   14.97    0.35
   0  -7  -3   14.92    0.35
   1   7   3    9.23    0.29
  -1  -7  -3    9.24    0.31
  -1  -7  -3    8.80    0.27
  -1  -7  -3    9.10    0.24
  -1  -7  -3    8.80    0.25
   2   7   3    2.83    0.18
  -2  -7  -3    3.07    0.14
  -2  -7  -3    3.11    0.20
  -2  -7  -3    2.92    0.16
  -2  -7  -3    2.95    0.14
  -2  -7  -3    2.69    0.14
   3   7   3   31.13    0.67
  -3  -7  -3   30.41    0.64
  -3  -7  -3   31.23    0.62
  -3  -7  -3   31.72    0.66
  -3  -7  -3   30.65    0.62
  -3  -7  -3   31.23    0.62
   4   7   3    1.79    0.14
  -4  -7  -3    1.88    0.12
  -4  -7  -3    1.72    0.12
  -4  -7  -3    1.81    0.15
   5   7   3   -0.17    0.10
  -5  -7  -3   -0.08    0.06
  -5  -7  -3   -0.02    0.07
  -5  -7  -3    0.04    0.10
  -5  -7  -3   -0.01    0.08
   6   7   3    0.21    0.11
  -6  -7  -3    0.41    0.08
  -6  -7  -3    0.24    0.11
  -6  -7  -3    0.44    0.08
   7   7   3    3.37    0.20
  -7  -7  -3    3.54    0.17
  -7  -7  -3    3.50    0.20
  -7  -7  -3    3.17    0.16
   8   7   3    0.73    0.14
  -8  -7  -3    0.81    0.10
  -8  -7  -3    0.51    0.10
  -8  -7  -3    0.79    0.13
   9   7   3    0.88    0.15
  -9  -7  -3    0.72    0.13
  -9  -7  -3    0.71    0.11
  -9  -7  -3    1.06    0.11
 -10  -7  -3    3.16    0.19
 -10  -7  -3    2.99    0.19
 -11  -7  -3   -0.12    0.10
  -9   8   4   -0.10    0.18
  -9   8   4   -0.04    0.21
   9  -8  -4   -0.38    0.17
  -8   8   4    0.08    0.20
  -8   8   4    0.06    0.17
   8  -8  -4    0.04    0.16
  -7   8   4    0.06    0.18
  -7   8   4   -0.02    0.16
   7  -8  -4   -0.04    0.15
  -6   8   4   -0.14    0.16
  -6   8   4    0.12    0.16
   6  -8  -4    0.10    0.14
  -5   8   4    0.47    0.16
  -5   8   4    0.11    0.15
   5  -8  -4    0.10    0.13
  -4   8   4    7.44    0.34
  -4   8   4    7.94    0.33
   4  -8  -4    7.79    0.30
  -3   8   4    0.29    0.15
  -3   8   4   -0.05    0.13
   3  -8  -4    0.02    0.12
  -2   8   4    3.84    0.22
   2  -8  -4    4.28    0.19
   2  -8  -4    3.94    0.18
   2  -8  -4    3.84    0.22
  -1   8   4   10.88    0.35
  -1   8   4   11.06    0.30
   1  -8  -4   10.87    0.33
   1  -8  -4   10.85    0.30
   1  -8  -4   10.79    0.30
   1  -8  -4   10.45    0.24
   0   8   4    1.25    0.11
   0   8   4    1.27    0.16
   0  -8  -4    1.35    0.11
   0  -8  -4    1.32    0.11
   0  -8  -4    1.35    0.14
   1   8   4    0.86    0.14
  -1  -8  -4    1.07    0.10
  -1  -8  -4    1.19    0.11
  -1  -8  -4    0.92    0.13
  -1  -8  -4    0.92    0.10
   2   8   4    6.94    0.27
  -2  -8  -4    7.16    0.23
  -2  -8  -4    6.96    0.22
  -2  -8  -4    6.30    0.24
  -2  -8  -4    6.64    0.22
   3   8   4    9.10    0.30
  -3  -8  -4    9.35    0.26
  -3  -8  -4    8.75    0.30
  -3  -8  -4    9.18    0.29
  -3  -8  -4    9.29    0.26
   4   8   4    2.24    0.17
  -4  -8  -4    1.94    0.14
  -4  -8  -4    2.14    0.14
  -4  -8  -4    2.05    0.16
   5   8   4   14.88    0.40
  -5  -8  -4   14.00    0.38
  -5  -8  -4   14.07    0.35
  -5  -8  -4   14.47    0.35
   6   8   4    1.23    0.16
  -6  -8  -4    1.00    0.15
  -6  -8  -4    1.20    0.12
  -6  -8  -4    1.38    0.11
   7   8   4    1.74    0.18
  -7  -8  -4    1.98    0.14
  -7  -8  -4    2.03    0.15
  -7  -8  -4    2.01    0.17
   8   8   4    0.80    0.15
  -8  -8  -4    0.63    0.10
  -8  -8  -4    0.56    0.14
  -8  -8  -4    0.51    0.11
   9   8   4    0.34    0.15
  -9  -8  -4    0.06    0.13
  -9  -8  -4    0.05    0.10
 -10  -8  -4    0.36    0.13
 -10  -8  -4    0.17    0.11
 -11  -8  -4    0.32    0.12
  -8   9   5    0.22    0.23
  -8   9   5    0.13    0.20
   8  -9  -5    0.24    0.18
  -7   9   5    0.52    0.22
  -7   9   5    0.38    0.19
   7  -9  -5    0.45    0.17
  -6   9   5    3.06    0.26
  -6   9   5    2.76    0.27
   6  -9  -5    2.84    0.24
  -5   9   5   -0.03    0.17
  -5   9   5   -0.07    0.17
   5  -9  -5   -0.01    0.15
  -4   9   5    0.11    0.15
   4  -9  -5    0.03    0.13
  -3   9   5    0.53    0.17
   3  -9  -5    0.66    0.15
  -2   9   5    0.87    0.16
   2  -9  -5    1.03    0.15
  -1   9   5    0.72    0.16
   1  -9  -5    0.79    0.07
   1  -9  -5    1.01    0.15
   1  -9  -5    0.96    0.11
   0   9   5    3.09    0.23
   0  -9  -5    3.74    0.18
   0  -9  -5    3.36    0.21
   1   9   5    0.39    0.14
  -1  -9  -5    0.40    0.13
  -1  -9  -5    0.37    0.09
   2   9   5   -0.04    0.12
  -2  -9  -5    0.08    0.08
  -2  -9  -5    0.07    0.08
  -2  -9  -5    0.11    0.11
   3   9   5    1.98    0.18
  -3  -9  -5    1.75    0.13
  -3  -9  -5    1.93    0.15
  -3  -9  -5    1.72    0.17
  -3  -9  -5    1.67    0.16
   4   9   5    6.23    0.27
  -4  -9  -5    6.19    0.22
  -4  -9  -5    6.06    0.26
  -4  -9  -5    6.76    0.24
   5   9   5    3.34    0.23
  -5  -9  -5    3.02    0.17
  -5  -9  -5    3.06    0.17
  -5  -9  -5    2.89    0.21
   6   9   5    0.34    0.14
  -6  -9  -5    0.07    0.13
  -6  -9  -5    0.16    0.09
   7   9   5   -0.12    0.14
  -7  -9  -5    0.00    0.13
  -7  -9  -5    0.00    0.09
   8   9   5    1.16    0.18
  -8  -9  -5    0.99    0.13
  -8  -9  -5    1.31    0.17
  -9  -9  -5   -0.05    0.13
  -9  -9  -5    0.12    0.11
 -10  -9  -5    0.01    0.11
  -7  10   6    0.49    0.23
  -7  10   6    0.14    0.19
   7 -10  -6    0.03    0.18
  -6  10   6    0.41    0.19
   6 -10  -6    0.17    0.16
  -5  10   6    0.10    0.18
   5 -10  -6    0.24    0.16
  -4  10   6    0.48    0.18
   4 -10  -6    0.48    0.16
  -3  10   6    0.19    0.16
   3 -10  -6    0.35    0.15
  -2  10   6    1.53    0.20
   2 -10  -6    1.15    0.17
  -1  10   6    0.17    0.15
   1 -10  -6    0.15    0.13
   0  10   6    0.88    0.18
   0 -10  -6    1.05    0.15
   1  10   6    0.00    0.14
  -1 -10  -6    0.23    0.12
   2  10   6    0.67    0.16
  -2 -10  -6    0.68    0.14
  -2 -10  -6    0.66    0.11
   3  10   6    0.06    0.14
  -3 -10  -6   -0.02    0.09
  -3 -10  -6   -0.04    0.11
  -3 -10  -6   -0.02    0.13
   4  10   6    0.12    0.15
  -4 -10  -6    0.19    0.14
  -4 -10  -6    0.17    0.10
   5  10   6    0.61    0.17
  -5 -10  -6    0.84    0.16
  -5 -10  -6    0.92    0.13
   6  10   6    0.14    0.14
  -6 -10  -6    0.04    0.14
  -6 -10  -6    0.09    0.10
   7  10   6    0.40    0.16
  -7 -10  -6    0.39    0.16
  -7 -10  -6    0.24    0.11
   8  10   6    0.67    0.17
  -8 -10  -6    0.72    0.17
  -8 -10  -6    1.04    0.14
  -9 -10  -6    0.79    0.17
  -6  11   7    0.72    0.22
   6 -11  -7    0.23    0.18
  -5  11   7    0.26    0.20
   5 -11  -7    0.25    0.17
  -4  11   7    1.57    0.23
   4 -11  -7    1.66    0.21
  -3  11   7    1.65    0.23
   3 -11  -7    1.95    0.21
  -2  11   7    1.86    0.23
   2 -11  -7    2.38    0.22
  -1  11   7   -0.14    0.16
   1 -11  -7    0.10    0.14
   0  11   7   -0.01    0.16
   0 -11  -7    0.04    0.13
   1  11   7    1.49    0.20
  -1 -11  -7    1.56    0.18
   2  11   7    0.60    0.17
  -2 -11  -7    0.33    0.15
  -2 -11  -7    0.51    0.14
   3  11   7    1.50    0.20
  -3 -11  -7    1.88    0.20
  -3 -11  -7    1.88    0.18
   4  11   7   -0.04    0.16
  -4 -11  -7    0.27    0.16
   5  11   7    0.12    0.17
  -5 -11  -7    0.03    0.15
   6  11   7    1.00    0.19
  -6 -11  -7    0.87    0.18
   7  11   7    0.22    0.17
  -7 -11  -7    0.21    0.16
  -8 -11  -7    6.23    0.31
  -4  12   8    0.73    0.22
   4 -12  -8    0.40    0.19
  -3  12   8    2.09    0.26
   3 -12  -8    2.69    0.25
  -2  12   8   -0.10    0.19
   2 -12  -8    0.01    0.16
  -1  12   8    1.05    0.21
   1 -12  -8    1.23    0.19
   0  12   8    0.22    0.18
   0 -12  -8    0.01    0.14
   1  12   8   -0.05    0.17
  -1 -12  -8   -0.09    0.13
   2  12   8    1.75    0.22
  -2 -12  -8    1.43    0.19
  -2 -12  -8    1.37    0.21
   3  12   8    1.17    0.20
  -3 -12  -8    0.81    0.19
   4  12   8    1.27    0.21
  -4 -12  -8    0.84    0.19
   5  12   8   -0.11    0.16
  -5 -12  -8   -0.06    0.16
   6  12   8   -0.08    0.18
  -6 -12  -8   -0.02    0.17
   7  12   8    0.32    0.20
  -1  13   9    1.07    0.24
   1 -13  -9    0.86    0.20
   0  13   9    0.16    0.22
   0 -13  -9    0.10    0.17
   1  13   9    0.00    0.19
  -1 -13  -9    0.12    0.16
   2  13   9    0.41    0.20
  -2 -13  -9   -0.20    0.18
  -2 -13  -9    0.13    0.16
   3  13   9    0.05    0.19
  -3 -13  -9    0.19    0.19
   4  13   9    0.53    0.20
  -5 -11 -16    0.11    0.19
   5  11  16    0.38    0.20
  -4 -11 -16    0.32    0.20
   4  11  16    0.54    0.19
  -3 -11 -16    1.17    0.22
   3  11  16    1.15    0.22
  -2 -11 -16    0.19    0.19
   2  11  16   -0.05    0.18
  -1 -11 -16    0.29    0.17
  -1 -11 -16   -0.26    0.17
   1  11  16   -0.01    0.19
   0 -11 -16    1.31    0.23
   0 -11 -16    1.54    0.21
   0  11  16    1.14    0.22
   1 -11 -16    2.28    0.24
  -1  11  16    1.93    0.23
   2 -11 -16    0.50    0.19
  -2  11  16    0.09    0.20
   3 -11 -16    2.14    0.25
  -3  11  16    1.57    0.24
  -7 -10 -15    1.21    0.24
   7  10  15    0.49    0.19
  -6 -10 -15    0.74    0.20
   6  10  15    0.39    0.19
  -5 -10 -15    0.22    0.19
   5  10  15    0.20    0.18
  -4 -10 -15    0.18    0.18
   4  10  15    0.04    0.16
  -3 -10 -15    1.45    0.21
   3  10  15    1.11    0.20
  -2 -10 -15    0.11    0.17
   2  10  15    0.02    0.16
  -1 -10 -15    0.26    0.15
  -1 -10 -15    0.45    0.18
   1  10  15    0.35    0.17
   0 -10 -15    0.40    0.15
   0  10  15    0.59    0.18
   1 -10 -15    0.02    0.14
  -1  10  15    0.14    0.16
   2 -10 -15    0.31    0.16
  -2  10  15    0.16    0.16
   3 -10 -15    1.37    0.20
  -3  10  15    1.36    0.21
   4 -10 -15    0.31    0.17
  -4  10  15    0.41    0.19
   5 -10 -15   -0.12    0.17
  -5  10  15   -0.07    0.18
  -9  -9 -14    0.43    0.22
   9   9  14    0.33    0.19
  -8  -9 -14    0.21    0.20
   8   9  14    0.51    0.19
  -7  -9 -14    1.32    0.22
   7   9  14    1.07    0.20
  -6  -9 -14    0.14    0.17
   6   9  14   -0.08    0.16
  -5  -9 -14    1.74    0.22
   5   9  14    1.41    0.20
  -4  -9 -14   -0.03    0.16
   4   9  14   -0.05    0.15
  -3  -9 -14    0.31    0.16
   3   9  14    0.18    0.15
  -2  -9 -14   -0.12    0.14
   2   9  14    0.22    0.15
  -1  -9 -14    0.24    0.14
  -1  -9 -14    0.50    0.15
   1   9  14    0.22    0.15
   0  -9 -14   -0.01    0.13
   0   9  14    0.04    0.14
   1  -9 -14   -0.10    0.13
  -1   9  14    0.07    0.14
   2  -9 -14    0.12    0.14
  -2   9  14    0.12    0.15
   3  -9 -14    0.88    0.17
  -3   9  14    0.86    0.17
   4  -9 -14   -0.12    0.14
  -4   9  14   -0.05    0.15
   5  -9 -14    0.18    0.16
  -5   9  14   -0.09    0.15
   6  -9 -14    0.84    0.20
  -6   9  14    1.03    0.20
 -10  -8 -13    0.02    0.19
  10   8  13   -0.07    0.18
  -9  -8 -13    1.91    0.25
   9   8  13    2.04    0.24
  -8  -8 -13    1.50    0.23
   8   8  13    1.59    0.21
  -7  -8 -13    0.59    0.18
   7   8  13    0.31    0.17
  -6  -8 -13    0.27    0.17
   6   8  13    0.34    0.16
  -5  -8 -13   -0.08    0.15
   5   8  13    0.03    0.15
  -4  -8 -13    0.80    0.17
   4   8  13    0.42    0.16
  -3  -8 -13    0.05    0.14
   3   8  13    0.05    0.14
  -2  -8 -13    1.22    0.18
   2   8  13    1.29    0.18
  -1  -8 -13    3.96    0.23
  -1  -8 -13    3.86    0.23
   1   8  13    3.56    0.23
   0  -8 -13    1.90    0.18
   0   8  13    1.43    0.18
   1  -8 -13    1.33    0.16
  -1   8  13    1.07    0.17
   2  -8 -13    0.45    0.14
  -2   8  13    0.26    0.14
   3  -8 -13   -0.11    0.12
  -3   8  13    0.12    0.15
   4  -8 -13    0.66    0.16
  -4   8  13    0.53    0.15
   5  -8 -13    0.04    0.14
  -5   8  13    0.02    0.15
   6  -8 -13    0.77    0.17
  -6   8  13    1.02    0.18
   7  -8 -13    0.65    0.17
  -7   8  13    0.03    0.17
   8  -8 -13   -0.01    0.17
  -8   8  13    0.39    0.17
  11   7  12    0.88    0.21
 -10  -7 -12    0.21    0.18
  10   7  12    0.39    0.18
  -9  -7 -12    0.44    0.18
   9   7  12    0.30    0.17
  -8  -7 -12    1.89    0.23
   8   7  12    1.55    0.20
  -7  -7 -12    0.29    0.17
   7   7  12    0.04    0.15
  -6  -7 -12    0.03    0.16
   6   7  12    0.02    0.14
  -5  -7 -12    9.47    0.35
   5   7  12    9.10    0.34
  -4  -7 -12    1.83    0.19
   4   7  12    1.69    0.17
  -3  -7 -12    0.12    0.14
   3   7  12    0.16    0.12
  -2  -7 -12    0.00    0.11
   2   7  12    0.02    0.08
   2   7  12   -0.03    0.08
   2   7  12   -0.05    0.12
  -1  -7 -12    3.89    0.22
  -1  -7 -12    3.75    0.23
   1   7  12    3.82    0.22
   1   7  12    3.84    0.19
   0  -7 -12    0.09    0.11
   0   7  12    0.24    0.09
   0   7  12    0.08    0.08
   0   7  12    0.08    0.12
   1  -7 -12   11.49    0.35
  -1   7  12   11.43    0.36
  -1   7  12   11.86    0.32
  -1   7  12   11.28    0.31
   2  -7 -12    2.50    0.20
  -2   7  12    2.45    0.20
  -2   7  12    2.83    0.19
   3  -7 -12    0.14    0.13
  -3   7  12    0.14    0.09
  -3   7  12    0.03    0.13
   4  -7 -12    0.97    0.15
  -4   7  12    0.89    0.15
  -4   7  12    0.87    0.12
   5  -7 -12    0.26    0.14
  -5   7  12   -0.08    0.12
  -5   7  12   -0.06    0.09
   6  -7 -12   -0.12    0.13
  -6   7  12   -0.01    0.10
  -6   7  12    0.08    0.14
   7  -7 -12    0.12    0.15
  -7   7  12   -0.07    0.14
   8  -7 -12   -0.04    0.15
  -8   7  12   -0.13    0.14
  -9   7  12    0.28    0.16
 -11  -6 -11   -0.05    0.19
  11   6  11    0.09    0.18
 -10  -6 -11   -0.02    0.18
  10   6  11    0.06    0.16
  -9  -6 -11    0.00    0.17
   9   6  11    0.13    0.16
  -8  -6 -11    0.27    0.16
   8   6  11   -0.14    0.14
  -7  -6 -11    1.67    0.20
   7   6  11    2.19    0.20
  -6  -6 -11    0.03    0.08
  -6  -6 -11    0.06    0.14
   6   6  11   -0.02    0.13
  -5  -6 -11   21.29    0.47
  -5  -6 -11   20.33    0.53
   5   6  11   20.35    0.52
  -4  -6 -11    1.71    0.18
  -4  -6 -11    1.62    0.12
  -4  -6 -11    1.87    0.15
   4   6  11    1.75    0.13
   4   6  11    1.72    0.17
  -3  -6 -11   32.38    0.66
  -3  -6 -11   31.92    0.66
  -3  -6 -11   32.55    0.73
   3   6  11   32.79    0.66
   3   6  11   31.81    0.71
  -2  -6 -11    0.47    0.08
  -2  -6 -11    0.49    0.13
   2   6  11    0.54    0.09
   2   6  11    0.42    0.12
   2   6  11    0.42    0.09
   2   6  11    0.42    0.09
  -1  -6 -11    1.69    0.16
  -1  -6 -11    1.67    0.11
  -1  -6 -11    1.39    0.14
   1   6  11    1.71    0.12
   1   6  11    1.28    0.11
   1   6  11    1.26    0.11
   1   6  11    1.32    0.15
   0  -6 -11    0.14    0.09
   0  -6 -11    0.15    0.07
   0   6  11    0.25    0.12
   0   6  11    0.14    0.07
   0   6  11    0.14    0.08
   1  -6 -11   15.32    0.35
   1  -6 -11   15.89    0.40
  -1   6  11   15.02    0.41
  -1   6  11   15.12    0.37
  -1   6  11   15.37    0.37
   2  -6 -11    1.20    0.14
  -2   6  11    1.16    0.11
  -2   6  11    1.25    0.11
  -2   6  11    0.91    0.14
   3  -6 -11    0.89    0.13
  -3   6  11    0.77    0.10
  -3   6  11    0.81    0.13
  -3   6  11    1.00    0.11
   4  -6 -11    5.04    0.24
  -4   6  11    5.11    0.23
  -4   6  11    5.24    0.21
  -4   6  11    5.15    0.22
   5  -6 -11    0.47    0.13
  -5   6  11    0.41    0.10
  -5   6  11    0.41    0.10
  -5   6  11    0.43    0.13
   6  -6 -11    0.14    0.12
  -6   6  11    0.14    0.09
  -6   6  11   -0.05    0.12
   7  -6 -11    0.11    0.13
  -7   6  11    0.17    0.10
  -7   6  11    0.20    0.13
   8  -6 -11   -0.05    0.13
  -8   6  11    0.05    0.11
  -8   6  11    0.20    0.14
   9  -6 -11    0.26    0.16
  -9   6  11   -0.03    0.18
  -9   6  11    0.06    0.14
 -10   6  11   -0.12    0.20
 -12  -5 -10    0.21    0.20
 -12  -5 -10    0.20    0.19
  12   5  10    0.21    0.18
 -11  -5 -10    0.42    0.19
 -11  -5 -10   -0.05    0.18
  11   5  10    0.40    0.18
 -10  -5 -10    1.85    0.23
  10   5  10    2.41    0.23
  -9  -5 -10    0.08    0.15
   9   5  10    0.03    0.14
  -8  -5 -10    0.16    0.15
   8   5  10    0.61    0.16
  -7  -5 -10    4.43    0.20
  -7  -5 -10    4.26    0.27
   7   5  10    4.88    0.25
  -6  -5 -10    0.11    0.13
  -6  -5 -10    0.19    0.08
  -6  -5 -10    0.35    0.09
   6   5  10    0.27    0.13
  -5  -5 -10    0.48    0.09
  -5  -5 -10    0.64    0.14
  -5  -5 -10    0.62    0.09
   5   5  10    0.59    0.14
   5   5  10    0.51    0.09
  -4  -5 -10    0.03    0.06
  -4  -5 -10    0.07    0.06
  -4  -5 -10   -0.12    0.11
   4   5  10   -0.08    0.06
   4   5  10    0.01    0.11
  -3  -5 -10   22.77    0.55
  -3  -5 -10   23.26    0.49
  -3  -5 -10   23.71    0.49
   3   5  10   23.03    0.54
   3   5  10   23.51    0.49
  -2  -5 -10    0.13    0.06
  -2  -5 -10    0.09    0.10
  -2  -5 -10   -0.04    0.06
   2   5  10    0.07    0.09
   2   5  10    0.09    0.06
   2   5  10    0.17    0.07
  -1  -5 -10    4.85    0.22
  -1  -5 -10    5.64    0.18
  -1  -5 -10    5.61    0.21
   1   5  10    5.26    0.18
   1   5  10    5.52    0.19
   1   5  10    5.24    0.22
   0  -5 -10    0.19    0.06
   0  -5 -10    0.07    0.08
   0   5  10    0.14    0.07
   0   5  10    0.00    0.07
   0   5  10    0.11    0.06
   0   5  10    0.13    0.10
   1  -5 -10    3.87    0.18
   1  -5 -10    3.71    0.15
  -1   5  10    3.56    0.15
  -1   5  10    3.93    0.16
  -1   5  10    3.59    0.20
   2  -5 -10    3.57    0.19
  -2   5  10    3.89    0.16
  -2   5  10    3.60    0.16
  -2   5  10    3.47    0.18
   3  -5 -10    2.67    0.17
  -3   5  10    2.86    0.15
  -3   5  10    2.72    0.16
  -3   5  10    2.76    0.17
   4  -5 -10   -0.02    0.10
  -4   5  10    0.10    0.07
  -4   5  10    0.16    0.08
  -4   5  10   -0.03    0.11
   5  -5 -10    0.32    0.11
  -5   5  10    0.29    0.08
  -5   5  10    0.26    0.12
  -5   5  10    0.43    0.09
   6  -5 -10    0.55    0.12
  -6   5  10    0.48    0.12
  -6   5  10    0.43    0.09
  -6   5  10    0.41    0.09
   7  -5 -10    0.19    0.13
  -7   5  10    0.22    0.09
  -7   5  10    0.35    0.13
  -7   5  10    0.28    0.15
  -7   5  10    0.24    0.10
   8  -5 -10    0.44    0.15
  -8   5  10    0.39    0.11
  -8   5  10    0.49    0.14
  -8   5  10    0.49    0.17
   9  -5 -10    0.10    0.14
  -9   5  10   -0.02    0.12
  -9   5  10    0.34    0.18
  -9   5  10    0.09    0.11
 -10   5  10   -0.17    0.17
 -10   5  10    0.00    0.13
 -10   5  10    0.05    0.11
 -12  -4  -9    0.19    0.19
 -12  -4  -9    0.39    0.20
  12   4   9   -0.21    0.17
 -11  -4  -9    0.07    0.18
 -11  -4  -9   -0.04    0.17
  11   4   9    0.35    0.17
 -10  -4  -9   -0.16    0.16
 -10  -4  -9    0.09    0.16
  -9  -4  -9    3.23    0.26
   9   4   9    3.02    0.24
  -8  -4  -9    0.35    0.15
  -8  -4  -9    0.11    0.09
   8   4   9    0.46    0.15
  -7  -4  -9    2.05    0.16
  -7  -4  -9    2.03    0.15
  -7  -4  -9    2.04    0.19
   7   4   9    1.99    0.18
  -6  -4  -9    0.19    0.13
  -6  -4  -9    0.18    0.07
  -6  -4  -9    0.15    0.08
   6   4   9    0.04    0.07
   6   4   9    0.19    0.12
  -5  -4  -9    0.15    0.07
  -5  -4  -9    0.07    0.07
  -5  -4  -9    0.14    0.11
   5   4   9    0.03    0.07
   5   4   9    0.01    0.11
  -4  -4  -9    0.22    0.06
  -4  -4  -9    0.19    0.11
  -4  -4  -9    0.23    0.07
   4   4   9    0.17    0.06
   4   4   9    0.05    0.10
   4   4   9    0.16    0.06
  -3  -4  -9    4.10    0.15
  -3  -4  -9    4.15    0.20
  -3  -4  -9    3.93    0.15
   3   4   9    4.40    0.16
   3   4   9    4.31    0.19
   3   4   9    3.83    0.15
  -2  -4  -9    0.62    0.11
  -2  -4  -9    0.56    0.07
  -2  -4  -9    0.64    0.07
   2   4   9    0.63    0.10
   2   4   9    0.57    0.07
   2   4   9    0.63    0.07
  -1  -4  -9    0.26    0.08
  -1  -4  -9    0.21    0.09
  -1  -4  -9    0.25    0.06
  -1  -4  -9    0.34    0.06
   1   4   9    0.17    0.06
   1   4   9    0.30    0.09
   1   4   9    0.20    0.06
   0  -4  -9    0.70    0.07
   0  -4  -9    0.55    0.09
   0   4   9    0.54    0.10
   0   4   9    0.63    0.07
   0   4   9    0.57    0.07
   1  -4  -9    1.05    0.07
   1  -4  -9    0.94    0.10
  -1   4   9    0.99    0.08
  -1   4   9    0.92    0.08
  -1   4   9    0.63    0.10
  -1   4   9    1.03    0.08
   2  -4  -9    1.02    0.10
  -2   4   9    0.69    0.10
  -2   4   9    0.96    0.08
  -2   4   9    0.87    0.08
   3  -4  -9    5.76    0.21
  -3   4   9    5.34    0.19
  -3   4   9    5.44    0.18
  -3   4   9    5.59    0.18
   4  -4  -9    5.24    0.22
  -4   4   9    5.53    0.20
  -4   4   9    5.26    0.21
  -4   4   9    5.46    0.19
  -4   4   9    5.75    0.19
   5  -4  -9    8.78    0.28
  -5   4   9    8.89    0.25
  -5   4   9    9.02    0.31
  -5   4   9    9.14    0.26
  -5   4   9    9.40    0.28
  -5   4   9    8.66    0.26
   6  -4  -9    3.76    0.21
  -6   4   9    3.30    0.21
  -6   4   9    3.84    0.18
  -6   4   9    3.93    0.20
  -6   4   9    3.63    0.18
   7  -4  -9    4.94    0.24
  -7   4   9    4.65    0.20
  -7   4   9    4.49    0.26
  -7   4   9    4.62    0.21
  -7   4   9    4.94    0.21
   8  -4  -9    0.06    0.12
  -8   4   9   -0.01    0.13
  -8   4   9    0.05    0.09
  -8   4   9    0.13    0.09
  -8   4   9   -0.04    0.10
   9  -4  -9    0.15    0.12
  -9   4   9    0.08    0.12
  -9   4   9    0.16    0.10
  -9   4   9    0.06    0.16
 -10   4   9    0.04    0.12
 -10   4   9    0.07    0.17
 -10   4   9    0.17    0.11
 -11   4   9    0.81    0.21
 -11   4   9    0.97    0.15
 -12  -3  -8    0.85    0.21
 -12  -3  -8    0.72    0.21
  12   3   8    0.48    0.18
 -11  -3  -8    1.88    0.24
 -11  -3  -8    1.99    0.23
  11   3   8    1.79    0.22
 -10  -3  -8    0.68    0.17
 -10  -3  -8    0.64    0.18
  10   3   8    0.93    0.18
  -9  -3  -8    0.89    0.18
  -9  -3  -8    0.72    0.17
  -9  -3  -8    0.74    0.11
   9   3   8    0.71    0.16
  -8  -3  -8    0.86    0.16
  -8  -3  -8    0.74    0.11
   8   3   8    0.55    0.15
  -7  -3  -8   11.55    0.31
  -7  -3  -8   11.62    0.37
  -7  -3  -8   11.87    0.31
   7   3   8   11.74    0.36
  -6  -3  -8    0.05    0.12
  -6  -3  -8   -0.04    0.06
  -6  -3  -8   -0.10    0.07
   6   3   8    0.09    0.07
   6   3   8    0.00    0.11
  -5  -3  -8    0.27    0.07
  -5  -3  -8    0.22    0.11
  -5  -3  -8    0.23    0.06
   5   3   8    0.11    0.07
   5   3   8    0.35    0.11
  -4  -3  -8   -0.02    0.10
  -4  -3  -8   -0.06    0.05
  -4  -3  -8   -0.04    0.05
   4   3   8   -0.11    0.09
   4   3   8    0.00    0.05
   4   3   8   -0.07    0.05
  -3  -3  -8    0.28    0.06
  -3  -3  -8    0.24    0.10
  -3  -3  -8    0.19    0.05
   3   3   8    0.37    0.10
   3   3   8    0.15    0.06
   3   3   8    0.14    0.06
  -2  -3  -8    4.43    0.15
  -2  -3  -8    4.68    0.15
  -2  -3  -8    4.99    0.19
   2   3   8    4.63    0.15
   2   3   8    4.65    0.16
   2   3   8    4.67    0.18
  -1  -3  -8    5.88    0.18
  -1  -3  -8    5.98    0.17
  -1  -3  -8    5.85    0.20
  -1  -3  -8    5.77    0.17
   1   3   8    6.14    0.20
   1   3   8    5.89    0.17
   1   3   8    6.10    0.17
   0  -3  -8    0.02    0.07
   0  -3  -8   -0.01    0.04
   0   3   8   -0.02    0.05
   0   3   8    0.00    0.05
   0   3   8   -0.10    0.06
   0   3   8   -0.06    0.08
   1  -3  -8   11.32    0.29
   1  -3  -8   11.26    0.25
  -1   3   8   11.44    0.28
  -1   3   8   11.07    0.28
  -1   3   8   12.02    0.26
  -1   3   8   11.99    0.26
   2  -3  -8    4.36    0.17
  -2   3   8    3.95    0.16
  -2   3   8    4.00    0.14
  -2   3   8    4.26    0.14
  -2   3   8    3.89    0.15
  -2   3   8    4.22    0.14
   3  -3  -8    3.60    0.16
  -3   3   8    3.56    0.13
  -3   3   8    3.49    0.13
  -3   3   8    3.82    0.15
  -3   3   8    3.81    0.15
   4  -3  -8    5.86    0.21
  -4   3   8    6.04    0.18
  -4   3   8    6.08    0.18
  -4   3   8    5.97    0.22
  -4   3   8    6.00    0.20
  -4   3   8    5.85    0.19
   5  -3  -8   10.79    0.30
  -5   3   8   11.35    0.28
  -5   3   8   10.73    0.28
  -5   3   8   10.72    0.27
  -5   3   8   10.64    0.27
  -5   3   8   10.94    0.32
   6  -3  -8    2.31    0.17
  -6   3   8    2.12    0.15
  -6   3   8    2.26    0.15
  -6   3   8    2.31    0.14
  -6   3   8    1.96    0.16
  -6   3   8    2.21    0.14
   7  -3  -8    9.79    0.31
  -7   3   8    9.70    0.27
  -7   3   8    9.88    0.27
  -7   3   8    9.98    0.28
  -7   3   8    9.53    0.33
   8  -3  -8    0.15    0.12
  -8   3   8    0.15    0.10
  -8   3   8    0.19    0.08
  -8   3   8    0.09    0.08
  -8   3   8    0.27    0.09
  -8   3   8    0.03    0.13
   9  -3  -8    0.38    0.13
  -9   3   8    0.02    0.09
  -9   3   8    0.32    0.11
  -9   3   8    0.27    0.10
  -9   3   8    0.29    0.15
  -9   3   8    0.23    0.09
 -10   3   8    1.69    0.14
 -10   3   8    1.51    0.20
 -10   3   8    1.76    0.15
 -10   3   8    1.72    0.15
 -11   3   8    0.78    0.20
 -11   3   8    0.54    0.13
 -12  -2  -7   -0.23    0.17
 -12  -2  -7    0.22    0.20
  12   2   7    0.30    0.17
 -11  -2  -7    0.49    0.18
 -11  -2  -7    0.66    0.20
  11   2   7    0.92    0.18
 -10  -2  -7    2.82    0.25
 -10  -2  -7    2.84    0.23
  10   2   7    2.96    0.24
  -9  -2  -7    1.26    0.19
  -9  -2  -7    1.43    0.13
  -9  -2  -7    1.39    0.19
   9   2   7    1.46    0.18
  -8  -2  -7   14.36    0.42
  -8  -2  -7   13.44    0.43
  -8  -2  -7   14.35    0.36
  -8  -2  -7   14.52    0.37
   8   2   7   13.86    0.41
  -7  -2  -7   21.46    0.47
  -7  -2  -7   21.31    0.54
  -7  -2  -7   21.88    0.48
   7   2   7   21.65    0.53
  -6  -2  -7    1.78    0.13
  -6  -2  -7    1.65    0.16
  -6  -2  -7    1.64    0.13
   6   2   7    1.62    0.12
   6   2   7    1.75    0.15
  -5  -2  -7   63.64    1.25
  -5  -2  -7   63.83    1.18
  -5  -2  -7   63.37    1.18
   5   2   7   65.76    1.18
   5   2   7   64.71    1.24
  -4  -2  -7    3.29    0.14
  -4  -2  -7    3.18    0.13
  -4  -2  -7    3.14    0.18
   4   2   7    3.54    0.17
   4   2   7    3.50    0.14
  -3  -2  -7    3.68    0.13
  -3  -2  -7    4.40    0.14
  -3  -2  -7    3.89    0.17
   3   2   7    4.36    0.15
   3   2   7    4.28    0.14
   3   2   7    4.47    0.18
  -2  -2  -7   25.61    0.54
  -2  -2  -7   25.35    0.49
  -2  -2  -7   25.74    0.50
   2   2   7   25.70    0.53
   2   2   7   25.96    0.50
   2   2   7   25.92    0.50
  -1  -2  -7   17.87    0.40
  -1  -2  -7   18.84    0.37
  -1  -2  -7   18.82    0.36
   1   2   7   18.21    0.37
   1   2   7   18.58    0.39
   1   2   7   18.10    0.39
   1   2   7   17.89    0.37
   0  -2  -7    3.94    0.12
   0  -2  -7    4.18    0.12
   0  -2  -7    3.91    0.15
   0   2   7    3.80    0.15
   0   2   7    4.08    0.12
   0   2   7    3.93    0.13
   0   2   7    3.87    0.14
   1  -2  -7   11.05    0.23
   1  -2  -7   11.12    0.26
  -1   2   7   10.88    0.25
  -1   2   7   10.97    0.26
  -1   2   7   11.11    0.24
  -1   2   7   11.22    0.24
   2  -2  -7    6.21    0.20
   2  -2  -7    6.33    0.18
  -2   2   7    6.14    0.17
  -2   2   7    6.46    0.16
  -2   2   7    6.49    0.18
  -2   2   7    6.52    0.16
   3  -2  -7    2.64    0.13
   3  -2  -7    2.74    0.15
  -3   2   7    2.83    0.11
  -3   2   7    2.82    0.11
  -3   2   7    2.91    0.12
  -3   2   7    2.78    0.11
  -3   2   7    2.88    0.12
   4  -2  -7    2.39    0.13
  -4   2   7    2.48    0.11
  -4   2   7    2.58    0.15
  -4   2   7    2.60    0.12
  -4   2   7    2.51    0.11
  -4   2   7    2.63    0.12
   5  -2  -7    5.26    0.18
  -5   2   7    5.18    0.16
  -5   2   7    5.12    0.16
  -5   2   7    5.01    0.20
  -5   2   7    5.08    0.18
  -5   2   7    5.11    0.17
  -5   2   7    4.93    0.16
   6  -2  -7    0.91    0.11
  -6   2   7    0.86    0.09
  -6   2   7    1.06    0.09
  -6   2   7    0.87    0.08
  -6   2   7    0.91    0.12
  -6   2   7    0.87    0.08
  -6   2   7    0.97    0.09
   7  -2  -7    1.97    0.16
  -7   2   7    1.77    0.14
  -7   2   7    1.82    0.13
  -7   2   7    1.80    0.13
  -7   2   7    1.50    0.11
  -7   2   7    1.87    0.16
  -7   2   7    1.59    0.12
   8  -2  -7    0.07    0.11
  -8   2   7    0.13    0.08
  -8   2   7    0.11    0.09
  -8   2   7    0.02    0.08
  -8   2   7    0.20    0.13
  -8   2   7    0.31    0.09
   9  -2  -7    0.13    0.12
  -9   2   7   -0.02    0.13
  -9   2   7    0.17    0.09
  -9   2   7    0.08    0.10
  -9   2   7   -0.02    0.08
  -9   2   7    0.18    0.09
 -10   2   7    1.15    0.13
 -10   2   7    1.03    0.12
 -10   2   7    1.10    0.17
 -10   2   7    0.92    0.11
 -10   2   7    0.95    0.13
 -11   2   7    0.27    0.11
 -11   2   7   -0.04    0.11
 -11   2   7    0.03    0.17
 -12   2   7    0.28    0.12
 -12   2   7   -0.08    0.17
 -12  -1  -6    0.02    0.18
 -12  -1  -6    0.31    0.18
  12   1   6    0.48    0.19
 -11  -1  -6    0.90    0.20
 -11  -1  -6    1.09    0.21
  11   1   6    0.96    0.19
 -10  -1  -6    0.35    0.17
 -10  -1  -6    0.19    0.17
  10   1   6    0.42    0.15
  -9  -1  -6    5.65    0.23
  -9  -1  -6    4.98    0.29
  -9  -1  -6    4.94    0.27
   9   1   6    5.38    0.27
  -8  -1  -6    0.25    0.15
  -8  -1  -6    0.57    0.15
  -8  -1  -6    0.39    0.10
  -8  -1  -6    0.25    0.09
   8   1   6    0.10    0.13
  -7  -1  -6   17.84    0.47
  -7  -1  -6   18.30    0.41
  -7  -1  -6   18.38    0.42
  -7  -1  -6   18.29    0.50
   7   1   6   18.12    0.46
   7   1   6   18.80    0.41
  -6  -1  -6    0.87    0.14
  -6  -1  -6    0.64    0.08
  -6  -1  -6    0.60    0.13
  -6  -1  -6    0.75    0.08
   6   1   6    0.77    0.12
   6   1   6    0.89    0.09
  -5  -1  -6    2.45    0.12
  -5  -1  -6    2.36    0.17
  -5  -1  -6    2.41    0.13
   5   1   6    2.52    0.15
   5   1   6    2.58    0.13
   5   1   6    2.87    0.13
  -4  -1  -6    9.56    0.24
  -4  -1  -6    9.81    0.29
  -4  -1  -6    9.59    0.24
   4   1   6    9.80    0.27
   4   1   6    9.80    0.24
  -3  -1  -6   26.10    0.50
  -3  -1  -6   26.35    0.55
   3   1   6   25.80    0.50
   3   1   6   26.27    0.54
   3   1   6   25.57    0.50
  -2  -1  -6   37.87    0.76
  -2  -1  -6   38.92    0.72
  -2  -1  -6   40.10    0.72
   2   1   6   39.95    0.76
   2   1   6   38.69    0.72
   2   1   6   38.91    0.72
   2   1   6   39.08    0.76
  -1  -1  -6  148.29    2.68
  -1  -1  -6  149.82    2.67
  -1  -1  -6  149.61    2.60
  -1  -1  -6  146.48    2.60
   1   1   6  150.09    2.68
   1   1   6  148.01    2.61
   1   1   6  151.35    2.61
   1   1   6  147.93    2.67
   1   1   6  149.63    2.67
   0  -1  -6    1.92    0.11
   0  -1  -6    2.11    0.08
   0  -1  -6    2.10    0.08
   0  -1  -6    2.21    0.11
   0  -1  -6    2.01    0.10
   0   1   6    2.10    0.09
   0   1   6    2.03    0.08
   0   1   6    2.14    0.11
   0   1   6    2.09    0.10
   1  -1  -6    7.78    0.16
   1  -1  -6    7.56    0.18
   1  -1  -6    7.74    0.19
  -1   1   6    7.69    0.17
  -1   1   6    7.92    0.18
  -1   1   6    7.69    0.18
  -1   1   6    7.70    0.17
   2  -1  -6   17.12    0.35
   2  -1  -6   17.23    0.36
   2  -1  -6   17.16    0.35
  -2   1   6   17.03    0.34
  -2   1   6   17.11    0.33
  -2   1   6   17.15    0.34
  -2   1   6   17.41    0.32
   3  -1  -6    4.86    0.15
   3  -1  -6    4.31    0.14
  -3   1   6    4.32    0.12
  -3   1   6    4.46    0.12
  -3   1   6    4.58    0.16
  -3   1   6    4.58    0.12
  -3   1   6    4.60    0.15
  -3   1   6    4.16    0.12
   4  -1  -6    2.87    0.13
   4  -1  -6    2.99    0.12
  -4   1   6    2.99    0.10
  -4   1   6    3.01    0.14
  -4   1   6    2.82    0.10
  -4   1   6    2.95    0.10
  -4   1   6    3.28    0.14
   5  -1  -6    3.46    0.14
  -5   1   6    3.21    0.15
  -5   1   6    3.48    0.12
  -5   1   6    3.68    0.16
  -5   1   6    3.47    0.12
  -5   1   6    3.44    0.12
   6  -1  -6    0.17    0.08
  -6   1   6    0.17    0.05
  -6   1   6    0.28    0.06
  -6   1   6    0.12    0.07
  -6   1   6    0.04    0.09
  -6   1   6    0.30    0.06
  -6   1   6    0.11    0.05
   7  -1  -6    4.06    0.18
  -7   1   6    3.81    0.15
  -7   1   6    4.06    0.15
  -7   1   6    4.19    0.21
  -7   1   6    4.10    0.18
  -7   1   6    3.91    0.15
   8  -1  -6    2.74    0.17
  -8   1   6    2.83    0.15
  -8   1   6    2.43    0.17
  -8   1   6    3.01    0.14
  -8   1   6    3.31    0.21
  -8   1   6    2.80    0.14
   9  -1  -6    0.66    0.13
  -9   1   6    0.72    0.09
  -9   1   6    0.63    0.12
  -9   1   6    0.67    0.10
  -9   1   6    0.80    0.15
  -9   1   6    0.79    0.10
 -10   1   6    1.74    0.19
 -10   1   6    1.91    0.13
 -10   1   6    2.06    0.14
 -10   1   6    1.78    0.16
 -10   1   6    2.09    0.16
 -11   1   6    0.19    0.16
 -11   1   6    0.00    0.10
 -11   1   6    0.01    0.10
 -11   1   6    0.01    0.11
 -12   1   6    0.07    0.11
 -12   1   6    0.00    0.12
 -12   1   6    0.23    0.18
 -12   0  -5   -0.18    0.18
 -12   0  -5    0.02    0.18
  12   0   5   -0.06    0.17
 -11   0  -5    0.01    0.17
 -11   0  -5    0.19    0.17
  11   0   5    0.25    0.17
 -10   0  -5    0.72    0.18
 -10   0  -5    0.45    0.16
  10   0   5    0.54    0.16
  -9   0  -5    1.37    0.19
  -9   0  -5    1.22    0.19
  -9   0  -5    1.70    0.14
   9   0   5    1.52    0.18
  -8   0  -5    9.85    0.35
  -8   0  -5   10.28    0.29
  -8   0  -5   10.01    0.29
  -8   0  -5   10.11    0.37
   8   0   5   10.07    0.34
  -7   0  -5    1.00    0.16
  -7   0  -5    1.14    0.16
  -7   0  -5    0.85    0.10
  -7   0  -5    1.06    0.10
   7   0   5    1.08    0.10
   7   0   5    1.26    0.15
  -6   0  -5    2.51    0.13
  -6   0  -5    2.38    0.19
  -6   0  -5    2.71    0.15
  -6   0  -5    2.44    0.19
   6   0   5    2.62    0.18
   6   0   5    2.82    0.14
  -5   0  -5    0.39    0.07
  -5   0  -5    0.55    0.07
  -5   0  -5    0.40    0.12
  -5   0  -5    0.45    0.12
   5   0   5    0.44    0.07
   5   0   5    0.38    0.10
   5   0   5    0.50    0.07
  -4   0  -5    0.16    0.06
  -4   0  -5    0.31    0.09
  -4   0  -5    0.19    0.06
  -4   0  -5    0.14    0.10
   4   0   5    0.16    0.06
   4   0   5    0.03    0.02
   4   0   5    0.10    0.09
  -3   0  -5   14.25    0.34
  -3   0  -5   13.79    0.29
  -3   0  -5   13.85    0.35
   3   0   5   13.71    0.29
   3   0   5   13.82    0.33
   3   0   5   13.30    0.29
  -2   0  -5   28.45    0.53
  -2   0  -5   28.34    0.56
  -2   0  -5   28.51    0.53
  -2   0  -5   28.41    0.57
   2   0   5   29.41    0.56
   2   0   5   27.80    0.53
   2   0   5   27.95    0.57
   2   0   5   27.10    0.53
  -1   0  -5    6.66    0.18
  -1   0  -5    6.95    0.16
  -1   0  -5    7.05    0.16
  -1   0  -5    6.76    0.19
   1   0   5    7.04    0.16
   1   0   5    6.99    0.16
   1   0   5    7.05    0.19
   1   0   5    7.28    0.19
   0   0  -5    1.55    0.06
   0   0  -5    1.61    0.09
   0   0  -5    1.62    0.10
   0   0  -5    1.41    0.06
   0   0   5    1.47    0.09
   0   0   5    1.31    0.09
   0   0   5    1.53    0.09
   0   0   5    1.52    0.07
   0   0   5    1.58    0.07
   1   0  -5   39.85    0.74
   1   0  -5   41.02    0.74
  -1   0   5   39.74    0.72
  -1   0   5   41.62    0.73
  -1   0   5   41.21    0.72
   2   0  -5   36.71    0.69
   2   0  -5   37.02    0.67
   2   0  -5   37.09    0.67
  -2   0   5   36.59    0.71
  -2   0   5   36.84    0.64
   3   0  -5    0.13    0.04
   3   0  -5    0.07    0.04
   3   0  -5    0.12    0.04
  -3   0   5    0.10    0.02
  -3   0   5    0.12    0.05
  -3   0   5    0.13    0.06
  -3   0   5    0.09    0.02
   4   0  -5   13.29    0.28
   4   0  -5   13.77    0.29
  -4   0   5   13.71    0.30
  -4   0   5   13.76    0.26
  -4   0   5   13.69    0.26
  -4   0   5   13.90    0.32
   5   0  -5    1.21    0.08
  -5   0   5    1.22    0.09
  -5   0   5    1.28    0.07
  -5   0   5    1.11    0.09
  -5   0   5    1.07    0.07
  -5   0   5    1.28    0.05
   6   0  -5    2.16    0.12
  -6   0   5    2.36    0.11
  -6   0   5    2.41    0.09
  -6   0   5    2.39    0.15
  -6   0   5    2.34    0.08
  -6   0   5    2.28    0.15
  -6   0   5    2.42    0.10
   7   0  -5   12.95    0.33
  -7   0   5   13.69    0.36
  -7   0   5   13.20    0.30
  -7   0   5   13.31    0.29
  -7   0   5   13.86    0.27
  -7   0   5   13.21    0.27
  -7   0   5   13.13    0.35
   8   0  -5    3.96    0.19
  -8   0   5    3.82    0.13
  -8   0   5    3.11    0.20
  -8   0   5    3.60    0.13
  -8   0   5    3.78    0.16
  -8   0   5    3.68    0.15
  -8   0   5    4.07    0.20
   9   0  -5    4.76    0.22
  -9   0   5    4.78    0.24
  -9   0   5    4.49    0.14
  -9   0   5    4.80    0.23
  -9   0   5    4.55    0.18
  -9   0   5    4.12    0.18
 -10   0   5    5.41    0.26
 -10   0   5    5.97    0.28
 -10   0   5    5.73    0.21
 -10   0   5    5.60    0.21
 -11   0   5    2.05    0.15
 -11   0   5    1.75    0.14
 -11   0   5    2.02    0.20
 -11   0   5    2.17    0.18
 -12   0   5    1.31    0.15
 -12   0   5    1.24    0.20
 -12   0   5    1.53    0.17
 -12   1  -4    1.34    0.24
 -12   1  -4    1.47    0.23
  12  -1   4    1.68    0.23
 -11   1  -4    0.86    0.20
 -11   1  -4    0.98    0.21
  11  -1   4    0.92    0.20
 -10   1  -4    1.25    0.21
 -10   1  -4    1.35    0.19
  10  -1   4    1.08    0.18
  -9   1  -4    4.42    0.29
  -9   1  -4    4.47    0.26
  -9   1  -4    4.88    0.22
   9  -1   4    4.78    0.26
  -8   1  -4    6.25    0.23
  -8   1  -4    6.11    0.30
  -8   1  -4    6.16    0.22
  -8   1  -4    5.69    0.28
   8  -1   4    6.14    0.27
  -7   1  -4    5.12    0.19
  -7   1  -4    5.25    0.27
  -7   1  -4    5.30    0.20
  -7   1  -4    5.18    0.26
   7  -1   4    5.34    0.24
   7  -1   4    5.05    0.19
  -6   1  -4    8.08    0.29
  -6   1  -4    7.85    0.28
  -6   1  -4    7.51    0.22
  -6   1  -4    7.66    0.22
   6  -1   4    7.78    0.22
   6  -1   4    7.56    0.26
  -5   1  -4   29.55    0.64
  -5   1  -4   29.32    0.58
  -5   1  -4   29.51    0.66
  -5   1  -4   28.97    0.58
   5  -1   4   28.77    0.62
   5  -1   4   29.30    0.57
   5  -1   4   28.88    0.57
  -4   1  -4   18.48    0.39
  -4   1  -4   17.57    0.43
  -4   1  -4   19.33    0.39
  -4   1  -4   18.74    0.45
   4  -1   4   18.25    0.42
   4  -1   4   18.93    0.39
  -3   1  -4    2.57    0.15
  -3   1  -4    2.79    0.15
  -3   1  -4    2.79    0.12
   3  -1   4    2.99    0.17
   3  -1   4    2.54    0.14
   3  -1   4    2.77    0.11
   3  -1   4    2.85    0.12
  -2   1  -4   34.41    0.66
  -2   1  -4   33.77    0.62
  -2   1  -4   33.28    0.69
  -2   1  -4   34.35    0.67
  -2   1  -4   34.17    0.62
   2  -1   4   33.84    0.66
   2  -1   4   32.90    0.69
   2  -1   4   33.68    0.63
   2  -1   4   33.12    0.62
   2  -1   4   34.57    0.66
  -1   1  -4    3.84    0.13
  -1   1  -4    3.44    0.14
  -1   1  -4    3.97    0.11
  -1   1  -4    3.82    0.11
  -1   1  -4    3.78    0.15
   1  -1   4    3.61    0.15
   1  -1   4    3.79    0.11
   1  -1   4    3.80    0.11
   1  -1   4    3.87    0.13
   1  -1   4    3.80    0.14
   0   1  -4    1.20    0.05
   0   1  -4    1.12    0.08
   0   1  -4    1.21    0.05
   0   1  -4    1.11    0.09
   0   1  -4    0.97    0.07
   0   1  -4    1.07    0.08
   0  -1   4    1.04    0.06
   0  -1   4    1.06    0.08
   0  -1   4    1.13    0.09
   0  -1   4    1.15    0.06
   0  -1   4    1.01    0.08
   1   1  -4    7.20    0.15
   1   1  -4    7.08    0.15
   1   1  -4    7.14    0.15
  -1  -1   4    7.14    0.16
   2   1  -4   16.78    0.35
  -2  -1   4   16.91    0.36
   3   1  -4    9.73    0.19
   3   1  -4    9.57    0.19
  -3  -1   4    9.97    0.20
  -3  -1   4    9.88    0.24
   4   1  -4   15.43    0.31
   4   1  -4   15.58    0.31
  -4  -1   4   15.27    0.28
  -4  -1   4   15.65    0.36
  -4  -1   4   16.03    0.33
   5   1  -4   36.60    0.69
  -5  -1   4   37.30    0.75
  -5  -1   4   37.06    0.66
  -5  -1   4   36.71    0.66
  -5  -1   4   37.30    0.73
   6   1  -4    4.20    0.15
  -6  -1   4    4.20    0.18
  -6  -1   4    4.09    0.12
  -6  -1   4    4.18    0.17
  -6  -1   4    4.09    0.12
   7   1  -4    2.37    0.14
  -7  -1   4    2.31    0.16
  -7  -1   4    2.34    0.12
  -7  -1   4    2.25    0.11
  -7  -1   4    2.16    0.17
   8   1  -4    8.96    0.26
  -8  -1   4    8.73    0.17
  -8  -1   4    8.60    0.28
  -8  -1   4    8.71    0.28
  -8  -1   4    8.57    0.22
  -8  -1   4    8.70    0.23
   9   1  -4    5.37    0.22
  -9  -1   4    5.78    0.20
  -9  -1   4    5.63    0.25
  -9  -1   4    5.61    0.19
  -9  -1   4    5.39    0.25
 -10  -1   4    1.13    0.14
 -10  -1   4    1.02    0.11
 -10  -1   4    0.87    0.15
 -10  -1   4    1.10    0.11
 -11  -1   4    0.87    0.12
 -11  -1   4    0.72    0.11
 -11  -1   4    0.74    0.16
 -11  -1   4    1.07    0.15
 -12  -1   4    2.28    0.22
 -12  -1   4    2.38    0.20
 -12  -1   4    1.98    0.16
 -12   2  -3    3.38    0.30
 -12   2  -3    3.43    0.28
  12  -2   3    3.18    0.27
 -11   2  -3    3.97    0.31
 -11   2  -3    4.23    0.29
  11  -2   3    4.09    0.28
 -10   2  -3    9.35    0.37
 -10   2  -3   10.23    0.41
  10  -2   3    9.93    0.37
  -9   2  -3    2.16    0.22
  -9   2  -3    2.13    0.15
  -9   2  -3    2.96    0.23
   9  -2   3    1.99    0.20
  -8   2  -3    3.49    0.23
  -8   2  -3    3.31    0.18
  -8   2  -3    3.80    0.25
  -8   2  -3    3.53    0.19
   8  -2   3    3.35    0.22
  -7   2  -3   15.13    0.43
  -7   2  -3   16.18    0.46
  -7   2  -3   15.32    0.37
  -7   2  -3   15.43    0.37
   7  -2   3   15.30    0.36
   7  -2   3   15.24    0.42
  -6   2  -3    0.87    0.14
  -6   2  -3    0.95    0.09
  -6   2  -3    1.06    0.10
  -6   2  -3    0.88    0.15
   6  -2   3    0.95    0.13
   6  -2   3    1.10    0.09
  -5   2  -3    0.02    0.06
  -5   2  -3    0.09    0.11
  -5   2  -3    0.10    0.06
  -5   2  -3   -0.03    0.11
   5  -2   3    0.28    0.09
   5  -2   3    0.00    0.06
   5  -2   3    0.04    0.05
  -4   2  -3   15.96    0.40
  -4   2  -3   15.95    0.34
  -4   2  -3   15.70    0.41
  -4   2  -3   15.93    0.34
   4  -2   3   15.97    0.41
   4  -2   3   16.33    0.38
   4  -2   3   16.16    0.34
  -3   2  -3    0.19    0.10
  -3   2  -3    0.15    0.05
  -3   2  -3    0.06    0.09
   3  -2   3    0.23    0.08
   3  -2   3    0.24    0.05
   3  -2   3    0.19    0.09
   3  -2   3    0.14    0.05
  -2   2  -3   53.73    1.04
  -2   2  -3   51.44    1.01
  -2   2  -3   54.59    0.96
  -2   2  -3   52.68    0.95
   2  -2   3   53.19    0.99
   2  -2   3   53.06    0.96
   2  -2   3   52.10    1.04
   2  -2   3   53.36    1.00
   2  -2   3   52.00    0.96
  -1   2  -3   73.65    1.29
  -1   2  -3   66.29    1.30
  -1   2  -3   71.46    1.35
  -1   2  -3   70.28    1.25
  -1   2  -3   70.91    1.25
   1  -2   3   71.43    1.25
   1  -2   3   70.84    1.25
   1  -2   3   69.97    1.29
   1  -2   3   69.15    1.35
   1  -2   3   70.54    1.29
   0   2  -3    3.11    0.13
   0   2  -3    3.12    0.08
   0   2  -3    3.16    0.09
   0   2  -3    3.04    0.11
   0   2  -3    3.05    0.12
   0   2  -3    3.31    0.12
   0  -2   3    3.03    0.12
   0  -2   3    3.14    0.11
   0  -2   3    3.09    0.12
   0  -2   3    3.13    0.09
   0  -2   3    3.02    0.09
   0  -2   3    3.11    0.11
   1   2  -3    1.04    0.08
   1   2  -3    1.12    0.09
   1   2  -3    0.91    0.07
  -1  -2   3    0.93    0.05
  -1  -2   3    0.84    0.06
  -1  -2   3    0.92    0.04
  -1  -2   3    1.00    0.05
  -1  -2   3    0.73    0.05
   2   2  -3   82.13    1.46
   2   2  -3   82.49    1.46
  -2  -2   3   81.72    1.52
   3   2  -3   16.69    0.31
   3   2  -3   16.63    0.31
  -3  -2   3   16.65    0.37
   4   2  -3    1.57    0.07
   4   2  -3    1.66    0.08
  -4  -2   3    1.56    0.04
  -4  -2   3    1.24    0.09
   5   2  -3   -0.04    0.05
  -5  -2   3    0.06    0.06
  -5  -2   3    0.04    0.03
  -5  -2   3    0.01    0.03
   6   2  -3    0.18    0.07
  -6  -2   3    0.21    0.05
  -6  -2   3    0.13    0.08
  -6  -2   3    0.23    0.08
  -6  -2   3    0.12    0.05
   7   2  -3    1.13    0.10
  -7  -2   3    0.98    0.12
  -7  -2   3    1.09    0.11
  -7  -2   3    1.11    0.08
  -7  -2   3    1.19    0.09
   8   2  -3   14.22    0.35
  -8  -2   3   13.65    0.31
  -8  -2   3   13.78    0.31
  -8  -2   3   14.07    0.39
  -8  -2   3   14.12    0.37
   9   2  -3    0.20    0.11
  -9  -2   3    0.09    0.07
  -9  -2   3    0.26    0.12
  -9  -2   3    0.39    0.11
  -9  -2   3    0.15    0.08
 -10  -2   3    0.65    0.10
 -10  -2   3    0.76    0.13
 -10  -2   3    0.71    0.10
 -10  -2   3    0.91    0.15
 -11  -2   3    0.08    0.12
 -11  -2   3    0.04    0.09
 -11  -2   3    0.09    0.14
 -11  -2   3    0.15    0.09
 -12  -2   3    0.07    0.10
 -12  -2   3    0.03    0.13
 -12  -2   3   -0.01    0.15
 -12   3  -2    0.62    0.23
 -12   3  -2    0.74    0.21
  12  -3   2    0.70    0.21
 -11   3  -2    0.27    0.17
 -11   3  -2   -0.04    0.19
  11  -3   2    0.37    0.17
 -10   3  -2    2.05    0.22
 -10   3  -2    1.96    0.24
  10  -3   2    1.81    0.22
  -9   3  -2    5.16    0.31
  -9   3  -2    5.62    0.30
   9  -3   2    5.56    0.28
  -8   3  -2    3.29    0.23
  -8   3  -2    3.41    0.26
  -8   3  -2    3.05    0.19
   8  -3   2    3.03    0.22
  -7   3  -2   -0.12    0.13
  -7   3  -2    0.05    0.08
  -7   3  -2    0.13    0.08
  -7   3  -2    0.23    0.14
   7  -3   2    0.06    0.12
   7  -3   2    0.08    0.07
  -6   3  -2    0.00    0.12
  -6   3  -2    0.02    0.12
  -6   3  -2    0.09    0.07
  -6   3  -2    0.07    0.07
   6  -3   2   -0.06    0.09
   6  -3   2   -0.12    0.06
  -5   3  -2    4.41    0.20
  -5   3  -2    4.37    0.16
  -5   3  -2    4.14    0.16
  -5   3  -2    4.45    0.23
   5  -3   2    4.40    0.17
   5  -3   2    3.70    0.18
   5  -3   2    4.27    0.16
  -4   3  -2    4.01    0.21
  -4   3  -2    3.86    0.19
  -4   3  -2    3.87    0.15
  -4   3  -2    4.00    0.14
   4  -3   2    3.62    0.15
   4  -3   2    4.20    0.18
  -3   3  -2    4.41    0.14
  -3   3  -2    4.25    0.20
  -3   3  -2    4.15    0.19
   3  -3   2    4.38    0.14
   3  -3   2    4.30    0.20
   3  -3   2    4.62    0.18
   3  -3   2    4.48    0.15
  -2   3  -2   12.11    0.32
  -2   3  -2   12.04    0.26
  -2   3  -2   12.54    0.27
  -2   3  -2   12.71    0.31
  -2   3  -2   12.04    0.25
   2  -3   2   12.16    0.27
   2  -3   2   12.45    0.27
   2  -3   2   12.48    0.31
   2  -3   2   12.48    0.32
   2  -3   2   12.30    0.29
  -1   3  -2   15.47    0.31
  -1   3  -2   15.52    0.31
  -1   3  -2   14.47    0.34
  -1   3  -2   15.78    0.36
  -1   3  -2   15.51    0.31
   1  -3   2   16.34    0.35
   1  -3   2   15.56    0.34
   1  -3   2   15.79    0.31
   1  -3   2   15.52    0.36
   1  -3   2   15.10    0.31
   0   3  -2    0.45    0.05
   0   3  -2    0.46    0.07
   0   3  -2    0.39    0.04
   0   3  -2    0.36    0.07
   0   3  -2    0.39    0.06
   0  -3   2    0.40    0.07
   0  -3   2    0.37    0.07
   0  -3   2    0.33    0.05
   0  -3   2    0.39    0.06
   0  -3   2    0.40    0.04
   0  -3   2    0.42    0.05
   1   3  -2   82.65    1.49
   1   3  -2   81.90    1.49
  -1  -3   2   81.11    1.45
  -1  -3   2   82.05    1.48
  -1  -3   2   82.83    1.49
  -1  -3   2   82.77    1.55
  -1  -3   2   82.81    1.45
  -1  -3   2   82.93    1.52
   2   3  -2   71.98    1.29
   2   3  -2   71.74    1.28
  -2  -3   2   72.34    1.33
  -2  -3   2   71.14    1.27
  -2  -3   2   66.98    1.27
  -2  -3   2   71.27    1.25
  -2  -3   2   72.39    1.25
   3   3  -2    1.25    0.08
   3   3  -2    1.23    0.08
  -3  -3   2    1.07    0.06
  -3  -3   2    1.07    0.06
  -3  -3   2    1.14    0.09
   4   3  -2   19.89    0.39
   4   3  -2   20.25    0.39
  -4  -3   2   19.26    0.36
  -4  -3   2   19.68    0.36
   5   3  -2    1.48    0.10
  -5  -3   2    1.44    0.08
  -5  -3   2    1.53    0.07
   6   3  -2    8.25    0.22
  -6  -3   2    8.45    0.19
  -6  -3   2    8.47    0.20
   7   3  -2   11.24    0.28
  -7  -3   2   11.13    0.26
  -7  -3   2   11.13    0.25
   8   3  -2    0.28    0.10
  -8  -3   2    0.07    0.11
  -8  -3   2    0.14    0.07
  -8  -3   2    0.07    0.06
   9   3  -2    9.90    0.30
  -9  -3   2    9.78    0.26
  -9  -3   2    9.88    0.33
  -9  -3   2    9.77    0.26
  -9  -3   2    9.90    0.32
 -10  -3   2    0.69    0.14
 -10  -3   2    0.99    0.10
 -10  -3   2    0.61    0.10
 -10  -3   2    0.83    0.14
 -11  -3   2    0.86    0.11
 -11  -3   2    0.41    0.10
 -11  -3   2    0.85    0.15
 -11  -3   2    0.63    0.16
 -12  -3   2   -0.15    0.15
 -12  -3   2    0.00    0.13
 -12  -3   2    0.01    0.10
 -12   4  -1   -0.13    0.20
  12  -4   1    0.06    0.19
 -11   4  -1    1.03    0.22
 -11   4  -1    1.01    0.24
  11  -4   1    1.54    0.21
 -10   4  -1    0.66    0.19
 -10   4  -1    1.20    0.22
  10  -4   1    0.69    0.18
  -9   4  -1    0.34    0.18
  -9   4  -1    0.35    0.16
   9  -4   1    0.43    0.16
  -8   4  -1    0.93    0.18
  -8   4  -1    1.20    0.18
  -8   4  -1    1.03    0.12
   8  -4   1    1.18    0.17
  -7   4  -1    0.75    0.16
  -7   4  -1    1.02    0.11
  -7   4  -1    0.97    0.11
  -7   4  -1    0.84    0.16
   7  -4   1    0.84    0.15
  -6   4  -1   -0.09    0.07
  -6   4  -1   -0.12    0.11
  -6   4  -1   -0.01    0.07
  -6   4  -1   -0.01    0.13
   6  -4   1    0.08    0.07
   6  -4   1   -0.31    0.10
  -5   4  -1   11.62    0.37
  -5   4  -1   12.15    0.36
  -5   4  -1   11.48    0.29
  -5   4  -1   12.07    0.30
   5  -4   1   11.86    0.29
   5  -4   1   11.58    0.34
   5  -4   1   11.69    0.29
  -4   4  -1    0.78    0.13
  -4   4  -1    0.81    0.13
  -4   4  -1    0.94    0.08
  -4   4  -1    0.86    0.08
   4  -4   1    1.04    0.12
   4  -4   1    0.99    0.08
   4  -4   1    0.68    0.07
  -3   4  -1    5.24    0.22
  -3   4  -1    5.15    0.17
  -3   4  -1    5.22    0.22
  -3   4  -1    5.25    0.11
   3  -4   1    5.24    0.17
   3  -4   1    4.91    0.19
   3  -4   1    5.43    0.16
   3  -4   1    5.35    0.21
  -2   4  -1    2.90    0.17
  -2   4  -1    3.23    0.13
  -2   4  -1    3.30    0.16
  -2   4  -1    3.18    0.13
   2  -4   1    3.35    0.16
   2  -4   1    3.23    0.18
   2  -4   1    3.28    0.13
   2  -4   1    3.15    0.12
  -1   4  -1    3.11    0.16
  -1   4  -1    3.07    0.12
  -1   4  -1    3.01    0.12
  -1   4  -1    3.02    0.15
   1  -4   1    2.88    0.15
   1  -4   1    2.97    0.12
   1  -4   1    2.92    0.12
   1  -4   1    3.20    0.17
   1  -4   1    3.10    0.14
   0   4  -1    2.58    0.15
   0   4  -1    2.57    0.10
   0   4  -1    2.40    0.14
   0  -4   1    2.65    0.10
   0  -4   1    2.73    0.11
   0  -4   1    2.68    0.15
   0  -4   1    2.73    0.13
   0  -4   1    2.77    0.11
   0  -4   1    2.77    0.12
   1   4  -1   10.42    0.25
  -1  -4   1   10.74    0.23
  -1  -4   1   10.76    0.25
  -1  -4   1   10.75    0.23
  -1  -4   1   10.83    0.27
  -1  -4   1   10.45    0.24
  -1  -4   1   10.51    0.25
   2   4  -1    0.22    0.06
  -2  -4   1    0.15    0.06
  -2  -4   1    0.20    0.06
  -2  -4   1    0.24    0.05
  -2  -4   1    0.23    0.04
  -2  -4   1    0.22    0.06
  -2  -4   1    0.25    0.07
   3   4  -1    0.79    0.08
  -3  -4   1    0.71    0.07
  -3  -4   1    0.77    0.05
  -3  -4   1    0.65    0.05
  -3  -4   1    0.65    0.05
   4   4  -1    0.42    0.07
  -4  -4   1    0.43    0.05
  -4  -4   1    0.44    0.05
  -4  -4   1    0.41    0.05
  -4  -4   1    0.35    0.06
  -4  -4   1    0.41    0.05
   5   4  -1   32.59    0.63
  -5  -4   1   32.07    0.60
  -5  -4   1   32.19    0.60
  -5  -4   1   32.02    0.60
  -5  -4   1   32.16    0.59
   6   4  -1   19.58    0.42
  -6  -4   1   19.89    0.38
  -6  -4   1   19.86    0.38
  -6  -4   1   20.25    0.40
  -6  -4   1   19.06    0.39
   7   4  -1   37.17    0.75
  -7  -4   1   38.16    0.69
  -7  -4   1   38.50    0.72
  -7  -4   1   37.85    0.69
  -7  -4   1   36.83    0.71
   8   4  -1    8.44    0.26
  -8  -4   1    8.51    0.17
  -8  -4   1    8.65    0.23
  -8  -4   1    8.62    0.23
   9   4  -1    0.02    0.11
  -9  -4   1    0.06    0.08
  -9  -4   1    0.08    0.11
  -9  -4   1   -0.10    0.07
 -10  -4   1    0.02    0.13
 -10  -4   1   -0.02    0.08
 -10  -4   1    0.06    0.08
 -11  -4   1    0.37    0.09
 -11  -4   1    0.29    0.14
 -11  -4   1    0.34    0.10
 -11  -4   1    0.23    0.14
 -12  -4   1    0.37    0.16
 -12  -4   1    0.45    0.15
 -12  -4   1    0.23    0.11
 -11   5   0   -0.01    0.21
 -11   5   0    0.40    0.20
  11  -5   0    0.55    0.19
 -10   5   0    0.18    0.19
 -10   5   0    0.10    0.18
  10  -5   0    0.37    0.17
  -9   5   0    0.23    0.17
  -9   5   0    0.31    0.18
   9  -5   0    0.06    0.14
  -8   5   0    1.92    0.23
  -8   5   0    2.08    0.21
   8  -5   0    2.12    0.20
  -7   5   0    1.13    0.18
  -7   5   0    1.47    0.18
  -7   5   0    1.82    0.14
   7  -5   0    1.61    0.18
  -6   5   0   -0.11    0.13
  -6   5   0    0.01    0.13
  -6   5   0   -0.04    0.08
  -6   5   0   -0.07    0.08
   6  -5   0    0.04    0.12
  -5   5   0    3.34    0.23
  -5   5   0    3.22    0.17
  -5   5   0    2.88    0.20
  -5   5   0    3.31    0.17
   5  -5   0    3.14    0.15
   5  -5   0    3.30    0.20
  -4   5   0    2.43    0.19
  -4   5   0    2.17    0.13
  -4   5   0    2.17    0.14
  -4   5   0    1.83    0.17
   4  -5   0    2.17    0.12
   4  -5   0    2.36    0.15
   4  -5   0    1.71    0.15
  -3   5   0    3.35    0.19
  -3   5   0    3.13    0.19
  -3   5   0    3.14    0.14
  -3   5   0    3.17    0.14
   3  -5   0    3.46    0.18
   3  -5   0    3.49    0.14
   3  -5   0    3.45    0.15
  -2   5   0    1.18    0.13
  -2   5   0    1.26    0.09
  -2   5   0    1.17    0.08
  -2   5   0    1.12    0.13
   2  -5   0    1.42    0.12
   2  -5   0    1.15    0.08
   2  -5   0    1.42    0.10
   2  -5   0    1.38    0.12
  -1   5   0    0.14    0.09
  -1   5   0    0.04    0.05
  -1   5   0    0.03    0.09
   1  -5   0    0.17    0.05
   1  -5   0   -0.04    0.07
   1  -5   0    0.10    0.03
   1  -5   0    0.08    0.07
   1  -5   0    0.13    0.05
   0   5   0    0.09    0.09
   0   5   0    0.05    0.05
   0  -5   0   -0.08    0.07
   0  -5   0    0.14    0.07
   0  -5   0    0.07    0.05
   0  -5   0    0.08    0.07
   0  -5   0    0.02    0.05
   0  -5   0    0.02    0.04
   1   5   0    0.39    0.08
  -1  -5   0    0.43    0.07
  -1  -5   0    0.47    0.06
  -1  -5   0    0.33    0.06
  -1  -5   0    0.43    0.08
  -1  -5   0    0.41    0.08
   2   5   0    7.54    0.21
  -2  -5   0    7.55    0.20
  -2  -5   0    7.50    0.19
  -2  -5   0    7.56    0.19
  -2  -5   0    7.94    0.24
  -2  -5   0    7.32    0.21
   3   5   0    2.17    0.13
  -3  -5   0    1.94    0.12
  -3  -5   0    1.89    0.09
  -3  -5   0    2.21    0.12
  -3  -5   0    1.98    0.10
   4   5   0    0.96    0.09
  -4  -5   0    0.82    0.07
  -4  -5   0    0.82    0.08
  -4  -5   0    0.92    0.08
  -4  -5   0    0.87    0.07
  -4  -5   0    1.05    0.07
   5   5   0    0.30    0.08
  -5  -5   0    0.26    0.06
  -5  -5   0    0.21    0.06
  -5  -5   0    0.21    0.07
  -5  -5   0    0.24    0.05
   6   5   0   14.03    0.34
  -6  -5   0   14.02    0.31
  -6  -5   0   14.36    0.31
  -6  -5   0   14.16    0.31
   7   5   0   26.21    0.57
  -7  -5   0   26.76    0.53
  -7  -5   0   26.85    0.52
  -7  -5   0   26.70    0.52
  -7  -5   0   26.60    0.53
   8   5   0    8.68    0.27
  -8  -5   0    8.22    0.20
  -8  -5   0    8.07    0.23
  -8  -5   0    8.38    0.23
   9   5   0    4.52    0.21
  -9  -5   0    4.47    0.18
  -9  -5   0    4.41    0.18
 -10  -5   0    0.57    0.15
 -10  -5   0    0.69    0.10
 -10  -5   0    0.71    0.10
 -11  -5   0    1.16    0.12
 -11  -5   0    0.77    0.16
 -11  -5   0    1.25    0.13
 -12  -5   0    0.03    0.11
 -12  -5   0   -0.10    0.15
 -12  -5   0   -0.05    0.14
 -11   6   1    0.24    0.22
  11  -6  -1    0.08    0.18
 -10   6   1    2.09    0.25
 -10   6   1    2.73    0.28
  10  -6  -1    2.31    0.25
  -9   6   1    0.44    0.19
  -9   6   1    0.41    0.19
   9  -6  -1    0.42    0.16
  -8   6   1    0.32    0.16
  -8   6   1    0.24    0.18
   8  -6  -1    0.32    0.16
  -7   6   1    3.56    0.25
  -7   6   1    4.19    0.27
   7  -6  -1    3.92    0.25
  -6   6   1    3.35    0.24
  -6   6   1    3.37    0.26
   6  -6  -1    3.07    0.22
  -5   6   1    1.89    0.19
  -5   6   1    1.56    0.12
  -5   6   1    1.69    0.18
  -5   6   1    1.64    0.13
   5  -6  -1    1.37    0.16
   5  -6  -1    1.51    0.12
  -4   6   1   13.97    0.40
  -4   6   1   14.49    0.43
  -4   6   1   14.63    0.35
   4  -6  -1   14.98    0.36
   4  -6  -1   12.95    0.33
   4  -6  -1   14.37    0.39
  -3   6   1   27.05    0.64
  -3   6   1   26.78    0.55
  -3   6   1   26.21    0.61
  -3   6   1   27.49    0.55
   3  -6  -1   27.11    0.60
   3  -6  -1   26.98    0.55
   3  -6  -1   25.91    0.55
  -2   6   1   14.57    0.39
  -2   6   1   14.47    0.41
  -2   6   1   14.96    0.34
   2  -6  -1   15.10    0.34
   2  -6  -1   14.69    0.34
   2  -6  -1   14.63    0.38
  -1   6   1    1.14    0.09
  -1   6   1    1.14    0.13
  -1   6   1    1.30    0.13
   1  -6  -1    1.18    0.09
   1  -6  -1    1.24    0.08
   1  -6  -1    1.18    0.09
   1  -6  -1    1.38    0.13
   1  -6  -1    1.27    0.12
   0   6   1   10.39    0.25
   0   6   1   10.22    0.29
   0  -6  -1   10.61    0.25
   0  -6  -1    9.67    0.25
   0  -6  -1    9.75    0.30
   0  -6  -1   10.48    0.24
   0  -6  -1   10.17    0.28
   1   6   1   13.62    0.34
  -1  -6  -1   13.93    0.36
  -1  -6  -1   13.47    0.31
  -1  -6  -1   13.56    0.34
  -1  -6  -1   13.31    0.33
  -1  -6  -1   12.92    0.30
   2   6   1   12.00    0.31
  -2  -6  -1   11.85    0.28
  -2  -6  -1   11.73    0.27
  -2  -6  -1   11.84    0.30
  -2  -6  -1   12.18    0.33
  -2  -6  -1   12.32    0.30
   3   6   1    0.44    0.09
  -3  -6  -1    0.37    0.08
  -3  -6  -1    0.39    0.06
  -3  -6  -1    0.21    0.09
  -3  -6  -1    0.39    0.06
   4   6   1    4.20    0.18
  -4  -6  -1    4.35    0.17
  -4  -6  -1    4.22    0.16
  -4  -6  -1    4.45    0.15
  -4  -6  -1    4.38    0.15
  -4  -6  -1    4.29    0.15
   5   6   1    0.65    0.10
  -5  -6  -1    0.44    0.07
  -5  -6  -1    0.54    0.10
  -5  -6  -1    0.45    0.08
  -5  -6  -1    0.45    0.07
   6   6   1    1.04    0.12
  -6  -6  -1    1.05    0.11
  -6  -6  -1    0.93    0.08
  -6  -6  -1    1.11    0.09
  -6  -6  -1    0.95    0.09
   7   6   1    4.23    0.19
  -7  -6  -1    3.56    0.15
  -7  -6  -1    3.89    0.16
  -7  -6  -1    3.79    0.17
   8   6   1    4.96    0.22
  -8  -6  -1    5.15    0.18
  -8  -6  -1    5.03    0.18
  -8  -6  -1    5.12    0.19
   9   6   1    0.99    0.14
  -9  -6  -1    0.88    0.09
  -9  -6  -1    0.93    0.10
  -9  -6  -1    0.98    0.11
 -10  -6  -1    1.30    0.13
 -10  -6  -1    1.25    0.12
 -11  -6  -1    0.19    0.10
 -11  -6  -1    0.51    0.16
 -12  -6  -1    0.98    0.13
 -12  -6  -1    0.98    0.19
 -10   7   2    4.67    0.36
 -10   7   2    5.57    0.34
  10  -7  -2    5.30    0.34
  -9   7   2    0.62    0.21
  -9   7   2    0.08    0.18
   9  -7  -2    0.07    0.17
  -8   7   2    0.16    0.16
  -8   7   2    0.64    0.20
   8  -7  -2    0.30    0.16
  -7   7   2    4.17    0.27
  -7   7   2    4.34    0.28
   7  -7  -2    4.65    0.27
  -6   7   2    3.27    0.27
  -6   7   2    3.23    0.25
   6  -7  -2    3.21    0.23
  -5   7   2   -0.15    0.14
  -5   7   2   -0.01    0.14
   5  -7  -2   -0.15    0.12
  -4   7   2    4.34    0.26
  -4   7   2    4.40    0.25
   4  -7  -2    3.02    0.15
   4  -7  -2    4.02    0.21
  -3   7   2    7.76    0.24
  -3   7   2    7.42    0.30
  -3   7   2    8.27    0.31
   3  -7  -2    7.98    0.26
   3  -7  -2    7.84    0.28
   3  -7  -2    8.15    0.24
  -2   7   2   15.52    0.43
  -2   7   2   16.04    0.37
  -2   7   2   15.76    0.45
   2  -7  -2   15.67    0.37
   2  -7  -2   15.48    0.41
   2  -7  -2   15.64    0.37
  -1   7   2   30.73    0.68
  -1   7   2   30.33    0.61
   1  -7  -2   30.31    0.58
   1  -7  -2   30.01    0.62
   1  -7  -2   30.79    0.66
   1  -7  -2   31.04    0.62
   0   7   2    0.09    0.11
   0  -7  -2   -0.01    0.06
   0  -7  -2   -0.03    0.05
   0  -7  -2    0.04    0.06
   0  -7  -2    0.11    0.09
   1   7   2    3.28    0.19
  -1  -7  -2    3.56    0.15
  -1  -7  -2    3.28    0.20
  -1  -7  -2    3.47    0.17
  -1  -7  -2    3.57    0.15
   2   7   2   39.70    0.81
  -2  -7  -2   39.28    0.76
  -2  -7  -2   38.88    0.79
  -2  -7  -2   38.66    0.76
  -2  -7  -2   40.59    0.85
   3   7   2    0.83    0.12
  -3  -7  -2    0.73    0.11
  -3  -7  -2    0.63    0.10
  -3  -7  -2    0.73    0.11
  -3  -7  -2    0.66    0.08
  -3  -7  -2    0.80    0.09
  -3  -7  -2    0.81    0.08
  -3  -7  -2    0.67    0.10
   4   7   2    2.05    0.15
  -4  -7  -2    2.10    0.16
  -4  -7  -2    1.89    0.12
  -4  -7  -2    2.24    0.15
  -4  -7  -2    1.87    0.12
   5   7   2    0.68    0.12
  -5  -7  -2    0.66    0.12
  -5  -7  -2    0.76    0.10
  -5  -7  -2    0.60    0.09
  -5  -7  -2    0.68    0.08
   6   7   2    0.18    0.10
  -6  -7  -2   -0.03    0.10
  -6  -7  -2    0.06    0.07
  -6  -7  -2    0.08    0.07
   7   7   2    8.07    0.27
  -7  -7  -2    7.76    0.25
  -7  -7  -2    7.72    0.24
  -7  -7  -2    7.61    0.23
   8   7   2    0.61    0.14
  -8  -7  -2    0.74    0.09
  -8  -7  -2    0.54    0.10
  -8  -7  -2    0.65    0.11
  -9  -7  -2    5.39    0.21
  -9  -7  -2    5.20    0.20
  -9  -7  -2    5.35    0.21
 -10  -7  -2    1.05    0.12
 -10  -7  -2    0.74    0.12
 -11  -7  -2    1.25    0.14
  -9   8   3    0.67    0.22
  -9   8   3    0.65    0.23
   9  -8  -3    0.76    0.20
  -8   8   3    0.44    0.20
  -8   8   3    0.56    0.19
   8  -8  -3    0.65    0.18
  -7   8   3    0.17    0.17
  -7   8   3    0.00    0.17
   7  -8  -3    0.01    0.15
  -6   8   3    0.00    0.15
  -6   8   3   -0.06    0.16
   6  -8  -3   -0.07    0.13
  -5   8   3    0.03    0.15
  -5   8   3    0.15    0.16
   5  -8  -3    0.17    0.12
  -4   8   3    1.77    0.21
  -4   8   3    1.47    0.19
   4  -8  -3    1.87    0.18
  -3   8   3    0.75    0.16
  -3   8   3    1.20    0.18
   3  -8  -3    1.00    0.15
  -2   8   3   -0.02    0.13
   2  -8  -3   -0.08    0.07
   2  -8  -3   -0.02    0.11
   2  -8  -3   -0.01    0.07
  -1   8   3   12.11    0.38
  -1   8   3   12.58    0.32
   1  -8  -3   11.63    0.35
   1  -8  -3   11.78    0.32
   1  -8  -3   11.99    0.26
   1  -8  -3   12.14    0.31
   0   8   3    7.71    0.29
   0  -8  -3    7.60    0.27
   0  -8  -3    7.44    0.23
   0  -8  -3    8.08    0.24
   1   8   3    1.27    0.16
  -1  -8  -3    1.43    0.14
  -1  -8  -3    1.45    0.11
  -1  -8  -3    1.28    0.11
   2   8   3    3.22    0.20
  -2  -8  -3    3.01    0.16
  -2  -8  -3    2.91    0.19
  -2  -8  -3    3.09    0.16
  -2  -8  -3    3.58    0.17
   3   8   3    0.09    0.12
  -3  -8  -3   -0.01    0.07
  -3  -8  -3   -0.08    0.07
  -3  -8  -3    0.00    0.10
  -3  -8  -3   -0.12    0.07
  -3  -8  -3    0.06    0.11
  -3  -8  -3   -0.11    0.09
   4   8   3    6.91    0.26
  -4  -8  -3    6.35    0.21
  -4  -8  -3    6.16    0.21
  -4  -8  -3    6.19    0.24
   5   8   3    5.31    0.24
  -5  -8  -3    5.49    0.20
  -5  -8  -3    5.01    0.23
  -5  -8  -3    5.52    0.19
   6   8   3    5.72    0.25
  -6  -8  -3    5.85    0.23
  -6  -8  -3    5.59    0.21
  -6  -8  -3    5.44    0.20
   7   8   3    0.59    0.14
  -7  -8  -3    0.52    0.10
  -7  -8  -3    0.66    0.13
  -7  -8  -3    0.30    0.09
   8   8   3    0.28    0.13
  -8  -8  -3    0.26    0.12
  -8  -8  -3    0.20    0.09
  -8  -8  -3    0.34    0.10
  -9  -8  -3    0.05    0.11
  -9  -8  -3   -0.02    0.10
 -10  -8  -3    0.98    0.13
 -11  -8  -3    1.18    0.14
  -8   9   4    1.06    0.25
  -8   9   4    0.79    0.21
   8  -9  -4    1.02    0.20
  -7   9   4   -0.06    0.20
  -7   9   4    0.16    0.20
   7  -9  -4    0.24    0.18
  -6   9   4    0.54    0.18
  -6   9   4    0.34    0.20
   6  -9  -4    0.56    0.17
  -5   9   4    0.01    0.17
  -5   9   4    0.00    0.16
   5  -9  -4    0.02    0.14
  -4   9   4    0.38    0.17
  -4   9   4   -0.05    0.16
   4  -9  -4    0.28    0.14
  -3   9   4    2.50    0.22
   3  -9  -4    2.34    0.20
  -2   9   4   -0.06    0.14
   2  -9  -4   -0.16    0.11
  -1   9   4    0.29    0.15
   1  -9  -4    0.45    0.09
   1  -9  -4    0.32    0.06
   1  -9  -4    0.44    0.13
   0   9   4    0.49    0.15
   0  -9  -4    0.33    0.09
   0  -9  -4    0.25    0.07
   0  -9  -4    0.36    0.12
   1   9   4   -0.01    0.13
  -1  -9  -4    0.14    0.11
  -1  -9  -4    0.16    0.08
  -1  -9  -4    0.38    0.09
  -1  -9  -4    0.30    0.09
   2   9   4    0.55    0.14
  -2  -9  -4    0.59    0.10
  -2  -9  -4    0.61    0.13
  -2  -9  -4    0.58    0.10
  -2  -9  -4    0.76    0.10
   3   9   4    0.03    0.12
  -3  -9  -4    0.11    0.12
  -3  -9  -4    0.15    0.08
  -3  -9  -4    0.10    0.11
  -3  -9  -4   -0.04    0.07
   4   9   4    7.45    0.29
  -4  -9  -4    7.42    0.28
  -4  -9  -4    7.31    0.25
  -4  -9  -4    7.17    0.24
   5   9   4    2.57    0.20
  -5  -9  -4    3.02    0.16
  -5  -9  -4    2.61    0.21
  -5  -9  -4    2.71    0.16
   6   9   4    3.97    0.24
  -6  -9  -4    3.57    0.18
  -6  -9  -4    3.31    0.18
  -6  -9  -4    3.49    0.22
   7   9   4    1.38    0.17
  -7  -9  -4    1.39    0.13
  -7  -9  -4    1.47    0.17
   8   9   4    0.01    0.13
  -8  -9  -4   -0.20    0.12
  -8  -9  -4    0.08    0.10
  -9  -9  -4    0.52    0.14
  -9  -9  -4    0.39    0.12
 -10  -9  -4    0.31    0.12
  -7  10   5    0.90    0.21
  -7  10   5    0.75    0.22
   7 -10  -5    0.61    0.20
  -6  10   5    4.16    0.31
  -6  10   5    4.30    0.34
   6 -10  -5    4.31    0.29
  -5  10   5    1.67    0.23
   5 -10  -5    1.73    0.21
  -4  10   5    1.20    0.21
   4 -10  -5    1.16    0.18
  -3  10   5    1.01    0.19
   3 -10  -5    0.91    0.17
  -2  10   5    0.86    0.18
   2 -10  -5    0.97    0.16
  -1  10   5    0.03    0.15
   1 -10  -5    0.13    0.13
   0  10   5    2.35    0.21
   0 -10  -5    2.35    0.14
   0 -10  -5    2.53    0.20
   1  10   5    0.05    0.15
  -1 -10  -5    0.17    0.09
  -1 -10  -5    0.19    0.12
   2  10   5    2.02    0.20
  -2 -10  -5    2.86    0.18
  -2 -10  -5    2.29    0.18
   3  10   5    0.50    0.15
  -3 -10  -5    0.31    0.13
  -3 -10  -5    0.29    0.14
  -3 -10  -5    0.61    0.11
   4  10   5    3.35    0.23
  -4 -10  -5    3.08    0.19
  -4 -10  -5    2.85    0.22
   5  10   5    0.04    0.15
  -5 -10  -5   -0.05    0.09
  -5 -10  -5    0.05    0.14
   6  10   5    0.48    0.16
  -6 -10  -5    0.57    0.11
  -6 -10  -5    0.46    0.14
   7  10   5    0.32    0.15
  -7 -10  -5    0.40    0.15
  -7 -10  -5    0.33    0.11
  -8 -10  -5   -0.01    0.10
  -8 -10  -5    0.09    0.14
  -9 -10  -5    0.10    0.14
  -9 -10  -5    0.01    0.11
  -6  11   6    0.87    0.22
   6 -11  -6    1.42    0.23
  -5  11   6    1.68    0.24
   5 -11  -6    1.67    0.22
  -4  11   6    5.13    0.33
   4 -11  -6    6.36    0.32
  -3  11   6    3.93    0.30
   3 -11  -6    4.79    0.28
  -2  11   6    1.32    0.21
   2 -11  -6    1.80    0.20
  -1  11   6   -0.03    0.16
   1 -11  -6    0.09    0.13
   0  11   6    0.40    0.18
   0 -11  -6    0.65    0.15
   1  11   6    0.64    0.18
  -1 -11  -6    0.61    0.14
   2  11   6    0.07    0.16
  -2 -11  -6    0.09    0.13
   3  11   6    0.30    0.16
  -3 -11  -6    0.28    0.15
  -3 -11  -6    0.45    0.14
   4  11   6    0.09    0.15
  -4 -11  -6    0.31    0.15
   5  11   6    0.04    0.16
  -5 -11  -6    0.13    0.15
   6  11   6   -0.05    0.16
  -6 -11  -6    0.01    0.14
   7  11   6    1.14    0.20
  -7 -11  -6    1.32    0.19
  -8 -11  -6    0.44    0.17
  -4  12   7    0.53    0.22
   4 -12  -7    0.49    0.19
  -3  12   7    0.29    0.21
   3 -12  -7    0.56    0.19
  -2  12   7    2.27    0.26
   2 -12  -7    2.12    0.23
  -1  12   7    0.19    0.18
   1 -12  -7   -0.14    0.14
   0  12   7    0.14    0.18
   0 -12  -7    0.13    0.14
   1  12   7    1.03    0.20
  -1 -12  -7    0.68    0.17
   2  12   7    0.35    0.18
  -2 -12  -7    0.23    0.15
  -2 -12  -7    0.04    0.17
   3  12   7    2.39    0.24
  -3 -12  -7    2.30    0.23
   4  12   7    0.06    0.17
  -4 -12  -7    0.15    0.16
   5  12   7    0.45    0.18
  -5 -12  -7    0.39    0.17
   6  12   7    0.06    0.17
  -6 -12  -7   -0.13    0.16
  -1  13   8    0.52    0.22
   1 -13  -8    0.62    0.20
   0  13   8   -0.08    0.19
   0 -13  -8   -0.30    0.15
   1  13   8    0.02    0.19
  -1 -13  -8    0.33    0.16
   2  13   8   -0.02    0.18
  -2 -13  -8   -0.22    0.15
  -2 -13  -8   -0.20    0.18
   3  13   8    0.13    0.18
  -3 -13  -8   -0.21    0.16
   4  13   8   -0.19    0.18
  -4 -13  -8    0.02    0.17
   5  11  17    1.65    0.25
  -4 -11 -17    0.45    0.21
   4  11  17    0.39    0.20
  -3 -11 -17   -0.07    0.19
   3  11  17    0.49    0.19
  -2 -11 -17    0.05    0.19
   2  11  17    0.15    0.18
  -1 -11 -17    0.01    0.16
  -1 -11 -17    0.14    0.18
   1  11  17    0.04    0.17
   0 -11 -17    1.61    0.22
   0 -11 -17    1.78    0.25
   0  11  17    1.38    0.22
   1 -11 -17    4.00    0.30
   2 -11 -17    1.05    0.21
  -2  11  17    0.80    0.22
  -7 -10 -16   -0.02    0.21
   7  10  16    0.11    0.19
  -6 -10 -16    0.74    0.22
   6  10  16    0.62    0.20
  -5 -10 -16    0.29    0.19
   5  10  16    0.55    0.20
  -4 -10 -16    0.91    0.21
   4  10  16    0.94    0.21
  -3 -10 -16   -0.13    0.16
   3  10  16   -0.06    0.16
  -2 -10 -16    0.38    0.18
   2  10  16    0.25    0.17
  -1 -10 -16   -0.03    0.17
  -1 -10 -16   -0.03    0.15
   1  10  16    0.18    0.16
   0 -10 -16    0.11    0.15
   0 -10 -16    0.09    0.16
   0  10  16    0.06    0.16
   1 -10 -16    0.32    0.16
  -1  10  16    0.21    0.17
   2 -10 -16    0.73    0.18
  -2  10  16    0.16    0.17
   3 -10 -16    2.87    0.25
  -3  10  16    2.38    0.24
   4 -10 -16    0.13    0.18
  -4  10  16    0.16    0.18
  -8  -9 -15    0.41    0.20
   8   9  15    0.37    0.19
  -7  -9 -15    4.84    0.31
   7   9  15    3.99    0.30
  -6  -9 -15    0.02    0.17
   6   9  15    0.12    0.17
  -5  -9 -15    3.10    0.27
   5   9  15    2.45    0.23
  -4  -9 -15    0.89    0.19
   4   9  15    0.85    0.18
  -3  -9 -15    0.14    0.16
   3   9  15   -0.01    0.15
  -2  -9 -15    1.71    0.21
   2   9  15    1.44    0.20
  -1  -9 -15   -0.10    0.15
  -1  -9 -15    0.18    0.14
   1   9  15    0.22    0.15
   0  -9 -15    0.67    0.16
   0   9  15    0.68    0.17
   1  -9 -15    0.03    0.14
  -1   9  15    0.04    0.14
   2  -9 -15    2.97    0.24
  -2   9  15    3.06    0.24
   3  -9 -15    0.28    0.15
  -3   9  15   -0.01    0.16
   4  -9 -15    0.59    0.18
  -4   9  15    0.69    0.18
   5  -9 -15    0.04    0.16
  -5   9  15    0.12    0.17
   6  -9 -15    1.17    0.21
  -6   9  15    0.74    0.19
  -9  -8 -14    0.15    0.19
   9   8  14   -0.12    0.17
  -8  -8 -14    0.21    0.18
   8   8  14   -0.11    0.16
  -7  -8 -14    0.80    0.19
   7   8  14    0.50    0.18
  -6  -8 -14    0.64    0.18
   6   8  14    0.86    0.18
  -5  -8 -14    0.96    0.18
   5   8  14    0.96    0.18
  -4  -8 -14   -0.03    0.15
   4   8  14   -0.02    0.14
  -3  -8 -14   -0.01    0.14
   3   8  14    0.17    0.14
  -2  -8 -14    1.58    0.19
   2   8  14    1.60    0.19
  -1  -8 -14    0.11    0.14
  -1  -8 -14    0.12    0.13
   1   8  14    0.04    0.14
   0  -8 -14    3.98    0.24
   0   8  14    3.86    0.24
   1  -8 -14    0.17    0.13
  -1   8  14   -0.09    0.13
   2  -8 -14    1.94    0.19
  -2   8  14    1.79    0.18
   3  -8 -14    2.00    0.19
  -3   8  14    2.01    0.20
   4  -8 -14    0.13    0.14
  -4   8  14    0.05    0.14
   5  -8 -14    1.84    0.21
  -5   8  14    1.74    0.20
   6  -8 -14    0.71    0.18
  -6   8  14    0.78    0.17
   7  -8 -14    0.97    0.20
  -7   8  14    0.88    0.18
 -10  -7 -13    0.83    0.22
  10   7  13    0.39    0.19
  -9  -7 -13    0.93    0.21
   9   7  13    0.86    0.20
  -8  -7 -13    0.12    0.17
   8   7  13    0.20    0.15
  -7  -7 -13    0.22    0.16
   7   7  13    0.16    0.16
  -6  -7 -13    0.09    0.16
   6   7  13    0.12    0.15
  -5  -7 -13    0.02    0.15
   5   7  13    0.16    0.14
  -4  -7 -13    3.29    0.24
   4   7  13    3.12    0.23
  -3  -7 -13    0.73    0.16
   3   7  13    0.75    0.15
  -2  -7 -13    0.07    0.13
   2   7  13   -0.04    0.13
  -1  -7 -13    0.04    0.13
  -1  -7 -13    0.06    0.12
   1   7  13    0.10    0.09
   1   7  13    0.02    0.12
   0  -7 -13    3.36    0.22
   0   7  13    3.18    0.21
   0   7  13    3.39    0.18
   1  -7 -13    0.91    0.15
  -1   7  13    0.98    0.12
  -1   7  13    1.14    0.16
   2  -7 -13    0.33    0.12
  -2   7  13    0.24    0.10
  -2   7  13    0.24    0.13
   3  -7 -13   -0.10    0.11
  -3   7  13   -0.07    0.09
  -3   7  13   -0.01    0.12
   4  -7 -13   -0.21    0.12
  -4   7  13    0.09    0.12
  -4   7  13    0.19    0.10
   5  -7 -13    0.49    0.14
  -5   7  13    0.41    0.14
  -5   7  13    0.37    0.11
   6  -7 -13    0.37    0.15
  -6   7  13    0.37    0.12
  -6   7  13    0.67    0.15
   7  -7 -13    1.80    0.20
  -7   7  13    1.37    0.17
   8  -7 -13    0.90    0.19
  -8   7  13    0.55    0.16
 -11  -6 -12    0.55    0.21
  11   6  12    0.27    0.19
 -10  -6 -12   -0.05    0.17
  10   6  12   -0.01    0.17
  -9  -6 -12    0.05    0.17
   9   6  12    0.07    0.17
  -8  -6 -12    0.29    0.17
   8   6  12    0.38    0.16
  -7  -6 -12    1.04    0.19
   7   6  12    0.73    0.17
  -6  -6 -12    1.96    0.21
   6   6  12    1.95    0.20
  -5  -6 -12    3.03    0.23
   5   6  12    3.62    0.23
  -4  -6 -12    0.79    0.10
  -4  -6 -12    0.59    0.14
   4   6  12    0.82    0.15
  -3  -6 -12    0.02    0.06
  -3  -6 -12   -0.03    0.12
   3   6  12   -0.07    0.07
   3   6  12   -0.07    0.12
   3   6  12    0.03    0.08
  -2  -6 -12    5.85    0.26
  -2  -6 -12    5.72    0.21
   2   6  12    5.53    0.21
   2   6  12    6.16    0.22
   2   6  12    5.44    0.25
  -1  -6 -12    0.61    0.14
  -1  -6 -12    0.48    0.08
  -1  -6 -12    0.38    0.12
   1   6  12    0.40    0.09
   1   6  12    0.58    0.09
   1   6  12    0.37    0.09
   1   6  12    0.16    0.12
   0  -6 -12    2.83    0.16
   0  -6 -12    2.68    0.19
   0   6  12    2.69    0.16
   0   6  12    3.16    0.16
   0   6  12    2.60    0.19
   0   6  12    3.16    0.17
   1  -6 -12    3.85    0.21
  -1   6  12    3.44    0.20
  -1   6  12    4.00    0.18
  -1   6  12    3.48    0.17
   2  -6 -12    3.16    0.20
  -2   6  12    3.71    0.21
  -2   6  12    3.50    0.18
  -2   6  12    3.55    0.17
   3  -6 -12    0.13    0.11
  -3   6  12   -0.02    0.08
  -3   6  12    0.02    0.12
  -3   6  12   -0.12    0.08
   4  -6 -12    4.99    0.25
  -4   6  12    5.30    0.21
  -4   6  12    5.10    0.24
  -4   6  12    5.40    0.23
   5  -6 -12    0.84    0.14
  -5   6  12    1.00    0.14
  -5   6  12    1.14    0.12
   6  -6 -12    0.16    0.13
  -6   6  12    0.23    0.10
  -6   6  12    0.24    0.13
   7  -6 -12    0.22    0.13
  -7   6  12    0.09    0.12
  -7   6  12    0.22    0.11
   8  -6 -12    0.72    0.16
  -8   6  12    0.74    0.13
  -8   6  12    0.59    0.15
  -9   6  12    2.00    0.19
 -11  -5 -11    1.25    0.23
 -11  -5 -11    1.86    0.25
  11   5  11    1.52    0.22
 -10  -5 -11    0.25    0.18
  10   5  11    0.10    0.17
  -9  -5 -11    5.45    0.31
   9   5  11    5.53    0.29
  -8  -5 -11    0.27    0.16
   8   5  11    0.22    0.15
  -7  -5 -11    3.40    0.25
   7   5  11    3.66    0.24
  -6  -5 -11    0.22    0.09
  -6  -5 -11    0.15    0.15
   6   5  11    0.09    0.13
  -5  -5 -11    0.00    0.07
  -5  -5 -11   -0.04    0.07
  -5  -5 -11   -0.06    0.13
   5   5  11   -0.03    0.08
   5   5  11   -0.01    0.11
  -4  -5 -11    2.37    0.14
  -4  -5 -11    2.51    0.15
  -4  -5 -11    2.60    0.21
   4   5  11    2.45    0.20
   4   5  11    2.87    0.17
  -3  -5 -11    4.37    0.17
  -3  -5 -11    4.70    0.23
   3   5  11    4.61    0.22
   3   5  11    4.18    0.17
   3   5  11    4.47    0.18
  -2  -5 -11   24.68    0.58
  -2  -5 -11   26.09    0.53
   2   5  11   25.58    0.54
   2   5  11   26.40    0.58
   2   5  11   25.87    0.54
  -1  -5 -11    5.73    0.24
  -1  -5 -11    5.79    0.21
  -1  -5 -11    6.14    0.19
   1   5  11    5.89    0.20
   1   5  11    6.48    0.24
   1   5  11    6.15    0.20
   0  -5 -11    9.14    0.24
   0  -5 -11    9.50    0.29
   0   5  11    9.00    0.28
   0   5  11    9.43    0.26
   0   5  11    9.37    0.25
   1  -5 -11    4.04    0.20
  -1   5  11    3.99    0.16
  -1   5  11    3.42    0.19
  -1   5  11    4.04    0.17
  -1   5  11    4.02    0.17
   2  -5 -11   13.38    0.36
  -2   5  11   13.51    0.33
  -2   5  11   13.60    0.36
  -2   5  11   13.55    0.33
   3  -5 -11    0.02    0.09
  -3   5  11   -0.02    0.07
  -3   5  11    0.04    0.07
  -3   5  11    0.08    0.10
   4  -5 -11    5.21    0.24
  -4   5  11    5.32    0.21
  -4   5  11    5.24    0.21
  -4   5  11    5.61    0.20
   5  -5 -11    0.43    0.12
  -5   5  11    0.43    0.09
  -5   5  11    0.12    0.11
  -5   5  11    0.40    0.09
   6  -5 -11    4.42    0.23
  -6   5  11    4.70    0.20
  -6   5  11    4.49    0.22
  -6   5  11    4.76    0.21
   7  -5 -11    0.56    0.13
  -7   5  11    0.65    0.11
  -7   5  11    0.69    0.11
  -7   5  11    0.49    0.13
   8  -5 -11    2.03    0.19
  -8   5  11    1.91    0.15
  -8   5  11    1.80    0.21
  -8   5  11    1.69    0.16
  -9   5  11    1.62    0.16
  -9   5  11    1.76    0.22
  -9   5  11    1.47    0.15
 -10   5  11    4.31    0.25
 -10   5  11    3.95    0.31
 -12  -4 -10    2.46    0.27
 -12  -4 -10    2.71    0.28
  12   4  10    2.69    0.27
 -11  -4 -10    0.60    0.20
 -11  -4 -10    0.49    0.19
  11   4  10    0.35    0.18
 -10  -4 -10    1.70    0.22
 -10  -4 -10    1.88    0.23
  10   4  10    1.83    0.21
  -9  -4 -10    3.44    0.25
   9   4  10    3.24    0.25
  -8  -4 -10    1.68    0.20
  -8  -4 -10    1.84    0.14
   8   4  10    1.95    0.19
  -7  -4 -10    7.64    0.31
  -7  -4 -10    7.30    0.25
   7   4  10    6.91    0.29
  -6  -4 -10    0.78    0.15
  -6  -4 -10    0.77    0.10
  -6  -4 -10    0.77    0.10
   6   4  10    0.77    0.10
   6   4  10    0.74    0.13
  -5  -4 -10    0.48    0.08
  -5  -4 -10    0.40    0.08
  -5  -4 -10    0.22    0.13
   5   4  10    0.31    0.12
   5   4  10    0.48    0.08
  -4  -4 -10    8.47    0.24
  -4  -4 -10    8.77    0.24
  -4  -4 -10    8.51    0.29
   4   4  10    8.54    0.28
   4   4  10    8.68    0.24
  -3  -4 -10    0.84    0.07
  -3  -4 -10    1.17    0.09
  -3  -4 -10    1.13    0.14
   3   4  10    1.08    0.09
   3   4  10    1.12    0.13
   3   4  10    1.25    0.09
[truncated: 539,987 more chars]
