# Supplementary material for: [1,1′-Bi­cyclo­hexa­ne]-1,1′-diol
Source: IUCrdata. 2023 Nov 14;8(Pt 11):x230969. doi: 10.1107/S2414314623009690 (PMC10833129; doi:10.1107/S2414314623009690)
Supplement: Supplementary file 2 [file x-08-x230969-Isup2.hkl]

#
# h,k,l, Fc-squared, Fo-squared, sigma(Fo-squared), status flag
#
data_I
_shelx_title ' ka110_a.res in P-1'
_shelx_refln_list_code          4
_shelx_F_calc_maximum      220.02
_exptl_crystal_F_000       660.00
_reflns_d_resolution_high  0.7471

loop_
 _space_group_symop_operation_xyz
 'x, y, z'
 '-x, -y, -z'

_cell_length_a     9.8996
_cell_length_b    10.0299
_cell_length_c    17.9841
_cell_angle_alpha  73.810
_cell_angle_beta   86.774
_cell_angle_gamma  83.592

_shelx_F_squared_multiplier     1.000

loop_
 _refln_index_h
 _refln_index_k
 _refln_index_l
 _refln_F_squared_calc
 _refln_F_squared_meas
 _refln_F_squared_sigma
 _refln_observed_status
   1   0   0          0.02         -1.25         1.25 o
   2   0   0      31820.55      31180.07       183.58 o
   3   0   0          0.32         -0.28         0.64 o
   4   0   0        385.94        399.94         3.67 o
   5   0   0          4.78          3.63         1.16 o
   6   0   0        125.90        117.23         2.56 o
   7   0   0          4.43          6.43         1.50 o
   8   0   0        589.29        614.14         7.10 o
   9   0   0          3.82          0.07         1.93 o
  10   0   0          0.52          0.38         3.37 o
  11   0   0          2.63         -2.38         3.19 o
  12   0   0         35.32         39.49         3.23 o
  13   0   0          1.52          2.54         5.44 o
 -12   1   0         85.72         86.73         4.62 o
 -11   1   0         19.91         16.97         3.27 o
 -10   1   0         10.92          5.38         2.78 o
  -9   1   0          0.42         -0.03         1.97 o
  -8   1   0         94.14         99.85         3.27 o
  -7   1   0        168.50        187.71         3.76 o
  -6   1   0        440.77        458.34         5.50 o
  -5   1   0         96.71        116.00         2.36 o
  -4   1   0       1443.02       1504.47        10.37 o
  -3   1   0       2340.36       2428.68        14.18 o
  -2   1   0       1033.31       1042.93         6.41 o
  -1   1   0       1338.22       1290.68         7.96 o
   0   1   0        181.64        160.33         1.82 o
   1   1   0        227.72        218.93         1.63 o
   2   1   0        106.97         91.47         1.14 o
   3   1   0       3603.85       3615.77        22.72 o
   4   1   0         16.46         16.84         1.07 o
   5   1   0       6511.52       7183.55        52.61 o
   6   1   0         38.44         40.10         2.00 o
   7   1   0        217.42        248.97         3.55 o
   8   1   0          4.75          4.79         1.74 o
   9   1   0         75.58         65.91         2.67 o
  10   1   0          0.55          3.45         2.26 o
  11   1   0         10.54          6.44         3.06 o
  12   1   0         79.04         85.50         4.08 o
  13   1   0         33.75         39.26         5.71 o
 -12   2   0         43.12         41.62         5.08 o
 -11   2   0        206.62        221.94         6.10 o
 -10   2   0         92.29         97.86         4.30 o
  -9   2   0        132.66        154.99         4.31 o
  -8   2   0         33.45         30.85         2.65 o
  -7   2   0          3.63          3.68         1.83 o
  -6   2   0         17.67         19.00         2.29 o
  -5   2   0        720.05        800.84         7.24 o
  -4   2   0        684.91        767.55         5.91 o
  -3   2   0       2250.81       2349.91        14.61 o
  -2   2   0       1713.01       1750.63        11.03 o
  -1   2   0        801.45        757.84         5.13 o
   0   2   0       6591.59       6237.42        35.11 o
   1   2   0         27.37         18.56         0.63 o
   2   2   0        188.19        202.37         1.75 o
   3   2   0        181.69        176.47         2.04 o
   4   2   0        260.21        270.05         3.14 o
   5   2   0        175.22        198.26         2.75 o
   6   2   0         32.01         55.65         1.86 o
   7   2   0         93.95         95.34         2.44 o
   8   2   0        425.76        391.33         4.71 o
   9   2   0        104.31         88.95         3.00 o
  10   2   0          0.33          2.61         1.93 o
  11   2   0          0.49         -2.42         2.42 o
  12   2   0         29.18         29.07         3.61 o
  13   2   0         40.69         47.36         4.38 o
 -12   3   0         26.56         35.62         7.73 o
 -11   3   0          1.66          3.47         4.35 o
 -10   3   0          9.71          8.81         2.81 o
  -9   3   0        121.78        102.22         4.65 o
  -8   3   0          4.03         10.49         2.20 o
  -7   3   0        322.00        326.17         5.22 o
  -6   3   0          8.39          5.95         1.49 o
  -5   3   0        102.32         98.04         2.54 o
  -4   3   0        334.35        339.46         3.66 o
  -3   3   0        169.78        161.33         2.52 o
  -2   3   0        752.92        714.51         5.51 o
  -1   3   0        918.55        883.26         5.37 o
   0   3   0          3.54          3.67         0.61 o
   1   3   0        673.95        665.56         4.45 o
   2   3   0        349.90        378.01         3.15 o
   3   3   0         23.97         32.39         0.91 o
   4   3   0        748.16        765.39         6.82 o
   5   3   0         31.33         45.80         1.60 o
   6   3   0        158.58        149.03         2.58 o
   7   3   0        425.09        412.30         4.76 o
   8   3   0         52.50         47.77         1.90 o
   9   3   0        277.20        294.60         4.61 o
  10   3   0         29.00         24.44         2.27 o
  11   3   0         34.22         34.22         2.69 o
  12   3   0          0.41          5.15         4.00 o
  13   3   0         83.47         85.40         5.11 o
 -12   4   0         40.04         36.81         5.41 o
 -11   4   0         45.44         54.08         5.51 o
 -10   4   0          0.00         -1.28         4.16 o
  -9   4   0         33.64         25.93         4.32 o
  -8   4   0         45.41         50.97         2.64 o
  -7   4   0         15.36         10.84         2.01 o
  -6   4   0          2.24          4.46         1.57 o
  -5   4   0         37.26         36.54         1.79 o
  -4   4   0          2.39          1.89         1.13 o
  -3   4   0          1.90          2.78         0.98 o
  -2   4   0        348.14        341.82         3.54 o
  -1   4   0        133.41        120.44         1.68 o
   0   4   0        798.31        794.18         5.25 o
   1   4   0        950.64        914.15         7.67 o
   2   4   0       1506.87       1549.06        11.88 o
   3   4   0        497.09        533.71         5.16 o
   4   4   0         70.25         69.21         1.82 o
   5   4   0        510.06        536.74         5.31 o
   6   4   0         10.50          9.80         1.18 o
   7   4   0        126.99        129.34         3.08 o
   8   4   0        483.43        480.96         7.26 o
   9   4   0        156.48        147.46         3.44 o
  10   4   0        142.12        133.65         5.40 o
  11   4   0          4.80          4.83         2.66 o
  12   4   0          2.62         -0.53         3.09 o
 -11   5   0          8.89         14.24         6.63 o
 -10   5   0          6.09          9.73         4.57 o
  -9   5   0         13.72          8.32         4.09 o
  -8   5   0         97.42         90.63         5.41 o
  -7   5   0         71.18         70.36         5.29 o
  -6   5   0          1.56         -1.64         1.97 o
  -5   5   0        133.11        141.30         3.27 o
  -4   5   0         87.71         94.59         3.43 o
  -3   5   0        141.48        146.48         2.62 o
  -2   5   0         51.48         55.57         1.79 o
  -1   5   0          5.22          3.94         0.90 o
   0   5   0          0.84          2.00         0.87 o
   1   5   0         17.11         18.31         1.26 o
   2   5   0        332.05        333.51         3.69 o
   3   5   0         96.32         89.14         2.60 o
   4   5   0         47.28         40.34         1.38 o
   5   5   0          8.03         10.76         1.22 o
   6   5   0        621.11        624.58         6.99 o
   7   5   0       1151.05       1175.97        10.52 o
   8   5   0        377.65        366.84         5.05 o
   9   5   0        191.31        196.97         4.80 o
  10   5   0         32.19         30.03         2.82 o
  11   5   0         43.15         49.99         5.28 o
  12   5   0          0.16         -1.45         3.31 o
 -11   6   0         24.36         30.90         9.27 o
 -10   6   0         15.27         13.90         4.98 o
  -9   6   0          1.27         -0.97         4.21 o
  -8   6   0        195.67        174.71        11.78 o
  -7   6   0        117.73        103.90         5.68 o
  -6   6   0       1346.26       1237.51        17.47 o
  -5   6   0        148.49        144.32         4.78 o
  -4   6   0         32.50         30.64         2.30 o
  -3   6   0       1351.15       1336.81        11.60 o
  -2   6   0        174.52        182.87         3.26 o
  -1   6   0          1.07          1.95         0.95 o
   0   6   0        492.39        432.45         4.68 o
   1   6   0          0.11         -0.20         1.04 o
   2   6   0        120.73        120.48         2.53 o
   3   6   0          4.51          2.26         1.41 o
   4   6   0        271.52        276.20         3.34 o
   5   6   0         44.66         45.97         1.79 o
   6   6   0        102.28         85.38         3.69 o
   7   6   0         28.00         31.38         2.55 o
   8   6   0         83.26         82.44         3.61 o
   9   6   0          7.22          7.50         2.64 o
  10   6   0         25.00         21.88         4.86 o
  11   6   0        142.00        136.78         4.53 o
  12   6   0         67.94         72.70         4.60 o
 -10   7   0         55.90         62.33         6.11 o
  -9   7   0         57.98         67.55         5.96 o
  -8   7   0          2.21         -0.30         4.21 o
  -7   7   0        259.27        253.12         8.04 o
  -6   7   0         12.27         12.12         3.70 o
  -5   7   0        243.43        246.39         7.18 o
  -4   7   0         73.09         69.86         3.76 o
  -3   7   0        175.48        175.22         3.72 o
  -2   7   0        171.57        174.12         3.54 o
  -1   7   0        994.96        980.86         9.28 o
   0   7   0         11.11         10.05         1.34 o
   1   7   0        276.25        268.04         3.76 o
   2   7   0         41.29         36.39         1.65 o
   3   7   0        830.42        831.95         7.14 o
   4   7   0        212.39        221.63         3.42 o
   5   7   0         61.55         63.54         2.19 o
   6   7   0         26.76         25.89         2.04 o
   7   7   0         78.94         73.76         3.57 o
   8   7   0          8.02          6.62         2.50 o
   9   7   0         18.89         20.49         3.53 o
  10   7   0         36.57         41.15         3.19 o
  11   7   0          4.96          3.32         2.79 o
  -9   8   0         63.46         59.96         6.01 o
  -8   8   0         18.02         20.87         4.98 o
  -7   8   0         84.80         72.85         5.64 o
  -6   8   0          0.33          6.62         4.37 o
  -5   8   0          0.37         -0.06         4.04 o
  -4   8   0          2.62          0.10         3.57 o
  -3   8   0         23.19         19.73         2.73 o
  -2   8   0        509.65        484.98         6.63 o
  -1   8   0        282.02        303.61         5.66 o
   0   8   0         66.57         67.67         2.50 o
   1   8   0          3.36          7.75         1.59 o
   2   8   0         32.06         38.47         1.98 o
   3   8   0        300.59        296.87         3.90 o
   4   8   0        266.70        269.84         4.71 o
   5   8   0         31.01         33.85         1.83 o
   6   8   0         28.31         26.84         1.98 o
   7   8   0         31.87         29.85         2.63 o
   8   8   0         19.19         14.02         2.52 o
   9   8   0          0.24         -0.27         2.40 o
  10   8   0         38.69         40.03         3.35 o
  11   8   0          0.58          0.74         6.18 o
  -8   9   0          1.27         -6.56         7.82 o
  -7   9   0         18.57         13.07         4.98 o
  -6   9   0         15.65          8.34         4.48 o
  -5   9   0          7.05          2.55         4.14 o
  -4   9   0         80.06         80.42         6.16 o
  -3   9   0         19.01         12.72         4.03 o
  -2   9   0          6.55          6.86         2.71 o
  -1   9   0         82.59         71.49         5.09 o
   0   9   0          1.02          1.70         1.64 o
   1   9   0         26.75         28.49         3.03 o
   2   9   0         50.92         49.49         2.57 o
   3   9   0         18.66         18.72         1.85 o
   4   9   0         47.81         40.13         2.36 o
   5   9   0         10.89          6.51         1.68 o
   6   9   0         16.49         15.20         2.03 o
   7   9   0        116.96        124.72         4.55 o
   8   9   0         11.94          9.70         3.33 o
   9   9   0          4.15          1.21         2.63 o
  10   9   0          7.77         16.24         4.00 o
  -7  10   0          1.86          1.70         5.12 o
  -6  10   0          1.69         -0.48         4.68 o
  -5  10   0          4.36          7.95         4.54 o
  -4  10   0          3.49          5.64         6.01 o
  -3  10   0         10.33          9.23         5.09 o
  -2  10   0          1.14          2.86         4.77 o
  -1  10   0        135.82        123.81         9.27 o
   0  10   0        163.04        164.97         4.43 o
   1  10   0          9.39          7.16         2.23 o
   2  10   0         72.45         82.98         3.32 o
   3  10   0          0.73          0.81         1.93 o
   4  10   0         13.87         14.70         1.94 o
   5  10   0         48.45         46.97         2.47 o
   6  10   0         40.58         37.12         3.01 o
   7  10   0          0.01          2.28         2.36 o
   8  10   0         28.88         36.89         7.95 o
   9  10   0         13.23         21.41         6.84 o
  -5  11   0          1.13          5.41         5.85 o
  -4  11   0          0.25         -0.37         5.62 o
  -3  11   0         10.73         10.76         7.06 o
  -2  11   0          4.58          8.03         4.88 o
  -1  11   0         46.01         47.75         5.72 o
   0  11   0        103.69        119.97         7.10 o
   1  11   0         43.34         47.99         3.93 o
   2  11   0         93.58        103.65         4.84 o
   3  11   0          1.24          0.81         2.44 o
   4  11   0          0.63         -2.63         2.63 o
   5  11   0         20.90         20.65         3.71 o
   6  11   0         20.07         25.24         4.02 o
   7  11   0         65.88         80.52         5.40 o
  -3  12   0         13.87         13.81         5.94 o
  -2  12   0          1.90          1.10         5.40 o
  -1  12   0         24.60         29.81         5.94 o
   0  12   0          9.50          9.59         6.62 o
   1  12   0        117.16        105.94         7.00 o
   2  12   0         34.85         35.40         8.14 o
   3  12   0         72.38         83.70         4.29 o
   4  12   0         13.22         24.46         6.40 o
   5  12   0         73.62         69.50         4.97 o
  -5 -12   1         45.33         50.80         4.65 o
  -4 -12   1        157.19        191.25        13.24 o
  -3 -12   1          9.28         11.25         3.82 o
  -2 -12   1         21.20         27.93         4.65 o
  -1 -12   1          0.44          0.14         4.77 o
   0 -12   1         12.98         20.51         5.62 o
   1 -12   1          6.77         11.98         5.30 o
   2 -12   1          0.65         -5.20         5.20 o
   3 -12   1         10.24          9.27         7.50 o
  -7 -11   1         16.00         15.75         3.82 o
  -6 -11   1         39.35         42.69         8.17 o
  -5 -11   1          2.09          1.97         3.39 o
  -4 -11   1          3.52          1.51         3.06 o
  -3 -11   1          0.06          1.00         4.97 o
  -2 -11   1          0.01          0.74         2.28 o
  -1 -11   1         33.00         42.12         3.80 o
   0 -11   1         51.92         53.73         5.83 o
   1 -11   1        174.72        194.24         8.67 o
   2 -11   1          1.38          4.53         7.95 o
   3 -11   1          8.90          4.15         5.40 o
   4 -11   1         17.50         20.68         5.94 o
   5 -11   1         11.70         12.42         5.38 o
  -9 -10   1         86.23         92.33         8.61 o
  -8 -10   1         14.08         14.56         2.79 o
  -7 -10   1         19.05         21.43         2.89 o
  -6 -10   1         33.76         42.47         3.41 o
  -5 -10   1        160.44        158.87         4.24 o
  -4 -10   1        146.71        174.11         4.01 o
  -3 -10   1        188.61        188.97         4.25 o
  -2 -10   1         83.25         96.67         3.80 o
  -1 -10   1        202.44        204.36         4.86 o
   0 -10   1          4.96          4.76         2.90 o
   1 -10   1         73.82         75.81         6.01 o
   2 -10   1          8.75         12.13         5.52 o
   3 -10   1         20.46         26.74         7.24 o
   4 -10   1          1.89         -4.09         4.09 o
   5 -10   1          7.11          6.65         7.92 o
   6 -10   1          0.99         -4.60         4.60 o
   7 -10   1          1.31         -7.06         7.06 o
 -10  -9   1         24.85         29.29         4.33 o
  -9  -9   1          0.32          0.83         2.63 o
  -8  -9   1          0.33         -2.36         2.36 o
  -7  -9   1         17.04         17.89         4.11 o
  -6  -9   1          6.78          5.02         2.26 o
  -5  -9   1         80.22         85.72         2.64 o
  -4  -9   1        150.01        155.52         3.69 o
  -3  -9   1         77.44         72.75         2.72 o
  -2  -9   1          1.14          1.36         1.75 o
  -1  -9   1         26.30         24.43         2.10 o
   0  -9   1          0.61          0.57         2.09 o
   1  -9   1        193.45        190.76         5.63 o
   2  -9   1         26.43         21.84         2.94 o
   3  -9   1         84.02         80.83         5.24 o
   4  -9   1          0.26          0.27         3.90 o
   5  -9   1         11.04         15.63         4.47 o
   6  -9   1          0.10         -0.27         4.35 o
   7  -9   1         10.06          6.73         4.80 o
   8  -9   1         82.23         90.88         7.48 o
 -10  -8   1         56.06         62.44         5.14 o
  -9  -8   1         14.71         15.95         2.66 o
  -8  -8   1         10.36         12.45         2.62 o
  -7  -8   1        185.84        174.99         5.06 o
  -6  -8   1          5.93          7.62         1.93 o
  -5  -8   1          9.94          8.10         1.47 o
  -4  -8   1         11.80         10.75         1.74 o
  -3  -8   1        736.40        700.01         7.06 o
  -2  -8   1         67.88         63.58         2.22 o
  -1  -8   1        502.43        520.80         5.86 o
   0  -8   1        154.54        161.01         3.60 o
   1  -8   1        184.83        183.91         4.51 o
   2  -8   1        118.91        120.48         3.84 o
   3  -8   1          7.23          3.03         2.63 o
   4  -8   1        236.44        224.19         7.18 o
   5  -8   1          1.30          2.07         3.77 o
   6  -8   1          0.01          0.27         4.03 o
   7  -8   1         26.74         25.47         4.91 o
   8  -8   1          7.97         11.47         4.90 o
   9  -8   1         21.10         19.51         5.30 o
 -11  -7   1          0.02          3.00         2.57 o
 -10  -7   1         18.21         21.52         2.82 o
  -9  -7   1         18.29         15.34         2.84 o
  -8  -7   1         12.69         17.38         2.40 o
  -7  -7   1        246.54        247.35         4.55 o
  -6  -7   1          0.55          0.16         1.66 o
  -5  -7   1        167.51        169.00         2.60 o
  -4  -7   1         67.42         68.30         2.07 o
  -3  -7   1        510.75        483.53         4.85 o
  -2  -7   1         75.37         87.72         2.35 o
  -1  -7   1        552.03        548.22         5.36 o
   0  -7   1        276.13        276.29         3.90 o
   1  -7   1        343.42        346.41         5.07 o
   2  -7   1        407.14        418.78         5.86 o
   3  -7   1        430.65        434.00         7.03 o
   4  -7   1        313.14        293.34         6.94 o
   5  -7   1          3.18          5.82         3.70 o
   6  -7   1        132.12        128.63         8.47 o
   7  -7   1         55.21         48.65         4.98 o
   8  -7   1         19.16         14.25         4.64 o
   9  -7   1         11.66         16.18         4.90 o
  10  -7   1          6.96          3.13         6.04 o
 -12  -6   1         38.46         41.70         4.01 o
 -11  -6   1        133.51        136.04         4.53 o
 -10  -6   1         25.03         25.92         2.82 o
  -9  -6   1        141.92        134.64         4.36 o
  -8  -6   1         27.84         22.84         4.34 o
  -7  -6   1        895.86        855.80        10.69 o
  -6  -6   1         86.34         70.75         5.13 o
  -5  -6   1        201.57        206.29         2.76 o
  -4  -6   1        255.97        240.65         4.43 o
  -3  -6   1        182.43        190.32         2.70 o
  -2  -6   1         28.78         26.19         1.34 o
  -1  -6   1          0.96         -1.02         1.02 o
   0  -6   1        369.22        357.45         4.17 o
   1  -6   1        190.94        186.96         2.88 o
   2  -6   1          0.08         -1.25         1.25 o
   3  -6   1        365.90        347.48         4.74 o
   4  -6   1        486.75        497.64         5.91 o
   5  -6   1        998.05        967.23        12.04 o
   6  -6   1        270.83        257.51         7.61 o
   7  -6   1          1.38          0.74         3.88 o
   8  -6   1         53.19         52.32         5.16 o
   9  -6   1          0.01         -0.34         4.38 o
  10  -6   1          1.77          5.96         4.91 o
 -12  -5   1          1.95          0.30         3.16 o
 -11  -5   1        127.30        123.85         5.42 o
 -10  -5   1         13.76         15.76         2.34 o
  -9  -5   1          1.90          1.00         2.33 o
  -8  -5   1         41.25         35.61         2.36 o
  -7  -5   1         20.41         16.32         1.96 o
  -6  -5   1        398.43        409.98         4.78 o
  -5  -5   1        131.57        138.33         2.30 o
  -4  -5   1         19.56         19.80         1.37 o
  -3  -5   1         68.49         70.99         2.02 o
  -2  -5   1        142.30        160.45         2.31 o
  -1  -5   1        112.23        121.10         3.03 o
   0  -5   1        443.76        422.98         3.88 o
   1  -5   1        248.71        240.98         2.80 o
   2  -5   1         16.29         11.75         1.22 o
   3  -5   1        142.67        140.35         3.36 o
   4  -5   1        160.79        161.04         3.78 o
   5  -5   1        616.55        604.16         7.13 o
   6  -5   1        505.81        455.18         7.53 o
   7  -5   1        128.77        122.05         5.76 o
   8  -5   1        482.66        435.56        13.91 o
   9  -5   1         38.72         34.92         4.83 o
  10  -5   1         17.71         18.77         4.80 o
  11  -5   1          0.02          3.35         4.87 o
 -12  -4   1         14.50         14.85         3.42 o
 -11  -4   1         17.25         14.27         2.45 o
 -10  -4   1          0.01          0.88         2.29 o
  -9  -4   1          1.43          0.23         1.93 o
  -8  -4   1        382.40        377.56         4.73 o
  -7  -4   1       1657.39       1665.36        14.04 o
  -6  -4   1        863.52        871.31         7.76 o
  -5  -4   1       1349.71       1421.42        11.92 o
  -4  -4   1         15.41         18.29         0.97 o
  -3  -4   1         35.91         31.23         1.16 o
  -2  -4   1         11.70          9.74         0.91 o
  -1  -4   1        421.29        469.64         4.08 o
   0  -4   1        103.83        117.66         1.75 o
   1  -4   1        134.53        133.42         1.99 o
   2  -4   1        150.96        141.68         2.23 o
   3  -4   1        227.06        231.16         2.63 o
   4  -4   1         43.94         38.79         1.85 o
   5  -4   1        526.20        519.90         5.26 o
   6  -4   1          0.22         -1.91         1.91 o
   7  -4   1         47.01         40.92         2.60 o
   8  -4   1         53.28         47.84         3.43 o
   9  -4   1         19.67         16.54         4.23 o
  10  -4   1         44.23         38.75         7.57 o
  11  -4   1         59.35         55.92         7.98 o
  12  -4   1          3.05         -1.44         6.08 o
 -13  -3   1         21.16         17.15         4.24 o
 -12  -3   1          2.38          1.68         3.28 o
 -11  -3   1         58.70         50.99         3.03 o
 -10  -3   1        107.95        105.16         3.04 o
  -9  -3   1          0.62          0.25         1.63 o
  -8  -3   1        269.58        242.90         3.30 o
  -7  -3   1         16.84         13.78         1.27 o
  -6  -3   1          0.27         -0.93         0.93 o
  -5  -3   1        703.21        767.90         6.79 o
  -4  -3   1        378.27        413.42         3.93 o
  -3  -3   1       1048.81       1113.33         8.52 o
  -2  -3   1        280.75        290.35         2.72 o
  -1  -3   1       1650.29       1635.49        10.14 o
   0  -3   1       3480.38       3406.97        18.60 o
   1  -3   1        225.91        223.95         2.01 o
   2  -3   1        165.79        169.78         1.97 o
   3  -3   1        665.63        650.53         5.25 o
   4  -3   1          3.18          4.09         1.08 o
   5  -3   1         36.21         35.72         1.68 o
   6  -3   1          8.28          7.74         1.81 o
   7  -3   1          2.54         -1.87         1.87 o
   8  -3   1         22.82         24.13         2.95 o
   9  -3   1         71.94         71.21         4.08 o
  10  -3   1         90.67         87.14         5.60 o
  11  -3   1          0.87          1.86         4.32 o
  12  -3   1         29.77         40.83         5.60 o
 -13  -2   1          4.58          6.85         3.59 o
 -12  -2   1          0.15         -3.06         3.06 o
 -11  -2   1          0.09         -1.80         1.95 o
 -10  -2   1         35.53         34.87         2.32 o
  -9  -2   1         59.79         64.69         2.47 o
  -8  -2   1         14.58         10.09         1.51 o
  -7  -2   1       1102.00       1152.76         9.60 o
  -6  -2   1         26.62         31.80         1.33 o
  -5  -2   1        296.72        344.79         4.99 o
  -4  -2   1          3.90          2.16         0.81 o
  -3  -2   1        803.69        806.18         8.92 o
  -2  -2   1       1946.30       1874.72        15.00 o
  -1  -2   1          0.22         -0.44         0.44 o
   0  -2   1        279.95        270.67         2.46 o
   1  -2   1       4113.69       3958.46        22.29 o
   2  -2   1        206.93        214.48         2.72 o
   3  -2   1        345.89        357.56         3.39 o
   4  -2   1        509.06        522.60         4.59 o
   5  -2   1       1614.84       1747.30        14.06 o
   6  -2   1         13.16         15.59         1.51 o
   7  -2   1        134.17        128.92         3.55 o
   8  -2   1         25.14         24.46         2.39 o
   9  -2   1        192.94        180.21         5.23 o
  10  -2   1          2.84          4.67         3.00 o
  11  -2   1         13.56          6.17         4.32 o
  12  -2   1         50.86         63.33         5.73 o
 -13  -1   1        192.07        214.23         7.23 o
 -12  -1   1         14.49         15.75         2.99 o
 -11  -1   1          8.72          5.26         2.10 o
 -10  -1   1         19.35         16.36         2.20 o
  -9  -1   1          1.25         -1.01         1.80 o
  -8  -1   1         20.69         17.09         1.68 o
  -7  -1   1         41.32         45.93         3.16 o
  -6  -1   1        399.51        443.67         4.48 o
  -5  -1   1        183.27        206.70         2.66 o
  -4  -1   1       2096.48       2224.49        15.48 o
  -3  -1   1        102.73         96.38         1.82 o
  -2  -1   1       1719.83       1684.61        15.98 o
  -1  -1   1        204.83        194.08         2.48 o
   0  -1   1       2910.11       2773.79        15.37 o
   1  -1   1         41.55         35.94         0.92 o
   2  -1   1        174.90        177.91         1.98 o
   3  -1   1        232.27        250.48         2.34 o
   4  -1   1        338.05        344.18         3.10 o
   5  -1   1       1047.59       1085.10         9.18 o
   6  -1   1         75.32        100.54         2.89 o
   7  -1   1          0.23          2.35         1.68 o
   8  -1   1        261.20        262.71         4.70 o
   9  -1   1         82.51         88.14         3.35 o
  10  -1   1          5.99          5.10         2.84 o
  11  -1   1        185.40        188.64         8.41 o
  12  -1   1          2.84          1.39         4.23 o
  13  -1   1         64.24         83.43        10.59 o
 -13   0   1         90.02         82.43         6.68 o
 -12   0   1         77.42         82.26         4.03 o
 -11   0   1         21.13         16.75         2.66 o
 -10   0   1         30.55         32.60         2.52 o
  -9   0   1         13.11         12.36         2.04 o
  -8   0   1        179.85        179.37         3.41 o
  -7   0   1        259.89        299.31         3.89 o
  -6   0   1         12.60         11.94         1.33 o
  -5   0   1        101.97        112.30         2.27 o
  -4   0   1          1.20         -0.04         0.92 o
  -3   0   1          5.10          4.21         0.60 o
  -2   0   1        675.08        651.63         3.98 o
  -1   0   1       1157.30       1132.14         8.46 o
   1   0   1        576.59        546.27        13.99 o
   2   0   1         70.94         72.97         1.35 o
   3   0   1       2148.51       2177.06        13.32 o
   4   0   1        176.12        181.67         2.36 o
   5   0   1       1757.87       1926.12        13.96 o
   6   0   1         25.86         28.67         1.63 o
   7   0   1         77.59         76.47         2.69 o
   8   0   1         40.26         40.38         2.32 o
   9   0   1         37.23         37.84         2.45 o
  10   0   1         69.40         68.28         3.63 o
  11   0   1          6.88          7.21         3.04 o
  12   0   1         97.63         98.23         5.88 o
  13   0   1        154.96        171.67         7.24 o
 -12   1   1        317.68        330.93         7.22 o
 -11   1   1          5.52          4.71         2.48 o
 -10   1   1        197.37        200.88         4.31 o
  -9   1   1          0.00         -0.97         1.93 o
  -8   1   1        123.87        127.97         3.98 o
  -7   1   1          1.50          2.59         1.50 o
  -6   1   1        899.23        970.63         8.62 o
  -5   1   1        100.42        107.02         2.39 o
  -4   1   1       1313.17       1487.83        10.20 o
  -3   1   1        104.83        103.44         1.48 o
  -2   1   1       6061.36       5931.29        33.46 o
  -1   1   1         28.76         25.71         0.60 o
   0   1   1      16631.67      14718.31       415.94 o
   1   1   1          2.56          2.02         0.38 o
   2   1   1      19324.62      19207.22       119.47 o
   3   1   1         68.23         73.23         1.34 o
   4   1   1         28.94         24.61         1.07 o
   5   1   1        334.11        368.29         4.03 o
   6   1   1        483.09        537.99         5.43 o
   7   1   1         31.37         30.28         1.70 o
   8   1   1          1.83         -0.35         1.61 o
   9   1   1         11.06          9.15         2.04 o
  10   1   1         28.41         24.14         2.46 o
  11   1   1          0.48         -1.24         2.80 o
  12   1   1         74.98         74.73         4.19 o
  13   1   1          5.78         18.49         6.40 o
 -12   2   1         21.43         23.49         4.59 o
 -11   2   1          5.07          5.16         2.60 o
 -10   2   1        170.79        196.19         4.85 o
  -9   2   1         71.04         77.65         3.10 o
  -8   2   1          0.88         -1.25         2.41 o
  -7   2   1        337.95        327.68         4.99 o
  -6   2   1         41.86         47.82         2.58 o
  -5   2   1         64.86         55.23         1.78 o
  -4   2   1       2459.39       2642.17        17.59 o
  -3   2   1        154.98        156.48         1.95 o
  -2   2   1        645.87        628.89         3.99 o
  -1   2   1        319.74        292.39         2.50 o
   0   2   1         71.51         64.23         1.20 o
   1   2   1        772.41        713.35         4.85 o
   2   2   1       1077.17       1061.41         7.02 o
   3   2   1        666.71        652.30         5.01 o
   4   2   1        108.59        114.85         2.21 o
   5   2   1       2593.17       2902.89        23.76 o
   6   2   1         31.32         38.40         2.60 o
   7   2   1        659.37        763.72         7.17 o
   8   2   1         40.40         45.38         2.00 o
   9   2   1         67.38         54.62         2.52 o
  10   2   1        257.84        246.94         5.01 o
  11   2   1          1.34          2.96         2.73 o
  12   2   1         15.67          9.26         3.50 o
  13   2   1          4.39          4.26         4.48 o
 -12   3   1        160.32        145.57         6.99 o
 -11   3   1          2.04          5.74         4.23 o
 -10   3   1         17.05         21.98         2.68 o
  -9   3   1         29.70         39.72         3.84 o
  -8   3   1         75.11         95.34         2.99 o
  -7   3   1          6.76          6.54         1.66 o
  -6   3   1          4.45          2.62         1.70 o
  -5   3   1          3.64          4.38         1.31 o
  -4   3   1        293.63        294.99         3.01 o
  -3   3   1        710.40        718.67         5.17 o
  -2   3   1       1387.35       1352.96        10.93 o
  -1   3   1          0.32          0.30         0.58 o
   0   3   1         90.56         76.68         1.74 o
   1   3   1       1678.58       1613.89        10.53 o
   2   3   1         26.27         25.66         0.76 o
   3   3   1       1375.04       1503.97        11.55 o
   4   3   1         61.32         76.29         1.98 o
   5   3   1        334.78        367.50         4.13 o
   6   3   1        443.82        465.00         5.11 o
   7   3   1        354.34        355.35         5.08 o
   8   3   1        277.36        268.50         3.90 o
   9   3   1         58.91         58.79         2.53 o
  10   3   1         57.54         51.97         2.59 o
  11   3   1          0.37         -2.12         2.12 o
  12   3   1         39.94         47.59         4.98 o
  13   3   1          8.23          2.66         4.48 o
 -12   4   1         23.03         14.78         5.00 o
 -11   4   1         50.43         56.76         5.41 o
 -10   4   1         91.58         93.12         6.25 o
  -9   4   1          3.99          3.36         2.88 o
  -8   4   1          3.34          2.02         1.86 o
  -7   4   1        478.09        419.70         6.78 o
  -6   4   1          2.99          1.00         1.16 o
  -5   4   1         25.52         18.77         1.33 o
  -4   4   1         13.22         14.12         1.54 o
  -3   4   1        458.90        477.23         4.72 o
  -2   4   1         45.31         51.93         1.57 o
  -1   4   1        882.60        984.92         6.39 o
   0   4   1          0.08          1.19         0.75 o
   1   4   1        568.47        542.34         4.58 o
   2   4   1        991.49       1028.24         7.64 o
   3   4   1         67.53         83.13         1.97 o
   4   4   1        671.94        749.53         7.46 o
   5   4   1        670.74        768.89         7.22 o
   6   4   1         24.64         22.43         1.45 o
   7   4   1        216.29        214.92         3.45 o
   8   4   1          5.81          5.24         1.86 o
   9   4   1         50.99         52.83         2.61 o
  10   4   1         66.30         69.33         2.75 o
  11   4   1         37.93         38.52         2.76 o
  12   4   1          9.87          4.87         4.86 o
 -11   5   1         31.68         29.95         5.32 o
 -10   5   1          2.56          0.01         4.32 o
  -9   5   1         31.32         38.12         4.64 o
  -8   5   1          0.37         -3.57         3.57 o
  -7   5   1          7.50         10.46         2.93 o
  -6   5   1        411.22        395.47         5.96 o
  -5   5   1          4.25          3.08         1.54 o
  -4   5   1       1915.58       1842.10        31.57 o
  -3   5   1        111.73        110.00         2.65 o
  -2   5   1        116.86        120.95         2.28 o
  -1   5   1          6.22          4.88         0.76 o
   0   5   1        112.78        121.39         2.30 o
   1   5   1          0.28          0.76         0.98 o
   2   5   1         60.83         61.12         1.88 o
   3   5   1         47.83         58.10         1.73 o
   4   5   1         22.05         29.48         1.48 o
   5   5   1         90.03         83.58         2.28 o
   6   5   1        384.43        389.71         4.61 o
   7   5   1         11.71         15.82         1.57 o
   8   5   1          4.85          5.99         1.85 o
   9   5   1          7.44          9.26         1.98 o
  10   5   1          0.24          1.04         2.00 o
  11   5   1          3.34          3.34         2.66 o
  12   5   1         50.22         42.12         4.65 o
 -11   6   1          8.43          6.71         6.15 o
 -10   6   1         93.57        105.02         7.38 o
  -9   6   1         21.01         18.68         4.54 o
  -8   6   1         14.65         13.04         4.23 o
  -7   6   1        176.38        171.80         6.85 o
  -6   6   1        159.26        143.57         6.07 o
  -5   6   1         80.85         70.41         2.57 o
  -4   6   1        672.13        627.67        10.24 o
  -3   6   1       1196.44       1182.98         9.60 o
  -2   6   1        631.79        651.90         6.55 o
  -1   6   1         56.87         53.82         1.59 o
   0   6   1        443.08        451.12         4.87 o
   1   6   1        599.16        593.39         5.91 o
   2   6   1        545.47        528.47         5.34 o
   3   6   1         16.35         16.67         1.43 o
   4   6   1        180.05        190.88         2.86 o
   5   6   1         29.76         21.88         1.60 o
   6   6   1         52.73         44.64         1.87 o
   7   6   1        171.43        169.70         4.91 o
   8   6   1        231.13        223.99         4.21 o
   9   6   1         39.92         41.27         2.34 o
  10   6   1         57.86         56.22         3.89 o
  11   6   1          8.57         14.02         7.06 o
  12   6   1         42.04         43.26         4.74 o
 -10   7   1         96.28        100.40         6.78 o
  -9   7   1          1.21          2.29         4.61 o
  -8   7   1          6.09          5.58         4.32 o
  -7   7   1          6.61         11.59         5.54 o
  -6   7   1         31.71         25.53         5.71 o
  -5   7   1        151.29        128.76         7.21 o
  -4   7   1        195.41        189.01         4.95 o
  -3   7   1         10.89          9.76         1.67 o
  -2   7   1        187.65        172.92         3.53 o
  -1   7   1        537.57        536.31         5.50 o
   0   7   1        226.28        217.36         3.47 o
   1   7   1        451.59        465.94         5.20 o
   2   7   1        669.84        628.13         6.36 o
   3   7   1          2.92          2.75         1.34 o
   4   7   1        392.53        403.87         4.54 o
   5   7   1         44.86         39.91         1.91 o
   6   7   1          0.10          0.82         1.66 o
   7   7   1         92.73         94.88         3.15 o
   8   7   1         31.97         33.62         2.26 o
   9   7   1         97.15        104.42         4.99 o
  10   7   1          0.97          3.14         5.52 o
  11   7   1          9.65         17.22         4.86 o
  -9   8   1         47.79         41.82         5.70 o
  -8   8   1         26.26         18.62         4.87 o
  -7   8   1         38.88         36.41         4.98 o
  -6   8   1         34.94         29.95         4.65 o
  -5   8   1         48.07         47.12         4.64 o
  -4   8   1         13.53          8.48         3.87 o
  -3   8   1          0.01         -2.24         2.24 o
  -2   8   1        749.04        744.98         8.69 o
  -1   8   1        314.55        329.12         4.76 o
   0   8   1        670.19        609.73         6.93 o
   1   8   1        308.23        298.84         4.65 o
   2   8   1        607.63        568.44         6.14 o
   3   8   1        197.02        202.96         3.64 o
   4   8   1       1188.31       1207.39        10.62 o
   5   8   1        241.74        246.85         4.48 o
   6   8   1          5.41          7.63         1.98 o
   7   8   1          9.24         10.42         2.42 o
   8   8   1         55.25         57.43         3.58 o
   9   8   1         46.91         48.36         3.75 o
  10   8   1         30.02         32.22         5.30 o
  11   8   1         34.09         31.04         4.41 o
  -8   9   1         22.71         23.76         5.41 o
  -7   9   1          0.42          3.05         4.61 o
  -6   9   1         45.86         47.78         7.47 o
  -5   9   1          5.76          6.93         4.28 o
  -4   9   1        100.04        101.73         5.68 o
  -3   9   1        300.82        307.91         7.88 o
  -2   9   1         30.08         29.78         3.30 o
  -1   9   1         87.43         79.83         4.15 o
   0   9   1        414.73        407.27         5.62 o
   1   9   1         17.78         16.01         1.89 o
   2   9   1        104.99         92.20         3.16 o
   3   9   1         98.58         83.93         3.72 o
   4   9   1        503.61        498.81         5.79 o
   5   9   1        166.10        157.52         3.81 o
   6   9   1        411.05        404.63         6.95 o
   7   9   1         11.63         12.25         2.29 o
   8   9   1          3.28          2.10         2.40 o
   9   9   1          0.04         -0.19         3.50 o
  10   9   1         19.27         23.00         4.86 o
  -7  10   1         16.12         18.71         5.45 o
  -6  10   1         80.32         80.03         8.88 o
  -5  10   1          9.31         14.47         4.68 o
  -4  10   1          4.60          6.59         4.28 o
  -3  10   1         13.26         13.27         4.88 o
  -2  10   1          0.11         -3.34         4.24 o
  -1  10   1         22.34         22.82         5.52 o
   0  10   1         22.04         24.37         2.37 o
   1  10   1          4.22          7.63         2.74 o
   2  10   1         23.04         25.42         2.56 o
   3  10   1         59.34         58.51         2.83 o
   4  10   1         52.00         50.87         2.36 o
   5  10   1          6.57          5.02         2.06 o
   6  10   1          0.67          0.62         2.09 o
   7  10   1          2.97          0.38         3.18 o
   8  10   1          1.26          4.56         3.59 o
   9  10   1          0.10         -3.50         3.50 o
  -5  11   1         13.37         10.06         5.00 o
  -4  11   1          3.23          3.52         5.40 o
  -3  11   1         24.52         28.19         5.62 o
  -2  11   1         16.69          5.77         4.98 o
  -1  11   1         11.90         16.72         4.88 o
   0  11   1         27.61         39.75         5.52 o
   1  11   1         16.90         14.31         3.32 o
   2  11   1          9.79          8.43         2.44 o
   3  11   1          9.60         12.23         3.38 o
   4  11   1         25.61         26.03         3.25 o
   5  11   1         58.33         62.95         3.81 o
   6  11   1          0.00         -3.27         3.27 o
   7  11   1          0.71          1.38         6.40 o
   8  11   1          1.01          2.19         3.82 o
  -3  12   1          0.22         -5.52         5.52 o
  -2  12   1          0.75          0.69        12.14 o
  -1  12   1          2.90          2.33         6.18 o
   0  12   1          2.29          5.38         5.20 o
   1  12   1          0.03         -1.81         4.64 o
   2  12   1         47.07         45.72         4.59 o
   3  12   1          6.80          7.12         3.30 o
   4  12   1        115.63        124.30         5.42 o
   5  12   1          9.33         15.01         4.02 o
   6  12   1         55.36         63.35         5.28 o
   1  13   1          0.90          3.53         6.18 o
  -4 -12   2          2.65          0.44         3.43 o
  -3 -12   2         69.46         95.35         7.50 o
  -2 -12   2          3.40          0.83         4.21 o
  -1 -12   2        111.05        131.11         9.71 o
   0 -12   2          7.16         13.66         6.40 o
   1 -12   2         28.44         42.21         6.03 o
   2 -12   2          0.00         -1.26         5.52 o
  -7 -11   2         99.39        110.60         6.40 o
  -6 -11   2         11.06          7.79         3.50 o
  -5 -11   2         21.43         38.60         5.08 o
  -4 -11   2         76.08         88.70         5.14 o
  -3 -11   2         28.66         41.46         3.39 o
  -2 -11   2         47.03         49.96         3.47 o
  -1 -11   2          0.02          0.70         3.17 o
   0 -11   2         27.01         33.95         5.30 o
   1 -11   2         30.33         44.27         5.62 o
   2 -11   2          6.26         10.05         6.62 o
   3 -11   2         17.78         15.42         7.06 o
   4 -11   2          0.01         -0.92         5.62 o
   5 -11   2          2.37          9.27         7.50 o
  -8 -10   2         15.23         19.64         2.93 o
  -7 -10   2          1.89          1.00         5.13 o
  -6 -10   2          0.15          1.50         2.36 o
  -5 -10   2         41.18         42.46         2.67 o
  -4 -10   2        183.48        187.30         6.24 o
  -3 -10   2          0.06          1.87         1.91 o
  -2 -10   2        810.17        853.40        10.50 o
  -1 -10   2         92.71         94.29         3.79 o
   0 -10   2         42.48         44.61         3.71 o
   1 -10   2          1.57          2.25         2.90 o
   2 -10   2         37.61         44.64         5.74 o
   3 -10   2          1.43         -4.27         4.27 o
   4 -10   2          2.59          2.44         4.41 o
   5 -10   2         11.39          2.70         4.67 o
   6 -10   2          0.24         -4.68         4.68 o
  -9  -9   2          0.37          1.84         2.52 o
  -8  -9   2         71.74         71.69         5.97 o
  -7  -9   2          4.61          2.70         2.26 o
  -6  -9   2          0.51          0.17         2.10 o
  -5  -9   2        242.67        244.87         5.48 o
  -4  -9   2          0.14          0.11         1.76 o
  -3  -9   2        246.71        253.84         4.47 o
  -2  -9   2         87.95         92.64         4.10 o
  -1  -9   2          1.19         -0.36         1.70 o
   0  -9   2          1.07          1.89         1.74 o
   1  -9   2         16.45         15.80         2.90 o
   2  -9   2        110.14        107.90         4.84 o
   3  -9   2         48.26         47.03         4.61 o
   4  -9   2        151.43        158.29         6.77 o
   5  -9   2         23.41         22.30         4.65 o
   6  -9   2         31.02         30.13         5.06 o
   7  -9   2          6.67          0.79         4.90 o
   8  -9   2         35.81         44.02         6.48 o
 -10  -8   2          1.46          3.26         3.99 o
  -9  -8   2         79.26         85.27         5.91 o
  -8  -8   2         20.04         21.90         2.56 o
  -7  -8   2        151.97        157.59         4.48 o
  -6  -8   2         11.47          9.17         2.10 o
  -5  -8   2          0.73          1.57         1.79 o
  -4  -8   2        102.64        100.87         2.87 o
  -3  -8   2         70.10         60.85         2.34 o
  -2  -8   2        528.13        533.05         5.88 o
  -1  -8   2         16.31         16.58         1.91 o
   0  -8   2         20.89         21.44         1.79 o
   1  -8   2         38.65         42.06         2.64 o
   2  -8   2         19.83         22.66         2.29 o
   3  -8   2          2.21         -0.40         2.30 o
   4  -8   2          0.92          8.73         3.88 o
   5  -8   2          0.82          1.50         4.03 o
   6  -8   2         15.67         11.73         4.35 o
   7  -8   2          1.14          4.85         4.61 o
   8  -8   2         40.54         43.69        13.00 o
   9  -8   2          2.30          1.62         5.12 o
 -11  -7   2          1.56          1.27         2.60 o
 -10  -7   2          9.14          7.70         2.43 o
  -9  -7   2         88.17         87.97         4.29 o
  -8  -7   2         33.51         31.48         2.52 o
  -7  -7   2         20.41         17.09         2.26 o
  -6  -7   2         25.18         21.97         1.95 o
  -5  -7   2         11.14         14.23         1.66 o
  -4  -7   2        191.61        192.51         2.84 o
  -3  -7   2         14.96         14.61         1.47 o
  -2  -7   2         31.25         23.18         1.46 o
  -1  -7   2        105.03        109.48         2.61 o
   0  -7   2          5.53          5.20         1.38 o
   1  -7   2        102.75        101.14         5.70 o
   2  -7   2        261.35        279.92         4.77 o
   3  -7   2         20.02         20.08         2.27 o
   4  -7   2         49.78         47.73         3.26 o
   5  -7   2         19.20         17.49         3.87 o
   6  -7   2        156.28        153.52         6.67 o
   7  -7   2         12.93          4.75         4.28 o
   8  -7   2         12.77         12.33         8.23 o
   9  -7   2         17.54         12.51         5.12 o
  10  -7   2          9.83         10.82         6.15 o
 -11  -6   2         30.06         30.47         3.70 o
 -10  -6   2          4.40          2.86         2.74 o
  -9  -6   2        148.12        137.38         6.43 o
  -8  -6   2        124.07        115.02         5.77 o
  -7  -6   2        703.23        667.82         7.89 o
  -6  -6   2          0.33          0.79         1.56 o
  -5  -6   2        172.16        168.68         3.43 o
  -4  -6   2        212.43        229.91         2.73 o
  -3  -6   2         41.72         42.38         1.44 o
  -2  -6   2          0.98          0.09         1.01 o
  -1  -6   2         39.80         44.61         1.83 o
   0  -6   2        194.01        202.80         2.80 o
   1  -6   2        118.07        122.85         3.49 o
   2  -6   2         59.81         55.29         2.29 o
   3  -6   2        125.87        125.46         3.15 o
   4  -6   2        762.41        733.35         7.61 o
   5  -6   2          8.70         11.51         3.00 o
   6  -6   2        403.77        400.18        10.35 o
   7  -6   2        126.50        115.13         5.92 o
   8  -6   2         67.62         70.66         5.42 o
   9  -6   2          0.38         -2.34         4.35 o
  10  -6   2         14.59         17.60         6.02 o
 -12  -5   2          0.50          0.66         2.57 o
 -11  -5   2         32.43         31.56         2.80 o
 -10  -5   2          0.01          3.27         2.10 o
  -9  -5   2          3.73         10.35         2.13 o
  -8  -5   2        430.83        411.03         5.82 o
  -7  -5   2        135.22        129.13         3.18 o
  -6  -5   2        973.95        923.24         9.68 o
  -5  -5   2        776.60        776.09         7.27 o
  -4  -5   2          4.96          2.64         1.01 o
  -3  -5   2        214.53        233.05         3.05 o
  -2  -5   2          9.26          6.91         0.98 o
  -1  -5   2         68.12         63.37         1.73 o
   0  -5   2        100.45        102.88         2.01 o
   1  -5   2        921.61        946.27         7.69 o
   2  -5   2        114.51        114.25         2.46 o
   3  -5   2          0.11         -0.90         0.90 o
   4  -5   2         84.99         76.45         1.96 o
   5  -5   2       1446.06       1443.57        11.46 o
   6  -5   2        209.22        197.29         7.58 o
   7  -5   2        196.35        181.18         6.82 o
   8  -5   2         19.30         10.90         4.24 o
   9  -5   2          0.08         -3.99         3.99 o
  10  -5   2          0.07          0.89         4.55 o
  11  -5   2         48.82         49.45         5.82 o
 -12  -4   2         23.23         23.74         2.80 o
 -11  -4   2          0.50          1.05         2.24 o
 -10  -4   2         48.56         49.43         2.71 o
  -9  -4   2        123.50        123.42         3.66 o
  -8  -4   2         45.66         52.26         3.06 o
  -7  -4   2        783.05        787.49         9.67 o
  -6  -4   2        304.97        306.17         4.64 o
  -5  -4   2        118.06        108.10         2.43 o
  -4  -4   2       1632.58       1700.10        16.01 o
  -3  -4   2        545.17        571.53         5.53 o
  -2  -4   2       3068.42       3188.38        20.54 o
  -1  -4   2        707.44        740.48         5.87 o
   0  -4   2       1867.53       1877.41        12.70 o
   1  -4   2         61.50         57.27         1.45 o
   2  -4   2         66.62         57.50         2.04 o
   3  -4   2        259.42        248.06         2.68 o
   4  -4   2         46.44         44.20         1.94 o
   5  -4   2         73.16         66.56         2.25 o
   6  -4   2          0.79         -0.85         1.53 o
   7  -4   2          4.72          5.22         2.80 o
   8  -4   2         65.78         60.88         4.83 o
   9  -4   2         36.32         36.63         4.64 o
  10  -4   2         65.97         68.69         5.76 o
  11  -4   2          8.36         13.89         6.19 o
 -12  -3   2          1.66         -1.63         3.09 o
 -11  -3   2         26.71         31.77         4.27 o
 -10  -3   2         38.37         36.17         3.31 o
  -9  -3   2        431.67        434.17         5.72 o
  -8  -3   2          5.21          5.82         1.78 o
  -7  -3   2        513.71        492.75         6.69 o
  -6  -3   2        363.38        370.88         5.15 o
  -5  -3   2         55.30         65.76         2.06 o
  -4  -3   2        778.46        871.95         8.26 o
  -3  -3   2         64.03         50.21         1.51 o
  -2  -3   2       2966.42       3140.79        21.30 o
  -1  -3   2       3553.94       3636.26        23.24 o
   0  -3   2         14.08         17.63         0.71 o
   1  -3   2        668.61        684.61         4.58 o
   2  -3   2        568.30        543.67         3.96 o
   3  -3   2        191.36        193.82         2.76 o
   4  -3   2        184.94        172.92         2.97 o
   5  -3   2        198.00        187.64         3.37 o
   6  -3   2          0.89         -0.13         1.43 o
   7  -3   2          1.92          3.26         1.67 o
   8  -3   2        136.60        140.05         4.87 o
   9  -3   2        251.24        241.26         7.54 o
  10  -3   2         83.80         85.82         5.76 o
  11  -3   2          8.31          9.21         4.90 o
  12  -3   2         24.84         30.54         5.51 o
 -13  -2   2          0.33         -1.24         3.46 o
 -12  -2   2          7.43          2.93         3.19 o
 -11  -2   2         54.76         48.81         3.06 o
 -10  -2   2          3.74          3.87         1.66 o
  -9  -2   2        220.53        211.52         3.48 o
  -8  -2   2        184.67        162.06         2.78 o
  -7  -2   2          9.88          7.87         1.15 o
  -6  -2   2        314.19        389.49         3.73 o
  -5  -2   2          7.91         12.12         0.72 o
  -4  -2   2         21.39         19.34         1.17 o
  -3  -2   2          0.87          1.20         1.09 o
  -2  -2   2       2262.14       2336.02        21.23 o
  -1  -2   2         26.25         23.67         0.75 o
   0  -2   2          6.48          6.19         0.54 o
   1  -2   2          5.09          4.16         0.63 o
   2  -2   2       1023.49       1045.40         7.29 o
   3  -2   2        898.79        932.59         7.36 o
   4  -2   2         75.92         85.68         2.06 o
   5  -2   2          0.00         -1.16         1.18 o
   6  -2   2         82.35         74.25         2.47 o
   7  -2   2         30.22         31.91         2.23 o
   8  -2   2          6.86          5.02         2.10 o
   9  -2   2         79.66         76.75         3.95 o
  10  -2   2         36.06         33.83         4.50 o
  11  -2   2         45.10         42.34         5.06 o
  12  -2   2          5.71         -0.42         6.56 o
 -13  -1   2         52.04         64.95         4.64 o
 -12  -1   2          5.65          0.46         4.79 o
 -11  -1   2         19.79         20.10         2.37 o
 -10  -1   2         40.80         42.70         2.34 o
  -9  -1   2        217.60        228.06         3.85 o
  -8  -1   2          4.54          2.60         1.42 o
  -7  -1   2          0.24          0.69         1.15 o
  -6  -1   2        295.30        302.94         3.98 o
  -5  -1   2        564.15        619.29        10.77 o
  -4  -1   2          2.41          1.98         0.68 o
  -3  -1   2          4.92          4.26         0.56 o
  -2  -1   2         99.99         98.43         2.29 o
  -1  -1   2      48410.81      44143.82       799.44 o
   0  -1   2         55.47         49.29         0.86 o
   1  -1   2      11558.19      11366.41        71.04 o
   2  -1   2       2654.32       2597.85        15.92 o
   3  -1   2        546.66        541.93         6.11 o
   4  -1   2        177.53        183.78         2.45 o
   5  -1   2       1108.83       1157.39         9.80 o
   6  -1   2        176.16        170.62         3.78 o
   7  -1   2         32.94         35.11         2.16 o
   8  -1   2         12.19         13.29         2.14 o
   9  -1   2        181.80        185.00         4.48 o
  10  -1   2         12.25         12.50         2.96 o
  11  -1   2          0.56          2.39         4.06 o
  12  -1   2         11.67         13.15         4.75 o
 -13   0   2         99.78        105.04         5.37 o
 -12   0   2         29.82         26.02         3.21 o
 -11   0   2         59.64         58.64         3.45 o
 -10   0   2          5.40          7.91         1.91 o
  -9   0   2        146.55        146.10         3.35 o
  -8   0   2        148.28        147.95         3.06 o
  -7   0   2          6.20          6.59         1.33 o
  -6   0   2         24.91         36.08         2.57 o
  -5   0   2        387.54        385.05         3.87 o
  -4   0   2         35.10         31.56         1.04 o
  -3   0   2         18.32         19.97         0.76 o
  -2   0   2        692.17        685.81         4.66 o
  -1   0   2         13.90         10.86         0.45 o
   0   0   2       4199.41       4011.62        24.93 o
   1   0   2          0.03         -0.46         0.46 o
   2   0   2       2668.56       2696.89        17.31 o
   3   0   2         46.06         43.05         1.10 o
   4   0   2       1408.11       1533.30        10.41 o
   5   0   2          5.34          6.09         1.10 o
   6   0   2        506.70        556.34         6.30 o
   7   0   2         66.12         66.58         2.77 o
   8   0   2         18.64         17.87         2.12 o
   9   0   2        113.57        103.74         3.56 o
  10   0   2          4.42          3.81         2.84 o
  11   0   2          0.00         -2.71         2.88 o
  12   0   2         37.20         42.63         4.90 o
  13   0   2        168.77        179.62         9.54 o
 -12   1   2          3.37          6.42         2.97 o
 -11   1   2         72.75         75.11         3.37 o
 -10   1   2         46.29         49.02         2.47 o
  -9   1   2          9.13         12.70         2.19 o
  -8   1   2         34.76         35.63         1.82 o
  -7   1   2        179.53        181.94         3.25 o
  -6   1   2        311.63        329.40         3.98 o
  -5   1   2        428.39        494.28         4.86 o
  -4   1   2       1891.16       2029.59        13.56 o
  -3   1   2       4348.55       4483.76        24.32 o
  -2   1   2       1434.43       1428.32         8.00 o
  -1   1   2       1160.22       1117.56         5.93 o
   0   1   2         82.72         73.55         1.12 o
   1   1   2       1024.94        985.78         6.96 o
   2   1   2        564.97        542.68         3.95 o
   3   1   2       1494.79       1538.00        10.15 o
   4   1   2         29.52         31.25         1.27 o
   5   1   2       7358.90       8035.55        58.91 o
   6   1   2         48.33         54.63         1.86 o
   7   1   2        448.38        522.37         6.25 o
   8   1   2         64.40         55.45         2.53 o
   9   1   2        133.67        108.19         3.59 o
  10   1   2         13.74         12.69         2.36 o
  11   1   2         12.94         14.74         3.05 o
  12   1   2         14.89         13.39         4.31 o
  13   1   2         42.89         52.23         6.35 o
 -12   2   2        285.76        274.29         8.17 o
 -11   2   2          2.26          1.25         2.55 o
 -10   2   2        671.87        633.09         8.15 o
  -9   2   2          1.86          3.55         1.84 o
  -8   2   2        602.41        560.83         6.32 o
  -7   2   2          0.08          0.54         2.01 o
  -6   2   2        279.85        288.87         3.81 o
  -5   2   2         28.02         32.95         1.38 o
  -4   2   2       2838.69       3022.02        18.69 o
  -3   2   2        190.57        183.70         1.90 o
  -2   2   2         94.95        102.14         1.49 o
  -1   2   2          2.46         -0.73         0.73 o
   0   2   2       4056.78       3801.92        25.74 o
   1   2   2        111.06        103.94         1.34 o
   2   2   2       1498.96       1420.28         9.30 o
   3   2   2          6.98          4.94         0.75 o
   4   2   2       1845.50       1915.22        14.52 o
   5   2   2        112.91        126.15         3.61 o
   6   2   2        300.86        327.70         5.05 o
   7   2   2         52.35         60.13         2.08 o
   8   2   2       1104.29       1166.18        10.45 o
   9   2   2         56.76         52.79         2.69 o
  10   2   2        638.50        661.23         8.07 o
  11   2   2         10.86          4.14         2.80 o
  12   2   2          7.48          9.09         3.26 o
  13   2   2          1.54          5.32         4.98 o
 -12   3   2          0.46         -1.64         4.32 o
 -11   3   2          3.42          0.68         3.97 o
 -10   3   2          1.46          3.29         2.37 o
  -9   3   2        158.36        155.89         4.17 o
  -8   3   2          1.56          5.35         1.74 o
  -7   3   2       2070.39       2047.99        16.77 o
  -6   3   2        254.69        265.16         3.75 o
  -5   3   2        927.30        934.95         7.59 o
  -4   3   2          0.89          0.94         0.84 o
  -3   3   2        182.20        194.37         2.36 o
  -2   3   2         86.64         72.16         1.57 o
  -1   3   2        717.11        700.46         4.71 o
   0   3   2          0.06          1.20         0.71 o
   1   3   2        810.82        793.50         5.27 o
   2   3   2       1711.43       1778.26        11.62 o
   3   3   2       2681.92       2773.11        20.54 o
   4   3   2       1078.22       1138.17        10.01 o
   5   3   2         57.79         53.88         2.12 o
   6   3   2         46.97         51.54         1.89 o
   7   3   2          5.95          8.47         1.46 o
   8   3   2         87.23         83.61         2.76 o
   9   3   2        190.44        163.20         3.91 o
  10   3   2          5.34          8.43         2.78 o
  11   3   2         22.06         18.61         2.98 o
  12   3   2         21.00         22.93         6.13 o
  13   3   2         40.62         36.20         9.27 o
 -12   4   2         21.61         22.66         5.22 o
 -11   4   2          2.39         10.27         4.38 o
 -10   4   2          2.76         -1.77         4.99 o
  -9   4   2          0.07         -2.47         2.82 o
  -8   4   2         13.73         16.01         2.07 o
  -7   4   2          0.08         -1.38         1.45 o
  -6   4   2        182.21        186.54         3.21 o
  -5   4   2          6.14          2.98         0.95 o
  -4   4   2        182.54        182.78         4.73 o
  -3   4   2        716.64        745.27         6.29 o
  -2   4   2        523.50        511.97         5.97 o
  -1   4   2        487.56        489.12         4.51 o
   0   4   2          0.31          1.52         0.78 o
   1   4   2        601.03        554.51         4.61 o
   2   4   2         17.88         23.44         0.98 o
   3   4   2       1307.65       1396.08        11.99 o
   4   4   2        512.97        578.17         5.82 o
   5   4   2        755.68        829.78         7.84 o
   6   4   2        307.81        301.37         4.87 o
   7   4   2          4.62          2.36         1.50 o
   8   4   2          6.57          6.50         1.93 o
   9   4   2          3.34          2.90         2.05 o
  10   4   2          2.14          1.07         2.03 o
  11   4   2          0.73          2.77         3.02 o
  12   4   2         82.67         89.82         8.39 o
 -11   5   2          2.61          3.29         4.80 o
 -10   5   2         71.25         75.76         5.67 o
  -9   5   2          7.47          9.96         5.77 o
  -8   5   2          3.65          1.41         2.80 o
  -7   5   2       1210.30       1112.15        13.35 o
  -6   5   2         26.55         20.85         2.31 o
  -5   5   2        359.54        333.42         4.52 o
  -4   5   2         75.06         70.64         2.31 o
  -3   5   2         47.77         45.39         1.84 o
  -2   5   2          0.07         -0.47         0.68 o
  -1   5   2       1774.21       1948.43        13.33 o
   0   5   2        383.00        442.83         4.18 o
   1   5   2          0.19         -0.32         0.99 o
   2   5   2         26.38         22.67         1.40 o
   3   5   2        178.95        175.16         2.88 o
   4   5   2        129.53        144.94         2.72 o
   5   5   2          0.03          0.27         1.18 o
   6   5   2        107.52        112.13         4.02 o
   7   5   2         38.64         40.67         2.00 o
   8   5   2          8.98          9.41         1.98 o
   9   5   2          0.07         -1.89         1.89 o
  10   5   2         56.24         62.14         3.00 o
  11   5   2         15.12         19.91         5.84 o
  12   5   2         50.28         54.70         5.14 o
 -11   6   2        143.65        148.42         7.39 o
 -10   6   2         75.62         84.24         6.07 o
  -9   6   2         40.54         39.94         7.96 o
  -8   6   2         17.61         18.16         6.99 o
  -7   6   2          8.16          2.17         3.63 o
  -6   6   2        105.97         92.90         4.21 o
  -5   6   2          6.58          5.84         1.68 o
  -4   6   2        131.06        137.17         3.80 o
  -3   6   2          1.76          1.05         1.35 o
  -2   6   2         40.49         40.27         2.25 o
  -1   6   2          0.40         -0.16         0.87 o
   0   6   2         28.66         26.95         1.46 o
   1   6   2        168.20        167.56         3.46 o
   2   6   2        352.21        371.40         4.39 o
   3   6   2          0.26         -1.22         1.22 o
   4   6   2         46.62         54.79         2.06 o
   5   6   2         25.68         22.88         1.65 o
   6   6   2        114.15        107.65         2.87 o
   7   6   2         61.97         58.06         2.54 o
   8   6   2         27.62         25.35         2.36 o
   9   6   2        117.96        102.51         3.56 o
  10   6   2          6.76         10.97         3.83 o
  11   6   2          5.60          8.81         4.19 o
  12   6   2          8.70          3.31         4.08 o
 -10   7   2        202.13        230.67        10.14 o
  -9   7   2         11.23         10.38         7.34 o
  -8   7   2          7.13         15.57         5.54 o
  -7   7   2        212.59        194.10         6.96 o
  -6   7   2        151.83        142.75         6.33 o
  -5   7   2          0.77         -3.37         3.37 o
  -4   7   2        194.74        166.80        13.91 o
  -3   7   2        384.95        349.55         4.82 o
  -2   7   2        733.35        692.97         7.14 o
  -1   7   2       1355.32       1347.35        11.28 o
   0   7   2          0.15          1.16         1.30 o
   1   7   2        160.45        152.98         3.33 o
   2   7   2       1730.61       1738.55        15.63 o
   3   7   2         34.73         32.59         1.50 o
   4   7   2         85.66         88.73         2.74 o
   5   7   2         26.01         29.92         1.94 o
   6   7   2          6.96          3.18         1.79 o
   7   7   2        371.04        343.19         5.43 o
   8   7   2         28.22         28.89         2.34 o
   9   7   2        218.62        234.44         5.26 o
  10   7   2         36.82         40.69         6.84 o
  11   7   2         49.15         55.18         6.18 o
  -9   8   2          0.10         -3.04         4.53 o
  -8   8   2         20.02          8.96         5.34 o
  -7   8   2          0.64          2.18         4.35 o
  -6   8   2        111.68         98.18         5.82 o
  -5   8   2          3.89          8.59         3.95 o
  -4   8   2          5.94         -3.44         3.44 o
  -3   8   2          0.65          2.02         2.41 o
  -2   8   2        837.67        812.47        10.10 o
  -1   8   2        169.89        176.96         4.29 o
   0   8   2        876.42        851.15         8.83 o
   1   8   2        592.33        598.87         6.84 o
   2   8   2       1103.88       1075.71        10.84 o
   3   8   2          3.93          3.63         1.44 o
   4   8   2       1052.91       1028.74        10.37 o
   5   8   2        228.02        199.38         4.31 o
   6   8   2          5.74          5.83         2.02 o
   7   8   2        186.76        187.85         5.28 o
   8   8   2         70.63         73.52         3.12 o
   9   8   2         24.25         25.23         5.52 o
  10   8   2         14.04         11.04         4.86 o
  11   8   2        106.23        113.45         8.39 o
  -8   9   2         18.18         15.16         5.15 o
  -7   9   2         75.16         72.10         6.07 o
  -6   9   2         33.04         34.34         4.90 o
  -5   9   2          2.84          0.64         4.09 o
  -4   9   2          0.69         -0.05         3.83 o
  -3   9   2        358.07        348.89         8.49 o
  -2   9   2        414.27        413.59        10.74 o
  -1   9   2        742.45        704.79         8.73 o
   0   9   2        607.03        579.14         6.91 o
   1   9   2         52.89         50.30         4.19 o
   2   9   2          5.61          5.36         1.76 o
   3   9   2        150.63        146.45         3.62 o
   4   9   2        352.06        337.12         5.77 o
   5   9   2          0.63          0.88         1.98 o
   6   9   2        224.32        201.42         4.57 o
   7   9   2         13.81         10.12         2.31 o
   8   9   2          0.55          2.65         2.81 o
   9   9   2          1.99          4.41         4.41 o
  10   9   2         29.50         27.37         5.30 o
  -7  10   2          9.48          1.37         5.50 o
  -6  10   2         51.14         56.33         7.66 o
  -5  10   2          0.92          3.24         4.47 o
  -4  10   2         18.42         25.27         4.67 o
  -3  10   2         14.53          6.21         4.77 o
  -2  10   2         16.04         15.08         4.77 o
  -1  10   2         35.60         34.79         5.30 o
   0  10   2         98.88         89.25         3.45 o
   1  10   2         19.92         22.46         2.60 o
   2  10   2          2.75          4.23         2.19 o
   3  10   2          0.09         -0.37         2.01 o
   4  10   2          2.35          0.64         2.38 o
   5  10   2         33.31         33.46         2.90 o
   6  10   2         10.66          8.45         3.76 o
   7  10   2          0.94         -1.81         3.07 o
   8  10   2          5.62          5.98         3.71 o
   9  10   2          2.30         -4.64         4.64 o
  -6  11   2          0.22         11.88         6.26 o
  -5  11   2         14.82         11.43         7.50 o
  -4  11   2         17.45         21.22         5.62 o
  -3  11   2          1.02          1.32         4.88 o
  -2  11   2         87.70         79.98        10.82 o
  -1  11   2          2.23          6.44         4.56 o
   0  11   2        201.13        193.05         8.23 o
   1  11   2          8.49         12.13        10.59 o
   2  11   2          0.31         -0.35         2.23 o
   3  11   2         13.03         10.30         2.61 o
   4  11   2          0.18         -2.54         2.54 o
   5  11   2         13.82         10.54         2.70 o
   6  11   2         16.87         19.62         3.29 o
   7  11   2          1.43         -0.50         8.83 o
   8  11   2         21.67         25.30         4.24 o
  -4  12   2          0.78         -7.06         7.06 o
  -3  12   2         17.53         14.20         5.83 o
  -2  12   2          6.47          9.75         5.40 o
  -1  12   2          1.15          0.25         7.28 o
   0  12   2         31.74         35.77         5.62 o
   1  12   2          1.07          4.97         4.88 o
   2  12   2         33.01         30.69         4.27 o
   3  12   2          6.92          1.51         3.26 o
   4  12   2         34.72         39.48         4.65 o
   5  12   2        148.10        169.72         6.08 o
   6  12   2         13.89         19.90         4.34 o
   0  13   2         18.56         22.86         5.62 o
   1  13   2         13.22         13.44         5.52 o
   2  13   2          3.22          0.27         3.93 o
  -3 -12   3          5.10         11.92         4.86 o
  -1 -12   3         23.54         21.63         6.18 o
   0 -12   3         11.02         17.26         6.40 o
   1 -12   3          7.59         13.78         5.52 o
  -6 -11   3          8.85          8.19         3.71 o
  -5 -11   3        173.06        203.51        16.77 o
  -4 -11   3         11.63         16.82         3.58 o
  -3 -11   3        221.89        225.87         7.47 o
  -2 -11   3          2.38          3.19         2.32 o
  -1 -11   3         23.81         30.78         3.50 o
   0 -11   3         13.78         16.79         5.74 o
   1 -11   3         92.34        119.12         7.32 o
   2 -11   3          0.34         -1.38         5.30 o
   3 -11   3          3.52          6.87         5.52 o
   4 -11   3          5.71          9.70         6.62 o
  -8 -10   3          2.16          0.12         3.57 o
  -7 -10   3         36.51         42.96         4.75 o
  -6 -10   3         28.84         32.08         2.87 o
  -5 -10   3         95.24         99.48         4.32 o
  -4 -10   3          2.32          1.02         2.37 o
  -3 -10   3         29.90         33.37         2.74 o
  -2 -10   3         33.99         39.37         2.83 o
  -1 -10   3         63.76         67.05         4.91 o
   0 -10   3         24.55         22.95         3.28 o
   1 -10   3          0.46         -1.56         2.93 o
   2 -10   3          7.94         12.86         4.88 o
   3 -10   3          3.40         -0.64         4.09 o
   4 -10   3          8.03          2.94         4.65 o
   5 -10   3          1.21         -1.90         4.48 o
   6 -10   3          0.32         -2.52         5.55 o
  -9  -9   3         27.36         38.06         3.12 o
  -8  -9   3          4.59          0.84         3.53 o
  -7  -9   3          3.63          4.08         2.26 o
  -6  -9   3         29.49         32.79         3.19 o
  -5  -9   3          0.01         -2.06         2.06 o
  -4  -9   3          1.79          1.99         1.74 o
  -3  -9   3          1.83          2.29         1.79 o
  -2  -9   3        224.12        233.85         4.34 o
  -1  -9   3        149.24        137.93         5.50 o
   0  -9   3        127.16        123.77         4.09 o
   1  -9   3          9.93         19.88         2.93 o
   2  -9   3         49.36         58.75         3.59 o
   3  -9   3        178.45        180.28         6.88 o
   4  -9   3         32.32         32.72         7.50 o
   5  -9   3         18.78         15.90         4.61 o
   6  -9   3         48.50         51.59         6.44 o
   7  -9   3          1.96         -3.50         4.68 o
 -10  -8   3          0.66         -2.40         2.43 o
  -9  -8   3         24.46         29.99         2.86 o
  -8  -8   3         36.14         38.22         2.82 o
  -7  -8   3         14.22         14.48         2.29 o
  -6  -8   3         38.34         41.77         2.28 o
  -5  -8   3         19.15         25.16         2.12 o
  -4  -8   3          1.72          3.19         1.49 o
  -3  -8   3         36.99         28.63         1.98 o
  -2  -8   3        140.14        140.37         3.58 o
  -1  -8   3         15.91         17.03         1.81 o
   0  -8   3          4.51          4.04         2.01 o
   1  -8   3          4.32          2.32         2.20 o
   2  -8   3          1.30         -0.12         2.26 o
   3  -8   3          0.30         -1.26         2.43 o
   4  -8   3        397.15        401.80        12.26 o
   5  -8   3          5.44          9.76         4.09 o
   6  -8   3         25.49         24.98         6.39 o
   7  -8   3         59.92         61.13         5.64 o
   8  -8   3         21.40         22.04         5.24 o
   9  -8   3          0.29          9.27         8.83 o
 -11  -7   3          7.48          7.51         2.47 o
 -10  -7   3          9.49         11.34         2.43 o
  -9  -7   3          0.17         -0.27         2.13 o
  -8  -7   3         94.50         78.68         4.08 o
  -7  -7   3         18.84         21.11         2.41 o
  -6  -7   3         43.36         43.59         2.07 o
  -5  -7   3          5.60          6.82         1.66 o
  -4  -7   3        118.03        117.42         3.44 o
  -3  -7   3          4.95          5.15         1.30 o
  -2  -7   3        289.50        297.59         3.67 o
  -1  -7   3         24.20         25.67         1.58 o
   0  -7   3        134.92        151.17         3.08 o
   1  -7   3        124.58        118.43         3.42 o
   2  -7   3          9.95          8.29         1.96 o
   3  -7   3        271.55        263.15         4.93 o
   4  -7   3        126.02        128.15         4.60 o
   5  -7   3         65.40         59.22         8.24 o
   6  -7   3          1.41         -1.67         4.03 o
   7  -7   3         41.29         39.57         4.98 o
   8  -7   3         13.45          8.58         4.61 o
   9  -7   3          1.08          2.72         4.87 o
 -11  -6   3         77.51         79.37         5.06 o
 -10  -6   3         56.83         57.92         2.85 o
  -9  -6   3          5.54          4.69         2.13 o
  -8  -6   3         20.64         20.71         2.16 o
  -7  -6   3          1.22          3.15         3.03 o
  -6  -6   3          1.67          1.39         1.98 o
  -5  -6   3          0.37          0.82         1.15 o
  -4  -6   3         31.66         24.07         1.47 o
  -3  -6   3          0.03          1.25         0.98 o
  -2  -6   3         24.52         21.85         1.35 o
  -1  -6   3         22.90         19.80         1.29 o
   0  -6   3          8.53          8.54         1.12 o
   1  -6   3        113.86        111.93         2.83 o
   2  -6   3         81.88         88.17         2.89 o
   3  -6   3          7.54          6.80         1.82 o
   4  -6   3        879.84        853.09         9.48 o
   5  -6   3          2.15          9.54         2.49 o
   6  -6   3         44.66         47.70         4.64 o
   7  -6   3        143.11        127.11         6.28 o
   8  -6   3         80.27         80.00         5.75 o
   9  -6   3          0.51          0.10         5.75 o
  10  -6   3          2.19         11.06         5.05 o
 -12  -5   3          0.30         -2.41         2.47 o
 -11  -5   3          3.76          5.42         2.24 o
 -10  -5   3          2.16          1.47         2.10 o
  -9  -5   3          1.67          1.52         1.93 o
  -8  -5   3        649.63        624.45         8.64 o
  -7  -5   3        371.00        360.31         4.98 o
  -6  -5   3       2285.52       2324.11        24.08 o
  -5  -5   3        398.76        405.61         5.03 o
  -4  -5   3        153.35        156.19         2.81 o
  -3  -5   3        158.99        177.05         2.11 o
  -2  -5   3        273.09        289.86         3.08 o
  -1  -5   3          3.13          0.05         0.98 o
   0  -5   3        592.19        592.20         4.96 o
   1  -5   3        208.76        198.22         3.20 o
   2  -5   3         22.07         25.33         1.26 o
   3  -5   3          6.84          3.50         1.06 o
   4  -5   3         40.50         32.53         2.30 o
   5  -5   3         40.94         40.65         2.19 o
   6  -5   3        293.41        285.19         9.99 o
   7  -5   3        134.79        137.39         6.19 o
   8  -5   3         45.88         45.74         4.90 o
   9  -5   3         28.11         35.40         7.62 o
  10  -5   3          2.51          5.55         4.65 o
  11  -5   3         34.45         28.83         5.47 o
 -12  -4   3          7.65          8.59         2.57 o
 -11  -4   3          6.75          5.72         2.93 o
 -10  -4   3         16.95         15.52         2.31 o
  -9  -4   3        144.90        143.40         3.72 o
  -8  -4   3          1.38          0.25         1.49 o
  -7  -4   3        206.01        182.63         3.39 o
  -6  -4   3        901.18        909.07         9.34 o
  -5  -4   3        153.01        162.22         2.78 o
  -4  -4   3        426.54        412.76         4.66 o
  -3  -4   3        112.78        112.05         3.38 o
  -2  -4   3        406.72        380.90         3.68 o
  -1  -4   3       2992.79       3200.79        22.19 o
   0  -4   3        348.51        353.84         3.12 o
   1  -4   3         13.86         20.85         1.01 o
   2  -4   3         41.73         48.70         1.46 o
   3  -4   3         91.91         89.66         2.55 o
   4  -4   3         78.44         74.30         2.44 o
   5  -4   3        305.24        312.48         4.34 o
   6  -4   3         13.92         12.08         1.80 o
   7  -4   3         46.91         46.55         3.35 o
   8  -4   3         12.96          7.31         3.95 o
   9  -4   3          6.36          4.59         4.14 o
  10  -4   3          0.00         -0.15         4.38 o
  11  -4   3          7.30         11.15         4.98 o
 -12  -3   3         33.50         38.55         3.06 o
 -11  -3   3          1.01          1.01         2.24 o
 -10  -3   3          6.34          5.25         2.08 o
  -9  -3   3         31.48         28.42         1.97 o
  -8  -3   3          0.15          0.43         1.46 o
  -7  -3   3        271.69        266.25         3.71 o
  -6  -3   3         54.58         49.60         1.88 o
  -5  -3   3        267.57        239.27         3.88 o
  -4  -3   3          0.34          3.23         0.68 o
  -3  -3   3       2718.79       2946.43        23.61 o
  -2  -3   3       1331.64       1372.98        11.34 o
  -1  -3   3       4384.22       4531.04        28.80 o
   0  -3   3       1613.88       1605.72         9.16 o
   1  -3   3         30.63         27.02         1.00 o
   2  -3   3         45.10         38.29         1.56 o
   3  -3   3        100.87         98.59         2.02 o
   4  -3   3          4.12          6.44         1.17 o
   5  -3   3         11.72         11.54         1.53 o
   6  -3   3         57.61         48.98         2.18 o
   7  -3   3         72.99         63.67         2.86 o
   8  -3   3         89.41         92.50         4.11 o
   9  -3   3        122.03        123.97        10.08 o
  10  -3   3        163.08        176.98         7.20 o
  11  -3   3        122.23        129.49         6.76 o
  12  -3   3         78.98         81.69         6.34 o
 -12  -2   3          3.10          1.57         3.09 o
 -11  -2   3          5.51          4.01         2.30 o
 -10  -2   3         34.08         32.63         2.53 o
  -9  -2   3         10.12          9.11         1.84 o
  -8  -2   3        627.23        615.29         6.74 o
  -7  -2   3         53.53         49.25         1.91 o
  -6  -2   3          9.60          7.76         1.22 o
  -5  -2   3          2.28          0.80         0.83 o
  -4  -2   3         69.46         68.35         2.89 o
  -3  -2   3        722.56        735.32         8.33 o
  -2  -2   3       3468.88       3625.31        37.70 o
  -1  -2   3         34.50         40.74         1.44 o
   0  -2   3        143.22        137.30         1.32 o
   1  -2   3       3136.49       3112.84        17.94 o
   2  -2   3       2239.15       2336.57        14.54 o
   3  -2   3         10.57          7.95         1.07 o
   4  -2   3        675.51        706.75         6.18 o
   5  -2   3          0.59          2.91         1.30 o
   6  -2   3         46.60         44.21         1.97 o
   7  -2   3        713.40        680.29         7.15 o
   8  -2   3        161.70        153.47         4.13 o
   9  -2   3        111.70        101.38         8.11 o
  10  -2   3        424.42        433.67        10.26 o
  11  -2   3        162.94        181.19         7.46 o
  12  -2   3        145.90        146.90         7.20 o
 -12  -1   3         70.64         79.76         5.48 o
 -11  -1   3         25.29         28.56         2.76 o
 -10  -1   3         16.99         21.87         1.98 o
  -9  -1   3          0.96          1.89         1.55 o
  -8  -1   3        423.26        433.42         4.85 o
  -7  -1   3          3.45          1.64         0.98 o
  -6  -1   3        239.85        234.38         2.61 o
  -5  -1   3        271.99        253.89         2.49 o
  -4  -1   3         27.09         29.61         1.07 o
  -3  -1   3         59.07         50.97         1.46 o
  -2  -1   3       1058.17       1074.24        14.98 o
  -1  -1   3        121.82        114.61         1.56 o
   0  -1   3       1414.60       1339.45         7.44 o
   1  -1   3        637.71        623.64         4.07 o
   2  -1   3       1162.72       1175.74         8.16 o
   3  -1   3          3.18          4.64         0.83 o
   4  -1   3        377.02        429.31         3.89 o
   5  -1   3        369.29        376.60         3.99 o
   6  -1   3        404.48        428.34         4.91 o
   7  -1   3          2.76          1.35         1.83 o
   8  -1   3        401.36        402.07         5.96 o
   9  -1   3          9.10          5.63         2.77 o
  10  -1   3         13.38         12.23         3.19 o
  11  -1   3         31.08         32.19         4.67 o
  12  -1   3        170.53        168.41         7.59 o
 -12   0   3          5.87          7.47         3.36 o
 -11   0   3          0.39         -0.86         2.08 o
 -10   0   3          0.07          1.62         1.81 o
  -9   0   3        152.08        148.62         3.30 o
  -8   0   3         40.77         41.00         1.74 o
  -7   0   3         49.97         57.22         1.74 o
  -6   0   3        157.90        155.27         2.34 o
  -5   0   3       1391.59       1471.30        10.68 o
  -4   0   3        197.68        217.28         2.15 o
  -3   0   3        760.12        773.29         6.28 o
  -2   0   3       2086.12       2025.41        13.08 o
  -1   0   3       3574.23       3424.91        33.15 o
   0   0   3          7.82          8.21         0.53 o
   1   0   3      37815.27      36738.09       228.48 o
   2   0   3         45.85         50.31         1.28 o
   3   0   3         28.38         33.54         1.75 o
   4   0   3          0.31          1.23         0.94 o
   5   0   3        513.21        582.54         5.68 o
   6   0   3        261.00        262.18         3.62 o
   7   0   3         33.25         32.05         2.76 o
   8   0   3         38.82         35.12         2.39 o
   9   0   3         68.51         70.04         3.04 o
  10   0   3         52.25         58.81         4.40 o
  11   0   3         19.48         20.53         4.24 o
  12   0   3          0.04          0.09         4.35 o
  13   0   3          1.94         -2.54         9.76 o
 -12   1   3        174.91        183.30         5.49 o
 -11   1   3        202.23        217.16         5.03 o
 -10   1   3          0.26          1.58         2.03 o
  -9   1   3         73.72         80.06         2.62 o
  -8   1   3        109.63         95.05         2.81 o
  -7   1   3          6.17          7.39         1.28 o
  -6   1   3          0.31          0.37         1.05 o
  -5   1   3       2244.22       2402.30        17.07 o
  -4   1   3        210.87        228.41         2.47 o
  -3   1   3       2940.34       3123.62        17.96 o
  -2   1   3       1321.34       1302.32         7.01 o
  -1   1   3        200.69        188.87         1.54 o
   0   1   3       3610.72       3427.11        21.46 o
   1   1   3        272.54        266.49         2.51 o
   2   1   3        624.41        649.77         5.04 o
   3   1   3         56.12         60.51         1.48 o
   4   1   3        287.34        285.75         3.02 o
   5   1   3         70.19         80.24         1.99 o
   6   1   3         85.00        114.61         4.00 o
   7   1   3        131.88        131.30         3.33 o
   8   1   3         58.13         51.73         2.58 o
   9   1   3        136.34        135.69         3.98 o
  10   1   3         28.54         31.41         3.12 o
  11   1   3          1.16         -3.44         3.44 o
  12   1   3         16.53         17.41         4.44 o
  13   1   3         36.05         43.17        13.24 o
 -12   2   3          2.31          4.70         4.98 o
 -11   2   3          2.40          6.06         2.43 o
 -10   2   3         48.90         59.77         2.98 o
  -9   2   3        228.25        265.07         4.45 o
  -8   2   3         17.83         21.64         1.88 o
  -7   2   3       1296.35       1316.86        11.34 o
  -6   2   3         18.10         17.86         1.39 o
  -5   2   3         81.20         94.38         2.13 o
  -4   2   3        209.97        241.77         2.68 o
  -3   2   3        397.01        413.52         3.27 o
  -2   2   3        120.89        115.85         1.40 o
  -1   2   3          0.12         -0.63         0.63 o
   0   2   3          1.92         -0.84         0.84 o
   1   2   3        134.75        128.25         1.73 o
   2   2   3        906.01        894.71         6.17 o
   3   2   3       1579.06       1608.51        10.70 o
   4   2   3         97.22        105.81         2.08 o
   5   2   3       1091.62       1214.88        12.45 o
   6   2   3          5.75          6.01         1.43 o
   7   2   3        133.41        163.66         3.53 o
   8   2   3         23.50         25.71         2.16 o
   9   2   3        583.88        524.15         6.83 o
  10   2   3          0.00         -1.38         2.22 o
  11   2   3         54.42         43.66         3.56 o
  12   2   3          6.10          4.19         3.19 o
  13   2   3          3.77         -4.98         5.40 o
 -12   3   3          2.28         -0.89         4.33 o
 -11   3   3          1.80          4.05         4.13 o
 -10   3   3          0.49          0.75         2.30 o
  -9   3   3          0.67          2.25         2.10 o
  -8   3   3        451.71        382.44         5.06 o
  -7   3   3         21.12         25.62         1.87 o
  -6   3   3         76.02         69.02         2.28 o
  -5   3   3          0.16          2.41         1.38 o
  -4   3   3        407.21        440.91         4.12 o
  -3   3   3         46.75         42.48         1.23 o
  -2   3   3       4888.70       4960.20        28.34 o
  -1   3   3          0.57          1.05         0.70 o
   0   3   3        893.02        926.63         6.13 o
   1   3   3         32.11         28.90         1.09 o
   2   3   3       1710.85       1701.58        10.55 o
   3   3   3         31.16         29.41         1.24 o
   4   3   3        414.28        406.86         4.09 o
   5   3   3          0.30         -1.20         1.21 o
   6   3   3          0.83          0.40         1.68 o
   7   3   3          5.08          5.33         1.54 o
   8   3   3         60.46         53.20         2.65 o
   9   3   3         19.25         17.23         2.19 o
  10   3   3        484.43        498.16         6.84 o
  11   3   3         14.16         15.03         4.97 o
  12   3   3         71.98         65.12         4.59 o
  13   3   3          5.99         -0.63         4.88 o
 -12   4   3         22.59         31.92         5.19 o
 -11   4   3         13.94          7.96         4.38 o
 -10   4   3         12.87          8.90         4.06 o
  -9   4   3         70.56         66.36         3.76 o
  -8   4   3         71.09         77.05         3.02 o
  -7   4   3        142.38        148.78         4.87 o
  -6   4   3          2.52          1.07         1.23 o
  -5   4   3        157.89        163.34         3.59 o
  -4   4   3         16.86         14.82         1.35 o
  -3   4   3        304.77        319.29         3.53 o
  -2   4   3        141.68        144.92         1.95 o
  -1   4   3         22.19         21.45         1.08 o
   0   4   3       1143.22       1123.69         9.49 o
   1   4   3        407.21        413.10         3.52 o
   2   4   3        359.63        375.18         3.58 o
   3   4   3       1174.98       1239.66         9.92 o
   4   4   3       1841.81       1967.37        16.69 o
   5   4   3        312.71        340.29         4.24 o
   6   4   3          2.38          1.43         1.30 o
   7   4   3          3.92          2.70         1.54 o
   8   4   3         31.44         30.72         2.35 o
   9   4   3        110.23         97.81         3.62 o
  10   4   3         12.68          7.76         2.25 o
  11   4   3          0.64          2.98         2.74 o
  12   4   3         38.73         43.15         4.11 o
 -11   5   3          0.53         -4.23         4.23 o
 -10   5   3          7.63         13.70         4.38 o
  -9   5   3         75.61         73.10         5.15 o
  -8   5   3          0.03          3.25         2.67 o
  -7   5   3         57.96         50.17         3.95 o
  -6   5   3        200.28        201.21         4.33 o
  -5   5   3         32.16         32.68         2.60 o
  -4   5   3          4.66          4.05         1.60 o
  -3   5   3         28.62         30.93         1.76 o
  -2   5   3        460.47        439.86         4.34 o
  -1   5   3        696.12        754.74         6.86 o
   0   5   3        770.41        831.89         6.79 o
   1   5   3        122.22        132.22         2.44 o
   2   5   3        614.57        664.19         5.49 o
   3   5   3         59.77         54.49         1.96 o
   4   5   3          0.27         -0.58         1.24 o
   5   5   3          0.23         -0.34         1.30 o
   6   5   3         23.70         21.15         1.71 o
   7   5   3          6.90          9.75         1.73 o
   8   5   3         27.90         24.95         2.28 o
   9   5   3        166.00        145.71         4.52 o
  10   5   3        151.17        153.65         4.33 o
  11   5   3          0.15          3.41         3.02 o
  12   5   3         36.93         35.74         4.98 o
 -11   6   3         75.89         74.83         6.18 o
 -10   6   3          5.63          1.31         4.35 o
  -9   6   3          4.62          5.00         4.44 o
  -8   6   3          6.36          4.24         3.87 o
  -7   6   3        271.09        253.72         8.35 o
  -6   6   3         30.02         31.31         3.08 o
  -5   6   3       1216.31       1152.93        10.63 o
  -4   6   3         20.74         21.20         1.81 o
  -3   6   3         49.58         42.69         2.88 o
  -2   6   3          0.98          0.17         1.01 o
  -1   6   3          2.52          1.44         1.10 o
   0   6   3         16.36         13.55         1.26 o
   1   6   3         56.97         58.40         1.99 o
   2   6   3        171.70        180.16         3.08 o
   3   6   3          1.10         -0.01         1.22 o
   4   6   3         91.40         86.45         2.55 o
   5   6   3          9.88          9.45         1.52 o
   6   6   3         93.84         93.80         2.90 o
   7   6   3         12.33          7.92         2.02 o
   8   6   3         44.76         37.66         2.51 o
   9   6   3          8.42          9.28         2.28 o
  10   6   3          8.17          9.48         2.38 o
  11   6   3        104.23        104.18         7.95 o
  12   6   3          0.39         -2.65         4.00 o
 -10   7   3         51.14         51.94         5.83 o
  -9   7   3         52.26         57.37         7.08 o
  -8   7   3         11.77          7.35         4.32 o
  -7   7   3          8.92          6.41         3.87 o
  -6   7   3        166.57        148.32         6.34 o
  -5   7   3          2.76          2.98         3.48 o
  -4   7   3        154.99        146.01         3.91 o
  -3   7   3         85.98         69.36         4.89 o
  -2   7   3        729.40        696.00         7.14 o
  -1   7   3        435.44        435.57         4.82 o
   0   7   3        700.96        665.08         7.15 o
   1   7   3        415.79        398.13         5.30 o
   2   7   3        117.19        129.10         2.80 o
   3   7   3       1378.25       1371.07        11.49 o
   4   7   3         82.85         79.54         2.88 o
   5   7   3          0.07         -1.52         1.52 o
   6   7   3         21.63         16.21         2.55 o
   7   7   3        145.35        149.55         3.97 o
   8   7   3         31.64         31.83         2.51 o
   9   7   3         43.09         38.65         3.25 o
  10   7   3        126.49        135.85         5.93 o
  11   7   3          1.14         -4.41         4.41 o
  -9   8   3         41.63         30.97         5.49 o
  -8   8   3         33.77         24.73         4.83 o
  -7   8   3          6.45          2.55         4.14 o
  -6   8   3          1.04         -1.96         3.70 o
  -5   8   3          2.44          5.31         3.57 o
  -4   8   3         84.76         76.08         4.90 o
  -3   8   3         48.27         44.18         4.69 o
  -2   8   3          1.47         -1.58         1.88 o
  -1   8   3        552.61        531.93         5.71 o
   0   8   3        348.66        340.58         5.61 o
   1   8   3         62.43         60.41         2.76 o
   2   8   3        155.49        140.39         4.28 o
   3   8   3          0.03         -1.40         1.40 o
   4   8   3        312.24        281.52         6.15 o
   5   8   3        247.54        237.03         4.68 o
   6   8   3        258.98        248.69         4.86 o
   7   8   3         17.65         22.79         2.79 o
   8   8   3         13.75         11.93         2.35 o
   9   8   3          2.27          0.59         3.27 o
  10   8   3         32.78         43.26         5.74 o
  11   8   3         40.52         52.09         6.18 o
  -8   9   3         26.85         19.62         5.36 o
  -7   9   3        107.57        110.33         6.43 o
  -6   9   3          0.68          5.43         4.35 o
  -5   9   3         22.53         17.06         4.40 o
  -4   9   3         10.82         11.61         4.03 o
  -3   9   3        309.05        302.45         9.49 o
  -2   9   3        250.91        236.02         8.41 o
  -1   9   3        744.04        674.19         8.55 o
   0   9   3        230.32        220.69         4.84 o
   1   9   3        150.16        139.20         3.60 o
   2   9   3          0.51         -1.65         1.65 o
   3   9   3        105.34        102.46         3.03 o
   4   9   3        129.37        127.99         3.93 o
   5   9   3          5.92          6.85         2.93 o
   6   9   3         33.90         34.96         4.14 o
   7   9   3          7.21          5.66         2.25 o
   8   9   3          4.98          2.21         3.18 o
   9   9   3         23.16         13.68         4.86 o
  10   9   3         39.03         32.67         5.74 o
  -7  10   3         14.79         21.87         5.24 o
  -6  10   3         16.80         25.48         5.11 o
  -5  10   3         98.15        106.86         9.79 o
  -4  10   3         19.69         22.31         5.40 o
  -3  10   3          0.12          6.08         4.77 o
  -2  10   3         23.12         24.46         4.77 o
  -1  10   3         56.88         47.86         5.28 o
   0  10   3        135.07        140.42         5.54 o
   1  10   3        362.49        354.72         6.23 o
   2  10   3         43.21         42.92         2.86 o
   3  10   3          0.18         -0.05         2.44 o
   4  10   3         53.92         53.06         3.75 o
   5  10   3         66.18         60.17         3.90 o
   6  10   3         34.53         30.42         3.50 o
   7  10   3          0.02         -1.51         3.31 o
   8  10   3          0.11          5.74         4.86 o
   9  10   3         29.76         22.95         5.30 o
  -6  11   3         25.70         24.89         6.35 o
  -5  11   3         33.08         35.31         6.53 o
  -4  11   3         66.68         80.78         7.29 o
  -3  11   3         61.53         77.44         6.66 o
  -2  11   3         11.00          3.75         5.30 o
  -1  11   3          4.93          6.71         4.65 o
   0  11   3         50.19         56.71        12.80 o
   1  11   3         10.49         17.23         4.77 o
   2  11   3          0.20         -0.47         2.24 o
   3  11   3         21.92         23.79         2.59 o
   4  11   3         53.22         56.12         3.29 o
   5  11   3         38.80         45.75         3.35 o
   6  11   3         12.52         13.73         3.25 o
   7  11   3          0.80          3.48         3.71 o
   8  11   3          6.59         12.02         4.14 o
  -4  12   3         24.77         16.27         6.15 o
  -3  12   3          0.00         -0.78         5.52 o
  -2  12   3         61.57         52.19         6.53 o
  -1  12   3          0.27         -1.19         7.73 o
   0  12   3          2.49          7.64         4.88 o
   1  12   3         40.00         48.45         5.94 o
   2  12   3          7.78         13.40         3.93 o
   3  12   3         26.08         21.64         3.80 o
   4  12   3          6.77          5.96         3.57 o
   5  12   3          0.47         -3.82         3.82 o
   6  12   3          1.02          9.71         5.74 o
  -1  13   3         21.66         20.31         7.50 o
   0  13   3          0.43         -3.92        10.37 o
   1  13   3          2.21         -3.81         5.09 o
   2  13   3          5.30         12.75         4.27 o
   3  13   3          9.20         16.57         5.59 o
  -1 -12   4          2.63         11.04         5.74 o
   0 -12   4          0.55         -5.74         5.74 o
  -6 -11   4         19.55         19.69         3.82 o
  -5 -11   4          0.00         -1.64         3.27 o
  -4 -11   4        124.04        115.85         5.91 o
  -3 -11   4         51.06         45.19         4.21 o
  -2 -11   4          7.40          5.41         2.35 o
  -1 -11   4          0.23          0.12         3.39 o
   0 -11   4          5.40          3.56         4.56 o
   1 -11   4         15.71         27.74         5.62 o
   2 -11   4          0.12          1.77         7.73 o
   3 -11   4          0.80          4.63         5.62 o
   4 -11   4          3.26          2.21         7.06 o
  -8 -10   4          0.15         -3.44         3.44 o
  -7 -10   4         15.11         16.12         2.79 o
  -6 -10   4         20.79         24.17         2.42 o
  -5 -10   4         26.82         26.16         2.74 o
  -4 -10   4         89.26         95.21         4.13 o
  -3 -10   4        551.20        568.18        11.54 o
  -2 -10   4          4.19          6.98         2.04 o
  -1 -10   4        216.11        224.11         6.10 o
   0 -10   4          0.53         -0.66         2.90 o
   1 -10   4         28.55         31.22         3.67 o
   2 -10   4          4.30          9.60         5.08 o
   3 -10   4          2.21         -2.26         4.77 o
   4 -10   4          7.18          4.98         5.30 o
   5 -10   4          1.25          5.80         5.30 o
   6 -10   4          2.82         12.80         7.95 o
  -9  -9   4        137.97        148.87         4.96 o
  -8  -9   4        113.30        114.57         4.33 o
  -7  -9   4         33.96         43.72         2.96 o
  -6  -9   4         47.02         49.14         2.46 o
  -5  -9   4          0.11         -0.01         2.49 o
  -4  -9   4          0.65         -1.83         2.20 o
  -3  -9   4          3.13          2.03         1.72 o
  -2  -9   4         25.25         25.77         2.18 o
  -1  -9   4        117.06        119.74         3.56 o
   0  -9   4          6.58          2.41         2.19 o
   1  -9   4         13.02          9.25         2.90 o
   2  -9   4        157.24        159.08         4.94 o
   3  -9   4        249.22        254.93         7.72 o
   4  -9   4         82.15         82.48         5.57 o
   5  -9   4         65.64         69.93         6.82 o
   6  -9   4          6.66          7.35         7.77 o
   7  -9   4          9.61          9.82         5.12 o
 -10  -8   4          1.57          2.30         2.45 o
  -9  -8   4         36.82         32.28         2.86 o
  -8  -8   4         18.65         21.03         2.45 o
  -7  -8   4          3.64          3.16         2.31 o
  -6  -8   4         52.77         65.16         3.09 o
  -5  -8   4          8.46         10.57         3.23 o
  -4  -8   4          6.31          4.80         1.79 o
  -3  -8   4          1.60          1.31         1.90 o
  -2  -8   4         27.20         21.77         1.77 o
  -1  -8   4          0.01         -0.15         1.56 o
   0  -8   4         12.81          8.56         2.74 o
   1  -8   4          2.94          1.13         1.92 o
   2  -8   4         32.25         34.07         3.01 o
   3  -8   4         73.15         72.57         3.75 o
   4  -8   4         77.40         81.31         5.31 o
   5  -8   4        423.45        403.07        13.12 o
   6  -8   4         76.48         72.18         5.64 o
   7  -8   4          4.69          9.86         6.21 o
   8  -8   4          0.22         -2.82         4.87 o
 -11  -7   4          6.70          9.32         3.31 o
 -10  -7   4          4.55          3.12         2.12 o
  -9  -7   4         70.94         67.70         3.68 o
  -8  -7   4         15.01         10.64         2.16 o
  -7  -7   4         13.31         11.01         2.02 o
  -6  -7   4         11.27          9.09         2.02 o
  -5  -7   4          5.39          2.52         1.56 o
  -4  -7   4          0.13          0.04         1.43 o
  -3  -7   4         11.32          8.30         1.19 o
  -2  -7   4         58.99         62.34         1.94 o
  -1  -7   4        177.89        147.28         2.88 o
   0  -7   4         61.03         68.07         2.34 o
   1  -7   4        321.20        309.67         4.58 o
   2  -7   4          1.51         -1.09         1.85 o
   3  -7   4        172.74        169.46         4.12 o
   4  -7   4         74.51         78.96         3.90 o
   5  -7   4         30.54         24.85         4.40 o
   6  -7   4        370.88        363.47         9.12 o
   7  -7   4         50.33         41.01         5.00 o
   8  -7   4          4.68          5.13         4.68 o
   9  -7   4          6.29         -1.96         4.93 o
 -11  -6   4         17.15         19.25         2.49 o
 -10  -6   4         64.66         60.63         3.23 o
  -9  -6   4         32.01         27.55         2.45 o
  -8  -6   4         86.97         79.85         3.23 o
  -7  -6   4        344.16        340.88         6.12 o
  -6  -6   4        340.75        310.26         3.95 o
  -5  -6   4         80.39         70.46         2.16 o
  -4  -6   4         20.61         15.83         1.64 o
  -3  -6   4         17.70         22.51         1.12 o
  -2  -6   4         47.75         46.18         1.51 o
  -1  -6   4         14.75         14.54         1.24 o
   0  -6   4          8.95          7.64         1.30 o
   1  -6   4        164.49        154.97         3.25 o
   2  -6   4        109.37         94.68         3.06 o
   3  -6   4        609.41        596.64         6.34 o
   4  -6   4         80.37         79.54         4.72 o
   5  -6   4        461.99        443.24         7.49 o
   6  -6   4         23.84         33.05         4.35 o
   7  -6   4         44.58         36.07         4.80 o
   8  -6   4          6.80          3.11         7.17 o
   9  -6   4         11.98          8.18         5.05 o
  10  -6   4         29.77         36.69         7.17 o
 -12  -5   4         12.21         10.93         2.57 o
 -11  -5   4          4.37          6.97         2.24 o
 -10  -5   4          1.06         -1.95         1.95 o
  -9  -5   4         26.31         25.42         3.52 o
  -8  -5   4        159.01        159.43         4.01 o
  -7  -5   4          4.07          3.66         1.42 o
  -6  -5   4         77.29         69.71         2.30 o
  -5  -5   4        104.35         89.00         2.36 o
  -4  -5   4        108.46        105.48         2.61 o
  -3  -5   4         20.84         18.80         1.30 o
  -2  -5   4        304.99        286.96         3.28 o
  -1  -5   4         24.67         28.76         1.27 o
   0  -5   4        227.89        223.41         2.78 o
   1  -5   4        393.74        385.03         4.26 o
   2  -5   4         97.36         93.19         2.65 o
   3  -5   4         13.52         18.47         1.36 o
   4  -5   4          0.05          0.12         1.22 o
   5  -5   4        229.98        223.00         4.07 o
   6  -5   4         13.92         16.11         3.88 o
   7  -5   4         39.16         35.62         4.47 o
   8  -5   4        349.97        320.07         8.79 o
   9  -5   4         11.43         13.62         4.72 o
  10  -5   4          1.78          6.26         4.72 o
  11  -5   4          0.01          0.24         4.90 o
 -12  -4   4          1.26          3.75         2.39 o
 -11  -4   4          4.17          3.18         2.21 o
 -10  -4   4         22.40         18.55         2.21 o
  -9  -4   4         72.76         66.14         3.57 o
  -8  -4   4         52.09         50.55         2.80 o
  -7  -4   4          5.06          9.01         1.78 o
  -6  -4   4       1404.59       1402.89        16.44 o
  -5  -4   4          2.55          0.98         0.92 o
  -4  -4   4        922.02        972.22         9.40 o
  -3  -4   4        119.56        134.16         3.09 o
  -2  -4   4        802.12        849.23         6.78 o
  -1  -4   4        311.52        340.20         3.30 o
   0  -4   4       1655.44       1785.70        12.18 o
   1  -4   4          1.07          2.25         1.09 o
   2  -4   4          0.67          2.16         0.93 o
   3  -4   4          0.12         -1.08         1.08 o
   4  -4   4         22.66         17.89         1.52 o
   5  -4   4         22.66         31.30         3.02 o
   6  -4   4        120.63        109.10         7.09 o
   7  -4   4          0.04         -0.27         3.55 o
   8  -4   4          1.58          4.46         3.81 o
   9  -4   4          4.01          8.17         4.32 o
  10  -4   4         46.08         47.50         7.76 o
  11  -4   4         15.45         23.90         8.96 o
 -12  -3   4          8.47          7.70         2.54 o
 -11  -3   4         43.99         45.99         2.83 o
 -10  -3   4          1.97          0.48         1.95 o
  -9  -3   4        129.88        124.30         4.60 o
  -8  -3   4         10.56         12.55         1.57 o
  -7  -3   4         98.98         86.63         2.24 o
  -6  -3   4         38.53         35.70         2.74 o
  -5  -3   4        475.62        521.06         5.39 o
  -4  -3   4         36.23         34.61         2.23 o
  -3  -3   4       4036.48       4303.06        39.21 o
  -2  -3   4        790.48        852.25         6.75 o
  -1  -3   4          9.40         12.17         0.92 o
   0  -3   4        114.94        125.24         1.87 o
   1  -3   4        428.42        439.82         3.59 o
   2  -3   4         42.73         45.72         1.41 o
   3  -3   4          0.19          0.00         0.96 o
   4  -3   4          0.69          1.53         1.09 o
   5  -3   4        469.32        512.58         8.48 o
   6  -3   4         20.06         16.73         1.70 o
   7  -3   4        256.58        248.20         5.69 o
   8  -3   4         15.69          9.88         3.95 o
   9  -3   4         14.57          8.87         4.06 o
  10  -3   4          6.45          1.77         4.23 o
  11  -3   4         10.89          9.80         5.12 o
  12  -3   4         18.04         13.72         5.38 o
 -12  -2   4         23.55         23.20         2.80 o
 -11  -2   4         19.42         19.49         2.57 o
 -10  -2   4          6.52          3.04         2.10 o
  -9  -2   4         62.37         55.53         2.29 o
  -8  -2   4         14.32         15.52         1.65 o
  -7  -2   4        525.05        526.76         5.65 o
  -6  -2   4        792.35        816.73         7.53 o
  -5  -2   4          0.02          0.46         0.66 o
  -4  -2   4        157.73        143.08         2.70 o
  -3  -2   4         19.75         17.66         3.09 o
  -2  -2   4        766.05        799.79         7.67 o
  -1  -2   4       3184.94       3359.15        20.11 o
   0  -2   4         42.68         38.18         0.87 o
   1  -2   4       3670.46       3771.81        21.94 o
   2  -2   4       1449.52       1434.75         9.36 o
   3  -2   4       3174.82       3445.15        22.57 o
   4  -2   4        257.42        266.08         3.38 o
   5  -2   4          0.08          1.55         1.06 o
   6  -2   4         43.07         48.56         2.09 o
   7  -2   4        112.89        103.27         4.57 o
   8  -2   4        389.05        377.13        10.32 o
   9  -2   4        235.57        219.73         7.20 o
  10  -2   4          3.14          8.74         4.40 o
  11  -2   4        155.58        154.38         7.11 o
  12  -2   4         51.00         64.19         5.76 o
 -12  -1   4        102.15         96.51         5.14 o
 -11  -1   4         40.48         37.69         3.06 o
 -10  -1   4         47.62         46.30         2.73 o
  -9  -1   4        244.92        246.20         4.30 o
  -8  -1   4        387.03        384.52         4.13 o
  -7  -1   4        110.36        101.26         2.65 o
  -6  -1   4        177.01        182.60         2.80 o
  -5  -1   4       1517.05       1632.26        13.72 o
  -4  -1   4        621.13        687.21         6.21 o
  -3  -1   4        399.13        431.51         4.46 o
  -2  -1   4        739.41        743.53        11.08 o
  -1  -1   4        353.03        315.20         3.36 o
   0  -1   4         49.37         49.49         0.90 o
   1  -1   4        180.56        167.51         1.75 o
   2  -1   4       1421.99       1493.02         9.08 o
   3  -1   4         99.89        121.97         2.22 o
   4  -1   4        776.19        820.95         8.88 o
   5  -1   4       1189.70       1287.85        10.01 o
   6  -1   4        335.14        340.64         4.38 o
   7  -1   4        224.23        229.28         3.93 o
   8  -1   4        272.28        269.24         5.03 o
   9  -1   4        222.74        206.55         5.60 o
  10  -1   4         50.06         54.32         4.90 o
  11  -1   4         48.89         40.64         5.18 o
  12  -1   4         63.56         66.83         5.94 o
 -12   0   4         35.00         35.61         3.89 o
 -11   0   4          8.65          3.68         2.42 o
 -10   0   4         63.01         62.37         2.42 o
  -9   0   4          0.11          0.28         1.62 o
  -8   0   4          0.11         -1.25         1.25 o
  -7   0   4          9.95         12.29         1.57 o
  -6   0   4        162.83        191.47         2.72 o
  -5   0   4         80.01         80.16         1.78 o
  -4   0   4       1110.72       1200.95         8.05 o
  -3   0   4         80.60         97.59         1.12 o
  -2   0   4       1585.20       1623.73        12.34 o
  -1   0   4        531.53        526.90         4.13 o
   0   0   4        656.60        653.49         4.21 o
   1   0   4        404.94        418.36         3.30 o
   2   0   4       1864.58       1922.18        17.70 o
   3   0   4         42.83         36.00         1.22 o
   4   0   4        182.81        185.43         2.65 o
   5   0   4        218.45        210.72         2.95 o
   6   0   4         25.93         42.47         1.83 o
   7   0   4         12.83         15.90         1.97 o
   8   0   4        629.38        603.00         7.54 o
   9   0   4        121.39        108.77         4.43 o
  10   0   4          0.18         -1.78         2.71 o
  11   0   4         53.93         61.12         5.18 o
  12   0   4         15.23         11.84         5.01 o
  13   0   4         27.02         17.22         8.39 o
 -12   1   4         31.41         45.47         5.20 o
 -11   1   4        120.84        122.20         4.41 o
 -10   1   4         16.74         20.06         2.10 o
  -9   1   4        440.78        426.65         6.12 o
  -8   1   4         10.69          9.76         1.68 o
  -7   1   4        116.93        117.52         2.89 o
  -6   1   4         20.91         17.87         1.33 o
  -5   1   4       2159.87       2355.34        15.72 o
  -4   1   4       1581.80       1685.66        11.38 o
  -3   1   4        928.44        932.18         5.84 o
  -2   1   4        962.78        957.53         5.05 o
  -1   1   4       6009.29       5704.97        33.65 o
   0   1   4         10.24          9.94         0.72 o
   1   1   4       1499.41       1397.50         9.24 o
   2   1   4       1227.08       1234.60        18.24 o
   3   1   4       1795.43       1854.03        12.32 o
   4   1   4          0.12         -0.97         0.97 o
   5   1   4        300.50        361.23         4.46 o
   6   1   4          4.45          4.33         1.37 o
   7   1   4       1300.16       1368.09        13.00 o
   8   1   4         48.77         48.96         2.69 o
   9   1   4        137.94        144.90         4.87 o
  10   1   4         10.81         12.52         3.00 o
  11   1   4         12.82         14.47         3.27 o
  12   1   4          5.51         10.76         4.50 o
  13   1   4         62.20         64.50         5.67 o
 -12   2   4        209.79        222.20         8.18 o
 -11   2   4          6.13          6.84         2.53 o
 -10   2   4         84.94         84.31         3.33 o
  -9   2   4         72.68         95.96         3.17 o
  -8   2   4        373.42        349.49         4.70 o
  -7   2   4         18.22         18.70         1.56 o
  -6   2   4         21.37         21.67         1.39 o
  -5   2   4          2.16          4.02         1.04 o
  -4   2   4        346.73        364.64         3.39 o
  -3   2   4        932.43       1005.58         6.36 o
  -2   2   4        503.77        504.71         3.34 o
  -1   2   4        189.11        172.30         1.70 o
   0   2   4        321.39        303.36         2.64 o
   1   2   4        860.98        811.67         5.73 o
   2   2   4        475.25        464.21         8.51 o
   3   2   4       1938.45       1949.14        13.72 o
   4   2   4        173.63        172.86         2.39 o
   5   2   4          2.90          2.75         1.20 o
   6   2   4        114.70        136.30         4.87 o
   7   2   4          7.51          6.10         1.74 o
   8   2   4        218.07        214.73         4.28 o
   9   2   4          8.75          5.58         2.46 o
  10   2   4          1.15          1.63         2.65 o
  11   2   4          5.64          6.04         3.03 o
  12   2   4         34.24         34.94         4.90 o
  13   2   4         24.90         40.05         6.35 o
 -12   3   4          3.42          5.78         5.20 o
 -11   3   4         20.85         22.24         3.38 o
 -10   3   4          4.39          2.02         2.30 o
  -9   3   4         40.78         53.49         2.45 o
  -8   3   4         26.31         33.33         2.80 o
  -7   3   4       2322.38       2398.60        19.24 o
  -6   3   4         11.53         13.10         1.48 o
  -5   3   4       2005.53       1930.91        15.40 o
  -4   3   4         25.61         24.58         1.24 o
  -3   3   4        379.70        396.34         3.40 o
  -2   3   4       1383.92       1386.90         8.52 o
  -1   3   4        230.99        229.54         2.14 o
   0   3   4         12.13         10.79         0.89 o
   1   3   4        412.72        425.75         3.75 o
   2   3   4        918.50        924.77         7.00 o
   3   3   4       3354.35       3491.50        23.87 o
   4   3   4       1253.12       1301.32        10.49 o
   5   3   4        125.03        154.92         3.01 o
   6   3   4          5.84          3.55         1.58 o
   7   3   4         53.02         49.99         2.39 o
   8   3   4         14.99         15.59         2.36 o
   9   3   4        200.61        170.48         4.19 o
  10   3   4        121.33        113.69         6.24 o
  11   3   4         17.22          6.68         3.03 o
  12   3   4         22.45         17.62         4.44 o
  13   3   4          4.84          4.86         6.18 o
 -11   4   4         13.86         19.86         4.55 o
 -10   4   4        227.70        225.03         6.07 o
  -9   4   4          0.03          3.18         2.81 o
  -8   4   4          0.01         -0.28         1.73 o
  -7   4   4         28.27         26.34         1.87 o
  -6   4   4          0.05         -1.36         1.36 o
  -5   4   4         79.26         74.93         2.74 o
  -4   4   4          7.83         15.46         1.39 o
  -3   4   4        393.38        398.14         4.42 o
  -2   4   4      21487.54      22103.66       138.79 o
  -1   4   4         69.32         67.84         1.95 o
   0   4   4      14381.49      14695.72        98.09 o
   1   4   4       1063.60       1035.73         7.83 o
   2   4   4         58.72         57.75         1.55 o
   3   4   4         21.32         19.76         1.13 o
   4   4   4        646.31        708.98         7.50 o
   5   4   4          5.91          6.25         1.31 o
   6   4   4        345.83        378.37         5.35 o
   7   4   4         11.76         10.11         1.84 o
   8   4   4        211.41        206.36         4.50 o
   9   4   4         41.19         36.88         2.65 o
  10   4   4         13.45          8.54         2.77 o
  11   4   4          5.48          2.47         2.92 o
  12   4   4          3.17          3.09         3.47 o
 -11   5   4          2.14         -2.13         4.38 o
 -10   5   4         35.83         31.53         5.37 o
  -9   5   4        156.61        156.13         6.52 o
  -8   5   4        286.99        284.71         6.44 o
  -7   5   4         34.13         35.29         3.03 o
  -6   5   4         56.25         52.90         2.73 o
  -5   5   4        226.40        218.24         3.79 o
  -4   5   4         42.40         40.99         1.88 o
  -3   5   4        186.72        184.68         3.12 o
  -2   5   4         17.36         13.63         1.13 o
  -1   5   4         17.01         27.80         1.28 o
   0   5   4       1178.55       1204.31         8.57 o
   1   5   4         28.95         19.27         1.07 o
   2   5   4        331.75        350.47         3.87 o
   3   5   4        265.84        260.86         3.59 o
   4   5   4        126.77        121.55         2.67 o
   5   5   4         63.37         63.57         2.35 o
   6   5   4         49.72         49.96         2.35 o
   7   5   4        143.08        142.61         3.78 o
   8   5   4         32.13         36.72         2.51 o
   9   5   4          4.04         -0.64         2.12 o
  10   5   4         34.63         35.23         3.57 o
  11   5   4         10.84         10.62         3.08 o
  12   5   4         18.93         19.97         3.75 o
 -11   6   4         88.24         93.06         8.10 o
 -10   6   4          6.84          6.60         4.64 o
  -9   6   4          0.01          6.22         5.30 o
  -8   6   4        168.37        166.29         8.35 o
  -7   6   4        158.61        142.39         5.29 o
  -6   6   4        142.69        138.20         4.71 o
  -5   6   4          0.46          3.78         1.99 o
  -4   6   4       1518.99       1546.37        13.28 o
  -3   6   4        171.69        183.77         3.04 o
  -2   6   4        234.07        228.06         3.23 o
  -1   6   4          2.86          3.96         1.18 o
   0   6   4         29.24         30.35         2.81 o
   1   6   4        474.72        469.55         4.58 o
   2   6   4          3.82          5.49         1.32 o
   3   6   4         85.44         89.12         2.88 o
   4   6   4         23.44         23.96         1.93 o
   5   6   4         63.11         60.88         2.54 o
   6   6   4        420.93        393.40         6.01 o
   7   6   4         38.93         38.15         2.80 o
   8   6   4        387.67        385.52         6.06 o
   9   6   4          5.05          4.89         2.61 o
  10   6   4          3.28          3.55         3.09 o
  11   6   4         71.33         82.47         5.28 o
  12   6   4          0.36         -4.00         4.00 o
 -10   7   4         27.19         26.73         5.27 o
  -9   7   4          4.72          6.37         5.35 o
  -8   7   4         67.20         61.30         5.22 o
  -7   7   4         49.19         43.47         4.57 o
  -6   7   4          3.45          6.20         4.17 o
  -5   7   4         52.63         42.91         3.63 o
  -4   7   4         58.97         56.09         3.30 o
  -3   7   4        611.05        585.04         8.84 o
  -2   7   4        196.58        180.55         7.55 o
  -1   7   4        368.33        361.46         5.01 o
   0   7   4        449.98        441.94         8.43 o
   1   7   4        110.15        110.63         2.63 o
   2   7   4         83.52         84.85         2.42 o
   3   7   4        275.37        267.70         5.04 o
   4   7   4        104.92         94.85         4.27 o
   5   7   4         51.95         45.28         2.39 o
   6   7   4         55.60         50.08         2.54 o
   7   7   4         60.03         79.16         4.80 o
   8   7   4        148.99        140.68         4.08 o
   9   7   4          0.39         -0.57         2.46 o
  10   7   4          5.40         -2.99         3.50 o
  11   7   4         56.43         58.71         6.62 o
  -9   8   4          0.22         -4.70         4.70 o
  -8   8   4          0.08          2.58         4.44 o
  -7   8   4          2.99         -0.14         4.13 o
  -6   8   4          7.54          1.32         3.88 o
  -5   8   4         12.58          9.51         4.95 o
  -4   8   4        367.09        341.59         8.21 o
  -3   8   4          3.13          3.34         4.12 o
  -2   8   4        195.45        176.63         4.42 o
  -1   8   4        499.81        475.99         5.35 o
   0   8   4         49.15         57.84         2.40 o
   1   8   4         47.04         45.07         2.56 o
   2   8   4        318.87        300.78         5.77 o
   3   8   4        413.03        404.39         5.53 o
   4   8   4         86.51         92.14         3.33 o
   5   8   4        639.21        633.19         8.16 o
   6   8   4         67.35         54.96         2.88 o
   7   8   4         81.84         86.52         3.48 o
   8   8   4         31.68         27.55         2.65 o
   9   8   4          1.39          5.85         3.77 o
  10   8   4         11.38         11.35         4.19 o
  11   8   4         14.88         14.13         5.30 o
  -8   9   4         37.96         42.51         5.53 o
  -7   9   4          5.36          5.20         4.91 o
  -6   9   4         23.04         21.58         4.64 o
  -5   9   4          2.50          0.46         3.95 o
  -4   9   4         13.02          8.98         5.27 o
  -3   9   4        121.48        106.61         6.53 o
  -2   9   4          1.03         -3.82         3.82 o
  -1   9   4         19.57         16.38         1.96 o
   0   9   4         16.30         14.62         2.10 o
   1   9   4          5.89          9.90         2.71 o
   2   9   4         29.73         28.09         2.18 o
   3   9   4          0.48          2.84         1.83 o
   4   9   4        330.26        323.25         5.80 o
   5   9   4        123.90        122.38         4.30 o
   6   9   4        166.59        157.00         4.71 o
   7   9   4         71.42         62.24         3.90 o
   8   9   4          2.26         -1.34         3.33 o
   9   9   4         18.59         20.06         4.02 o
  10   9   4         14.00         13.68         5.30 o
  -7  10   4          1.84          3.69         4.80 o
  -6  10   4         12.73         17.89         4.94 o
  -5  10   4        136.73        147.54         8.30 o
  -4  10   4          5.47          3.86         4.88 o
  -3  10   4          4.87         12.22         6.40 o
  -2  10   4          7.36          3.96         4.45 o
  -1  10   4         33.58         29.13         5.74 o
   0  10   4         50.79         46.33         3.17 o
   1  10   4        307.67        298.78         5.76 o
   2  10   4         26.57         24.21         3.14 o
   3  10   4          4.48          4.53         2.57 o
   4  10   4          4.08         -0.12         2.89 o
   5  10   4        199.01        218.24         6.39 o
   6  10   4          3.67         -0.88         2.89 o
   7  10   4          0.54         -1.69         2.89 o
   8  10   4          0.52          1.59         3.50 o
   9  10   4         26.29         29.13         5.74 o
  -6  11   4         31.85         30.07         6.78 o
  -5  11   4          4.24          7.13         5.91 o
  -4  11   4         54.53         52.05        11.48 o
  -3  11   4         30.79         29.94         5.83 o
  -2  11   4          1.07          7.81         6.40 o
  -1  11   4          3.96          4.11         4.56 o
   0  11   4         26.23         24.73         7.28 o
   1  11   4          8.52          7.72         4.45 o
   2  11   4         36.90         40.04         3.51 o
   3  11   4          3.12          5.43         2.25 o
   4  11   4         63.66         79.91         4.78 o
   5  11   4         27.25         33.26         3.69 o
   6  11   4          0.03         -2.35         3.09 o
   7  11   4         47.00         43.33         9.49 o
   8  11   4         12.15          8.83         5.30 o
  -4  12   4         30.37         30.72         6.35 o
  -3  12   4         21.27         18.88         6.03 o
  -2  12   4         32.90         39.87         6.15 o
  -1  12   4          8.28          8.95         8.61 o
   0  12   4         16.41         17.90         5.20 o
   1  12   4          0.55         -0.17         5.08 o
   2  12   4         50.29         57.27         7.05 o
   3  12   4         25.53         33.36         4.83 o
   4  12   4         48.17         48.21         4.33 o
   5  12   4         73.06         67.05         4.79 o
   6  12   4         26.14         25.69         4.83 o
  -1  13   4          0.18          0.74         5.52 o
   0  13   4          2.98         -6.34        12.36 o
   1  13   4          0.00          4.88         5.20 o
   2  13   4          4.92         -1.32         4.01 o
   3  13   4         26.00         24.72         6.03 o
  -5 -11   5          1.40          0.38         7.95 o
  -4 -11   5          3.42          1.51         3.97 o
  -3 -11   5         76.06         76.08         4.83 o
  -2 -11   5         73.10         84.76         7.06 o
  -1 -11   5         51.27         55.18         4.37 o
   0 -11   5         18.06         13.24         6.18 o
   1 -11   5         18.15         21.63         5.39 o
   2 -11   5          5.41          4.60         5.39 o
   3 -11   5          0.54         -0.32         8.61 o
  -7 -10   5          0.71         -1.31         4.47 o
  -6 -10   5          0.79         -0.89         3.23 o
  -5 -10   5          1.49          4.90         2.48 o
  -4 -10   5        139.74        150.78         5.02 o
  -3 -10   5        128.18        136.15         9.32 o
  -2 -10   5         21.54         30.07         2.48 o
  -1 -10   5        143.04        154.55         5.94 o
   0 -10   5         13.20         14.05         3.97 o
   1 -10   5          6.95         11.12         3.87 o
   2 -10   5          2.93          0.83         4.65 o
   3 -10   5          2.28          5.04         5.52 o
   4 -10   5          0.03         -0.93         5.06 o
   5 -10   5          1.12         -0.38         5.30 o
  -8  -9   5         20.36         25.88         2.86 o
  -7  -9   5         55.31         66.54         3.39 o
  -6  -9   5          9.63         11.06         2.29 o
  -5  -9   5         35.81         31.48         2.67 o
  -4  -9   5          0.20         -0.52         2.06 o
  -3  -9   5          0.00         -0.88         2.11 o
  -2  -9   5         70.73         72.17         2.76 o
  -1  -9   5        163.78        155.30         4.39 o
   0  -9   5        130.60        137.30         5.02 o
   1  -9   5          1.32          0.05         2.82 o
   2  -9   5         14.50         18.61         3.32 o
   3  -9   5         19.52         21.37         4.35 o
   4  -9   5        104.05        101.70         5.97 o
   5  -9   5         42.73         36.85         5.12 o
   6  -9   5         60.36         63.54         6.67 o
   7  -9   5          0.00         -0.75         4.86 o
  -9  -8   5          0.28          2.94         2.95 o
  -8  -8   5         33.61         38.93         3.83 o
  -7  -8   5         21.55         24.15         2.32 o
  -6  -8   5         58.00         67.84         3.19 o
  -5  -8   5         28.28         21.16         2.26 o
  -4  -8   5          0.62          0.49         1.91 o
  -3  -8   5          0.98          2.28         1.78 o
  -2  -8   5          2.68          2.78         1.57 o
  -1  -8   5         22.01         24.02         1.98 o
   0  -8   5         36.96         34.19         2.55 o
   1  -8   5          3.48          6.21         2.01 o
   2  -8   5         75.15         70.70         5.16 o
   3  -8   5        409.68        387.79         7.14 o
   4  -8   5        498.03        496.81        10.22 o
   5  -8   5        176.88        166.41         7.21 o
   6  -8   5          6.89         11.00         4.79 o
   7  -8   5          2.51         10.22         4.87 o
   8  -8   5         57.68         65.72         6.30 o
 -10  -7   5          0.82          4.10         2.32 o
  -9  -7   5          3.09          5.88         2.16 o
  -8  -7   5          0.47         -0.07         2.30 o
  -7  -7   5          0.83          2.62         1.86 o
  -6  -7   5         11.38         10.58         2.70 o
  -5  -7   5          2.50          0.98         1.72 o
  -4  -7   5         22.97         17.80         1.82 o
  -3  -7   5         62.87         54.61         2.09 o
  -2  -7   5         48.07         52.45         1.90 o
  -1  -7   5        128.18        114.15         2.86 o
   0  -7   5         36.09         47.53         2.06 o
   1  -7   5        254.01        231.62         4.09 o
   2  -7   5         42.77         37.85         2.38 o
   3  -7   5         25.91         30.04         4.97 o
   4  -7   5          0.13         -2.46         2.46 o
   5  -7   5         21.93         16.75         4.03 o
   6  -7   5        120.05        112.56         6.08 o
   7  -7   5          1.94          2.14         4.42 o
   8  -7   5        118.09        125.21        10.65 o
   9  -7   5        194.79        204.26         8.66 o
 -11  -6   5          0.02          1.11         2.43 o
 -10  -6   5         44.43         44.54         2.56 o
  -9  -6   5         40.46         50.23         2.44 o
  -8  -6   5          0.08         -0.39         1.75 o
  -7  -6   5         43.21         43.85         3.16 o
  -6  -6   5          1.59         -0.09         1.47 o
  -5  -6   5         46.67         51.83         2.01 o
  -4  -6   5         12.31         15.21         1.38 o
  -3  -6   5         21.67         20.86         1.45 o
  -2  -6   5         30.62         36.26         1.35 o
  -1  -6   5          1.30          0.41         1.11 o
   0  -6   5          5.36          7.72         1.37 o
   1  -6   5        517.46        497.62         5.64 o
   2  -6   5          3.51          0.19         1.73 o
   3  -6   5        499.86        478.29         6.40 o
   4  -6   5          0.01         -1.49         1.86 o
   5  -6   5        117.04        102.11         5.38 o
   6  -6   5         18.96         16.09         4.21 o
   7  -6   5         56.02         53.35         7.19 o
   8  -6   5         11.05         15.18         4.72 o
   9  -6   5          0.72          0.52         4.87 o
  10  -6   5         36.02         45.46         6.02 o
 -11  -5   5         25.90         30.10         2.46 o
 -10  -5   5          0.03          4.49         2.32 o
  -9  -5   5         31.23         32.73         2.09 o
  -8  -5   5         16.81         18.59         1.74 o
  -7  -5   5        515.81        524.61         7.15 o
  -6  -5   5         45.50         44.70         2.13 o
  -5  -5   5        257.35        235.96         3.16 o
  -4  -5   5         12.92          9.72         1.09 o
  -3  -5   5         29.81         33.35         1.55 o
  -2  -5   5        186.87        169.96         2.19 o
  -1  -5   5          9.23         10.39         1.08 o
   0  -5   5        277.68        291.34         3.46 o
   1  -5   5          7.03          7.08         1.30 o
   2  -5   5         14.08         11.27         1.52 o
   3  -5   5         22.00         21.42         2.32 o
   4  -5   5         69.62         60.86         2.35 o
   5  -5   5          0.08          2.64         2.46 o
   6  -5   5        126.57        111.39         5.69 o
   7  -5   5          3.34          0.90         3.88 o
   8  -5   5        206.82        206.34         7.95 o
   9  -5   5         10.27         12.88         4.61 o
  10  -5   5          9.56         13.21         6.44 o
  11  -5   5          0.11          3.09         8.39 o
 -12  -4   5         37.01         39.54         2.93 o
 -11  -4   5          0.21         -1.59         2.10 o
 -10  -4   5         19.60         17.88         2.10 o
  -9  -4   5        292.01        297.24         4.75 o
  -8  -4   5         39.45         34.66         1.85 o
  -7  -4   5        434.80        439.86         4.78 o
  -6  -4   5        232.63        219.62         3.09 o
  -5  -4   5         45.47         46.40         1.47 o
  -4  -4   5        166.68        190.07         2.37 o
  -3  -4   5        332.93        367.29         3.83 o
  -2  -4   5        985.17       1063.40        10.43 o
  -1  -4   5       1994.31       2107.81        14.00 o
   0  -4   5        163.29        176.77         2.50 o
   1  -4   5          2.08          3.76         1.10 o
   2  -4   5         13.87         15.79         1.48 o
   3  -4   5        170.26        163.45         3.21 o
   4  -4   5          4.71          5.69         1.51 o
   5  -4   5        303.67        299.99         5.30 o
   6  -4   5          4.59          2.08         3.06 o
   7  -4   5         63.46         63.40         4.80 o
   8  -4   5          0.24          1.55         4.06 o
   9  -4   5         22.38         16.89         4.47 o
  10  -4   5         16.00         14.55         4.83 o
  11  -4   5          0.59          4.57         5.00 o
 -12  -3   5         27.87         23.46         2.83 o
 -11  -3   5         66.66         73.42         3.46 o
 -10  -3   5          0.02          0.20         1.86 o
  -9  -3   5         27.94         33.09         2.17 o
  -8  -3   5         48.14         54.00         2.21 o
  -7  -3   5        143.99        143.35         2.64 o
  -6  -3   5          3.06          0.74         0.89 o
  -5  -3   5         79.55         91.95         3.12 o
  -4  -3   5         11.84         17.72         1.99 o
  -3  -3   5       1797.80       1898.07        17.73 o
  -2  -3   5         30.09         25.76         0.85 o
  -1  -3   5        506.19        516.79         4.16 o
   0  -3   5        400.69        445.51         4.00 o
   1  -3   5        131.71        135.82         2.31 o
   2  -3   5          0.19          2.21         1.00 o
   3  -3   5         12.56         13.74         1.96 o
   4  -3   5         22.56         24.81         1.59 o
   5  -3   5         10.85          8.79         1.38 o
   6  -3   5        366.24        335.57         4.79 o
   7  -3   5          0.01         -2.41         2.41 o
   8  -3   5        592.57        538.90        15.79 o
   9  -3   5         22.81         19.85         4.35 o
  10  -3   5        197.79        208.80         7.78 o
  11  -3   5         31.82         39.83         5.41 o
  12  -3   5         22.54         27.17         6.85 o
 -12  -2   5          2.07          0.85         2.48 o
 -11  -2   5          3.42          2.82         2.23 o
 -10  -2   5         28.43         28.76         2.76 o
  -9  -2   5        294.19        265.92         4.62 o
  -8  -2   5         55.14         55.71         2.30 o
  -7  -2   5       1204.89       1154.22        10.47 o
  -6  -2   5          1.73          0.30         0.97 o
  -5  -2   5        390.75        420.48         4.90 o
  -4  -2   5        291.98        323.61         3.54 o
  -3  -2   5       1314.02       1522.08        30.46 o
  -2  -2   5        569.42        594.11         5.96 o
  -1  -2   5         71.08         62.87         1.02 o
   0  -2   5        127.43        121.72         2.16 o
   1  -2   5          4.72          0.04         0.86 o
   2  -2   5       1968.42       2091.85        18.80 o
   3  -2   5       1248.38       1343.37         9.61 o
   4  -2   5        107.36        122.44         2.47 o
   5  -2   5        222.95        210.56         3.15 o
   6  -2   5         57.13         54.09         2.18 o
   7  -2   5        158.49        157.82         3.62 o
   8  -2   5        135.67        133.30         5.42 o
   9  -2   5         34.55         28.57         4.40 o
  10  -2   5         14.11         13.26         4.47 o
  11  -2   5        171.99        180.12         7.97 o
  12  -2   5          4.19          8.42         5.18 o
 -12  -1   5          0.07         -4.30         4.50 o
 -11  -1   5         10.10         14.96         2.51 o
 -10  -1   5          3.82         -0.29         2.07 o
  -9  -1   5        109.58        110.75         3.49 o
  -8  -1   5        144.55        140.14         3.42 o
  -7  -1   5        573.38        578.58         6.74 o
  -6  -1   5        257.78        263.87         3.35 o
  -5  -1   5         34.53         24.07         1.02 o
  -4  -1   5          3.37          6.81         1.01 o
  -3  -1   5       5694.94       6045.92        78.50 o
  -2  -1   5       1638.97       1608.71        21.16 o
  -1  -1   5       1627.47       1645.39        13.25 o
   0  -1   5        171.54        155.82         1.58 o
   1  -1   5        325.05        329.67         2.73 o
   2  -1   5       1649.82       1659.58        13.39 o
   3  -1   5       3591.25       3871.19        26.71 o
   4  -1   5          5.02          6.69         1.07 o
   5  -1   5        120.09         98.90         4.45 o
   6  -1   5        496.37        507.53         5.69 o
   7  -1   5       1257.49       1260.87        11.37 o
   8  -1   5        137.70        136.33         5.61 o
   9  -1   5        223.01        224.47         5.87 o
  10  -1   5         72.57         61.50         5.15 o
  11  -1   5          1.02         -4.32         4.32 o
  12  -1   5         28.12         29.44         5.25 o
 -12   0   5         62.92         60.77         4.33 o
 -11   0   5         73.75         87.49         3.59 o
 -10   0   5        253.19        250.40         5.17 o
  -9   0   5        209.15        200.51         3.93 o
  -8   0   5        175.07        164.80         3.88 o
  -7   0   5        599.28        589.67         5.08 o
  -6   0   5         90.29        103.79         1.77 o
  -5   0   5         57.66         53.76         1.28 o
  -4   0   5        565.54        603.95         5.09 o
  -3   0   5          4.26          4.53         0.51 o
  -2   0   5       1591.18       1627.06        13.32 o
  -1   0   5       1758.20       1796.76        15.70 o
   0   0   5         67.66         66.76         1.18 o
   1   0   5        298.63        308.07         2.69 o
   2   0   5       1236.45       1246.84         8.53 o
   3   0   5        578.93        607.53         5.62 o
   4   0   5          6.27          5.45         1.18 o
   5   0   5         30.34         20.47         1.36 o
   6   0   5        105.85        115.33         2.84 o
   7   0   5         48.58         46.46         2.15 o
   8   0   5        447.83        444.88         6.38 o
   9   0   5         61.41         67.05         4.01 o
  10   0   5         28.23         25.48         4.23 o
  11   0   5          4.34          6.62         4.33 o
  12   0   5          0.11         -3.23         4.50 o
 -12   1   5          2.57          6.62         3.23 o
 -11   1   5          0.78         -2.79         2.79 o
 -10   1   5         31.51         27.57         2.17 o
  -9   1   5         22.10         23.45         1.96 o
  -8   1   5          0.04          2.66         1.47 o
  -7   1   5          1.48          2.33         1.32 o
  -6   1   5         44.97         41.80         1.38 o
  -5   1   5         11.26         12.48         0.96 o
  -4   1   5         61.06         70.50         1.56 o
  -3   1   5       1108.33       1164.86         7.51 o
  -2   1   5        355.13        350.49         2.84 o
  -1   1   5        116.43        105.04         1.32 o
   0   1   5       3079.17       2962.51        18.12 o
   1   1   5        126.56        119.87         1.69 o
   2   1   5        330.60        346.63         3.36 o
   3   1   5         77.52         67.31         2.08 o
   4   1   5        273.12        288.24         3.45 o
   5   1   5        252.91        260.50         3.81 o
   6   1   5         65.15         97.69         2.59 o
   7   1   5          1.79          2.64         1.76 o
   8   1   5        627.35        571.34         7.23 o
   9   1   5        103.42         95.66         5.16 o
  10   1   5        146.11        134.39         5.04 o
  11   1   5         42.94         45.39         4.90 o
  12   1   5         26.59         18.25         6.42 o
  13   1   5          1.47         -5.37         5.59 o
 -12   2   5         22.93         28.17         4.81 o
 -11   2   5          9.22         15.18         2.76 o
 -10   2   5          7.99         10.68         2.05 o
  -9   2   5        436.36        409.96         5.33 o
  -8   2   5          1.19         -0.47         1.64 o
  -7   2   5       1368.10       1344.96        12.57 o
  -6   2   5         15.48         18.52         1.34 o
  -5   2   5        161.42        173.66         2.54 o
  -4   2   5        125.72        148.96         2.73 o
  -3   2   5         51.92         68.90         1.61 o
  -2   2   5       1015.52        965.43         6.06 o
  -1   2   5       1374.32       1353.02         8.50 o
   0   2   5        169.85        161.83         1.96 o
   1   2   5       2542.38       2503.66        23.48 o
   2   2   5       1285.16       1301.39         9.50 o
   3   2   5        567.16        635.22         5.22 o
   4   2   5        364.77        365.31         5.20 o
   5   2   5        143.90        164.77         3.06 o
   6   2   5        195.72        193.81         3.96 o
   7   2   5        489.18        492.33         6.84 o
   8   2   5         21.91         23.10         2.25 o
   9   2   5        253.64        256.69         5.00 o
  10   2   5         23.80         26.30         3.12 o
  11   2   5         29.84         33.54         3.65 o
  12   2   5          3.75         -3.22         4.24 o
  13   2   5        111.81        115.17         8.00 o
 -12   3   5          0.00          8.20         5.30 o
 -11   3   5         11.07         11.79         4.27 o
 -10   3   5         38.05         37.47         2.72 o
  -9   3   5          0.13          0.19         1.80 o
  -8   3   5         54.56         46.74         2.18 o
  -7   3   5          5.99          2.42         1.97 o
  -6   3   5        346.48        349.48         4.32 o
  -5   3   5        106.98        116.08         2.41 o
  -4   3   5        407.47        411.54         4.45 o
  -3   3   5        336.69        357.89         3.17 o
  -2   3   5       3889.68       3983.59        24.29 o
  -1   3   5         87.45         83.33         1.66 o
   0   3   5        734.00        740.20         5.09 o
   1   3   5         57.57         52.78         1.34 o
   2   3   5        178.43        179.21         3.55 o
   3   3   5       3646.73       3866.57        26.42 o
   4   3   5       1196.38       1308.99        11.58 o
   5   3   5        720.60        743.66         7.35 o
   6   3   5        280.28        281.44         4.64 o
   7   3   5          8.77          5.86         1.84 o
   8   3   5          4.10          4.35         2.02 o
   9   3   5        173.48        168.20         4.19 o
  10   3   5          7.64         13.11         3.00 o
  11   3   5          8.62          5.44         3.08 o
  12   3   5         84.89         88.01         5.73 o
  13   3   5          5.79         13.68         8.39 o
 -11   4   5        106.25        111.36         6.02 o
 -10   4   5          3.00          0.45         2.88 o
  -9   4   5        209.39        215.85         7.00 o
  -8   4   5         27.45         28.09         2.05 o
  -7   4   5         43.68         34.49         2.01 o
  -6   4   5         19.05         14.84         1.93 o
  -5   4   5        151.02        160.62         3.65 o
  -4   4   5          0.18          1.38         1.43 o
  -3   4   5        463.58        477.13         4.48 o
  -2   4   5       3208.29       3418.36        21.03 o
  -1   4   5       1818.74       1736.16        11.74 o
   0   4   5        964.10        973.04         8.91 o
   1   4   5       4108.28       4085.59        32.96 o
   2   4   5         13.77         16.10         1.01 o
   3   4   5        434.31        416.14         4.70 o
   4   4   5        292.12        310.52         3.96 o
   5   4   5        637.09        684.06         7.95 o
   6   4   5         92.53        105.87         3.22 o
   7   4   5          0.00          4.41         1.84 o
   8   4   5        192.15        190.74         4.50 o
   9   4   5        156.60        154.52         4.59 o
  10   4   5         13.07         13.34         2.84 o
  11   4   5          1.30          3.58         2.92 o
  12   4   5          3.60          1.47         4.06 o
 -11   5   5          0.74          1.35         4.57 o
 -10   5   5         13.81          9.69         4.19 o
  -9   5   5         40.80         39.29         4.01 o
  -8   5   5          7.17          6.81         2.80 o
  -7   5   5          2.14          2.58         2.10 o
  -6   5   5        345.93        331.40         5.43 o
  -5   5   5        419.01        406.23         5.70 o
  -4   5   5        315.44        310.30         4.26 o
  -3   5   5        315.11        310.90         3.43 o
  -2   5   5        528.77        547.83         6.38 o
  -1   5   5        100.15         92.71         2.63 o
   0   5   5       5049.47       5379.81        36.74 o
   1   5   5       1502.23       1512.65        12.03 o
   2   5   5         56.63         65.90         1.93 o
   3   5   5         95.27         89.21         2.41 o
   4   5   5         11.21          8.44         1.58 o
   5   5   5        152.99        145.37         3.45 o
   6   5   5        420.43        428.34         6.06 o
   7   5   5          4.89          3.65         2.23 o
   8   5   5         54.32         52.86         2.88 o
   9   5   5         53.21         50.50         3.03 o
  10   5   5         63.65         59.18         5.52 o
  11   5   5          1.08         -0.36         2.85 o
  12   5   5          1.67         -4.13         5.09 o
 -11   6   5          8.59         15.45         7.95 o
 -10   6   5         16.49         15.28         4.64 o
  -9   6   5        101.25        116.63         6.20 o
  -8   6   5          2.52          6.52         3.93 o
  -7   6   5         25.71         24.45         3.10 o
  -6   6   5         53.69         53.62         3.44 o
  -5   6   5        261.74        246.60         4.82 o
  -4   6   5        709.61        703.59         7.26 o
  -3   6   5        189.64        164.03         3.28 o
  -2   6   5        741.91        717.51         7.56 o
  -1   6   5          1.24          1.41         1.03 o
   0   6   5         37.02         41.75         1.43 o
   1   6   5        772.48        755.26         7.04 o
   2   6   5        144.55        134.69         2.92 o
   3   6   5         11.91         11.36         1.64 o
   4   6   5         54.27         52.28         2.31 o
   5   6   5         35.82         37.85         2.28 o
   6   6   5        343.42        334.68         5.47 o
   7   6   5         30.79         25.75         2.34 o
   8   6   5          2.40          1.49         2.18 o
   9   6   5          3.24          3.81         2.28 o
  10   6   5        174.27        166.57         5.75 o
  11   6   5          5.04         -0.60         9.71 o
  12   6   5        119.35        131.25         7.78 o
 -10   7   5        161.22        157.68         7.43 o
  -9   7   5         30.43         31.60         4.86 o
  -8   7   5         23.96         34.37         4.65 o
  -7   7   5          0.50          4.83         3.78 o
  -6   7   5        129.32        118.58         5.67 o
  -5   7   5         29.00         29.20         3.04 o
  -4   7   5        518.57        521.30         8.41 o
  -3   7   5        187.28        175.65         3.58 o
  -2   7   5          0.34          1.96         1.23 o
  -1   7   5         27.12         27.79         1.84 o
   0   7   5        350.55        361.05         4.51 o
   1   7   5        213.54        207.52         3.29 o
   2   7   5          7.85          5.32         1.66 o
   3   7   5        110.28        109.91         3.44 o
   4   7   5        121.14        118.08         3.95 o
   5   7   5        119.86        113.85         3.63 o
   6   7   5         48.00         44.63         4.09 o
   7   7   5          1.01          2.62         2.10 o
   8   7   5        376.50        382.23         7.82 o
   9   7   5         19.33         21.76         3.37 o
  10   7   5        307.68        321.01         7.36 o
  11   7   5        146.16        170.92         7.29 o
  -9   8   5         15.23         13.32         5.15 o
  -8   8   5         27.08         35.21         8.30 o
  -7   8   5          1.64          2.69         4.06 o
  -6   8   5          0.72          3.66         3.95 o
  -5   8   5         10.20         15.78         3.81 o
  -4   8   5          0.19          8.52         3.70 o
  -3   8   5        168.31        137.44         9.27 o
  -2   8   5         17.76         17.34         2.65 o
  -1   8   5        608.97        571.85         6.86 o
   0   8   5         66.66         56.97         2.15 o
   1   8   5         51.62         48.68         2.53 o
   2   8   5        160.41        171.05         4.23 o
   3   8   5        188.67        186.56         4.57 o
   4   8   5        426.74        395.52         6.13 o
   5   8   5        253.84        241.11         6.50 o
   6   8   5        105.86         93.57         3.60 o
   7   8   5         12.27         12.17         2.42 o
   8   8   5          1.32          1.81         2.89 o
   9   8   5         30.30         25.93         3.50 o
  10   8   5          3.98         -3.50         3.50 o
  11   8   5         32.18         26.93         6.18 o
  -8   9   5          4.98          8.71         5.11 o
  -7   9   5         23.58         19.72         4.85 o
  -6   9   5        122.97        127.68         6.52 o
  -5   9   5          3.93         -1.57         4.14 o
  -4   9   5          0.08          2.96         4.34 o
  -3   9   5         36.24         26.93         4.97 o
  -2   9   5         57.00         42.46         4.83 o
  -1   9   5         44.72         37.89         2.93 o
   0   9   5        176.27        153.28         7.93 o
   1   9   5         19.48         16.89         2.89 o
   2   9   5          2.37          2.64         2.05 o
   3   9   5         87.88         79.90         3.06 o
   4   9   5        282.46        279.41         5.98 o
   5   9   5        139.00        135.39         4.19 o
   6   9   5          3.36          8.07         3.05 o
   7   9   5          2.58         -1.46         2.89 o
   8   9   5         53.87         50.21         3.95 o
   9   9   5          0.03          1.86         3.75 o
  10   9   5          5.06          0.44         4.86 o
  -7  10   5         22.41         33.91         5.34 o
  -6  10   5        176.51        187.96         7.94 o
  -5  10   5         60.13         75.19         6.85 o
  -4  10   5         47.75         51.97         6.03 o
  -3  10   5         34.92         42.25         5.59 o
  -2  10   5         54.68         40.82         5.28 o
  -1  10   5          7.10          3.69         4.34 o
   0  10   5         98.87        105.86         4.44 o
   1  10   5          5.85          6.43         2.87 o
   2  10   5        111.42        108.82        10.56 o
   3  10   5         24.00         20.81         3.25 o
   4  10   5        147.73        136.72         5.38 o
   5  10   5          0.14          0.12         2.98 o
   6  10   5         21.26         23.05         3.36 o
   7  10   5         13.51         15.35         3.37 o
   8  10   5          1.81          1.40         3.59 o
   9  10   5          0.45          2.19         3.82 o
  -6  11   5         21.03         20.75         7.28 o
  -5  11   5         51.05         56.81         6.85 o
  -4  11   5         12.18         16.66         7.28 o
  -3  11   5        108.41        115.68         7.47 o
  -2  11   5          0.69         -0.62         7.28 o
  -1  11   5          3.97         11.14         4.77 o
   0  11   5          0.52          1.68         4.65 o
   1  11   5         13.25         13.07         3.02 o
   2  11   5         62.48         58.64        10.82 o
   3  11   5          0.08          1.53         4.21 o
   4  11   5         22.37         24.57         3.92 o
   5  11   5         29.91         30.83         3.80 o
   6  11   5          0.70         -0.56         5.33 o
   7  11   5        126.67        152.16        11.48 o
   8  11   5          2.52         -6.18         6.18 o
  -4  12   5         69.22         72.18         9.93 o
  -3  12   5          3.34         -5.30         5.30 o
  -2  12   5        109.25        127.12         8.10 o
  -1  12   5         26.10         34.61        11.26 o
   0  12   5          0.00          1.82         4.88 o
   1  12   5          3.22          9.51         5.09 o
   2  12   5         77.51         94.07         5.49 o
   3  12   5          0.09         -0.48         4.05 o
   4  12   5         64.08         74.77         4.85 o
   5  12   5          6.75         13.46         5.31 o
   6  12   5          0.24         -6.62         6.62 o
  -1  13   5         11.43         10.06         5.62 o
   0  13   5          0.02         -7.28         7.28 o
   1  13   5          5.53          4.48         5.40 o
   2  13   5          1.72          2.54         4.27 o
   3  13   5          0.02          1.95         5.28 o
   4  13   5         13.19         13.90         5.72 o
  -4 -11   6         85.55         88.42         5.28 o
  -3 -11   6          1.53          3.09         4.41 o
  -2 -11   6        138.41        151.85         8.83 o
  -1 -11   6          4.73          7.06         4.86 o
   0 -11   6          0.46          2.21         5.30 o
   1 -11   6         15.15         30.90         6.62 o
   2 -11   6          0.39         -0.23         5.20 o
  -7 -10   6          0.36         -4.41         4.41 o
  -6 -10   6         11.16         12.20         2.66 o
  -5 -10   6         11.74         11.19         2.63 o
  -4 -10   6          0.05          1.28         2.32 o
  -3 -10   6          3.49          5.41         2.45 o
  -2 -10   6        112.37        119.19         7.50 o
  -1 -10   6         57.36         62.76         8.39 o
   0 -10   6         60.33         66.08         4.44 o
   1 -10   6         17.12         20.06         4.00 o
   2 -10   6          0.62         -2.93         4.98 o
   3 -10   6          0.23         -4.88         4.88 o
   4 -10   6          3.43         10.85         5.39 o
   5 -10   6          2.64         -0.76         5.83 o
  -8  -9   6          7.99         10.17         2.45 o
  -7  -9   6         25.99         32.51         2.38 o
  -6  -9   6         84.69         97.39         3.88 o
  -5  -9   6          3.07          1.91         2.13 o
  -4  -9   6         38.66         47.26         2.89 o
  -3  -9   6          9.04          9.48         2.27 o
  -2  -9   6          0.09         -1.81         1.81 o
  -1  -9   6         18.76         19.15         2.38 o
   0  -9   6          8.87          5.91         2.95 o
   1  -9   6         10.91         13.49         3.49 o
   2  -9   6          1.02          1.25         3.76 o
   3  -9   6          5.50          2.58         4.65 o
   4  -9   6        194.57        212.97         9.42 o
   5  -9   6         43.68         45.51         6.58 o
   6  -9   6         78.37         69.31         9.05 o
  -9  -8   6          0.18         -0.12         2.84 o
  -8  -8   6          1.05         -1.83         2.04 o
  -7  -8   6          3.01          5.04         1.92 o
  -6  -8   6         55.52         55.32         3.05 o
  -5  -8   6          8.62          5.95         1.99 o
  -4  -8   6         38.82         42.13         3.39 o
  -3  -8   6          2.66         -1.91         1.91 o
  -2  -8   6         19.10         11.38         1.51 o
  -1  -8   6        125.74        140.09         3.88 o
   0  -8   6         71.18         60.58         4.30 o
   1  -8   6         24.53         26.74         2.35 o
   2  -8   6         90.02         97.72         4.08 o
   3  -8   6          0.07          3.63         2.71 o
   4  -8   6         91.20        101.32         5.71 o
   5  -8   6        256.81        271.45         8.43 o
   6  -8   6        124.32        119.36         9.20 o
   7  -8   6        109.16        104.39         6.74 o
   8  -8   6          0.90         -6.03         6.03 o
 -10  -7   6         57.00         48.50         3.63 o
  -9  -7   6         88.04         89.53         3.69 o
  -8  -7   6         84.82         81.13         3.29 o
  -7  -7   6          1.84          5.48         3.25 o
  -6  -7   6         12.66         13.13         1.88 o
  -5  -7   6          8.29          6.70         1.75 o
  -4  -7   6         26.20         23.02         1.99 o
  -3  -7   6          1.96          2.71         1.78 o
  -2  -7   6         33.95         39.18         2.27 o
  -1  -7   6         41.64         47.85         2.42 o
   0  -7   6         42.21         37.44         2.18 o
   1  -7   6        100.33         93.92         3.22 o
   2  -7   6        378.34        362.67         5.63 o
   3  -7   6          3.37          5.46         2.45 o
   4  -7   6         31.81         33.32         3.21 o
   5  -7   6          9.91          4.23         4.13 o
   6  -7   6          0.94          0.71         4.35 o
   7  -7   6         16.77         28.24         5.12 o
   8  -7   6         31.98         43.96         6.82 o
   9  -7   6          5.68         10.47         5.26 o
 -11  -6   6         13.96         14.33         3.49 o
 -10  -6   6         14.88         17.01         2.75 o
  -9  -6   6          3.86          6.15         1.98 o
  -8  -6   6         31.99         36.38         2.87 o
  -7  -6   6         20.74         13.68         1.77 o
  -6  -6   6         21.43         17.13         1.77 o
  -5  -6   6          0.18          0.26         1.33 o
  -4  -6   6        656.05        673.93         7.65 o
  -3  -6   6         84.64         70.73         3.06 o
  -2  -6   6        162.04        173.08         2.48 o
  -1  -6   6          7.92          9.58         1.33 o
   0  -6   6         28.51         28.85         1.68 o
   1  -6   6        187.55        169.21         4.41 o
   2  -6   6          0.65          0.25         1.80 o
   3  -6   6        105.29         97.24         3.42 o
   4  -6   6         56.77         59.63         3.42 o
   5  -6   6          3.96          6.12         3.70 o
   6  -6   6        248.24        229.97         7.65 o
   7  -6   6        143.94        152.73         6.95 o
   8  -6   6         24.22         22.79         4.94 o
   9  -6   6         29.60         33.78         5.57 o
  10  -6   6         24.74         28.02         7.10 o
 -11  -5   6         44.74         45.95         3.02 o
 -10  -5   6        171.02        178.72         3.95 o
  -9  -5   6          2.18         -0.51         1.58 o
  -8  -5   6        167.08        165.97         3.32 o
  -7  -5   6        185.40        171.34         3.63 o
  -6  -5   6         25.25         22.17         1.34 o
  -5  -5   6        702.37        725.80         6.87 o
  -4  -5   6          5.36          7.09         1.02 o
  -3  -5   6        217.54        239.33         3.23 o
  -2  -5   6        248.24        278.22         3.73 o
  -1  -5   6        203.82        230.92         2.99 o
   0  -5   6         63.11         66.81         1.88 o
   1  -5   6          9.98         14.26         1.94 o
   2  -5   6         73.49         72.45         2.42 o
   3  -5   6         77.96         85.02         3.50 o
   4  -5   6         15.97         15.34         2.09 o
   5  -5   6         11.24         11.75         2.55 o
   6  -5   6         91.96         86.63         5.80 o
   7  -5   6         99.43         89.42         7.65 o
   8  -5   6         14.29         21.46         6.83 o
   9  -5   6         55.21         48.52         5.64 o
  10  -5   6         40.94         44.40         5.64 o
 -12  -4   6          5.74          7.06         3.97 o
 -11  -4   6         13.76         20.07         2.87 o
 -10  -4   6         21.00         20.14         2.09 o
  -9  -4   6         28.63         27.52         2.53 o
  -8  -4   6         61.82         47.71         2.17 o
  -7  -4   6         11.97          9.43         1.89 o
  -6  -4   6        205.92        194.65         2.72 o
  -5  -4   6          0.00         -1.18         1.18 o
  -4  -4   6        364.37        370.83         8.35 o
  -3  -4   6        313.41        332.10         5.02 o
  -2  -4   6        514.69        530.03         5.86 o
  -1  -4   6          8.28          7.68         0.96 o
   0  -4   6        120.56        125.70         2.24 o
   1  -4   6         38.59         53.33         1.73 o
   2  -4   6        121.45        127.94         2.84 o
   3  -4   6         25.13         26.98         1.74 o
   4  -4   6         57.80         61.71         2.78 o
   5  -4   6         23.68         25.36         1.94 o
   6  -4   6         13.27         14.93         3.25 o
   7  -4   6          7.80          6.38         3.88 o
   8  -4   6        247.86        243.08         8.60 o
   9  -4   6          6.73          9.60         4.54 o
  10  -4   6         20.03         30.29         5.41 o
  11  -4   6         68.46         87.25         6.77 o
 -12  -3   6         80.63         80.61         3.51 o
 -11  -3   6          3.69          6.08         2.18 o
 -10  -3   6         31.97         32.68         2.93 o
  -9  -3   6         14.80         14.20         1.84 o
  -8  -3   6        200.42        189.81         3.45 o
  -7  -3   6         28.44         29.55         1.28 o
  -6  -3   6        234.89        209.48         2.89 o
  -5  -3   6         42.11         53.86         3.19 o
  -4  -3   6         76.70         88.79         1.63 o
  -3  -3   6        105.13         95.43         2.01 o
  -2  -3   6       2188.88       2351.64        17.63 o
  -1  -3   6       1090.34       1217.88         8.29 o
   0  -3   6          0.39         -0.55         0.90 o
   1  -3   6        226.60        229.97         2.95 o
   2  -3   6       1076.26       1138.35         9.09 o
   3  -3   6        378.60        375.83         4.15 o
   4  -3   6          0.57         -0.13         1.33 o
   5  -3   6          6.98          3.37         1.52 o
   6  -3   6         26.23         16.27         1.82 o
   7  -3   6         17.81         20.47         4.23 o
   8  -3   6        165.81        155.27         6.69 o
   9  -3   6          0.00         -4.06         4.06 o
  10  -3   6        198.29        188.67        12.13 o
  11  -3   6         30.41         34.05         5.26 o
 -12  -2   6         51.75         50.91         3.17 o
 -11  -2   6          0.63          3.04         2.68 o
 -10  -2   6        153.12        145.21         3.92 o
  -9  -2   6         71.35         67.92         2.84 o
  -8  -2   6         82.02         79.64         2.49 o
  -7  -2   6        717.70        717.96         6.92 o
  -6  -2   6       1326.11       1403.02        11.96 o
  -5  -2   6        222.55        214.79         2.96 o
  -4  -2   6        814.98        911.57        20.31 o
  -3  -2   6         10.35          7.06         3.09 o
  -2  -2   6        380.02        405.13         4.52 o
  -1  -2   6          2.52          1.08         0.57 o
   0  -2   6        318.20        309.79         3.06 o
   1  -2   6        371.39        369.02         6.15 o
   2  -2   6        200.66        226.60         2.74 o
   3  -2   6        256.65        275.91         3.42 o
   4  -2   6        959.30       1018.91         8.31 o
   5  -2   6         57.57         58.67         2.97 o
   6  -2   6        408.24        467.00         5.67 o
   7  -2   6        146.79        152.27         5.47 o
   8  -2   6        683.52        655.55        11.77 o
   9  -2   6         38.13         45.43         5.94 o
  10  -2   6         68.19         59.59         5.34 o
  11  -2   6         19.24         20.87         5.15 o
  12  -2   6         49.92         53.14         6.27 o
 -12  -1   6          0.53          2.54         2.56 o
 -11  -1   6         77.78         80.73         4.08 o
 -10  -1   6         81.32         77.20         3.21 o
  -9  -1   6         93.25         88.79         3.15 o
  -8  -1   6        336.94        315.07         4.39 o
  -7  -1   6        827.59        826.33         7.93 o
  -6  -1   6         96.09         87.48         3.17 o
  -5  -1   6        639.68        658.38         5.90 o
  -4  -1   6        511.28        574.91         5.99 o
  -3  -1   6       1183.30       1233.78        13.33 o
  -2  -1   6       2374.05       2450.08        25.79 o
  -1  -1   6        178.69        186.03         1.69 o
   0  -1   6        193.83        181.83         2.55 o
   1  -1   6         28.13         26.97         1.13 o
   2  -1   6        142.76        160.92         2.21 o
   3  -1   6       1316.41       1426.64        10.70 o
   4  -1   6        383.37        420.97         7.35 o
   5  -1   6        668.22        720.30         7.01 o
   6  -1   6        207.78        214.04         3.77 o
   7  -1   6       1416.02       1394.57        12.35 o
   8  -1   6        133.84        130.99         4.85 o
   9  -1   6        229.31        208.16         7.20 o
  10  -1   6          4.45          4.78         4.32 o
  11  -1   6         15.42         12.44         4.83 o
  12  -1   6          1.96          6.17         5.20 o
 -12   0   6         35.23         36.14         3.74 o
 -11   0   6        172.59        195.83         5.09 o
 -10   0   6         22.13         26.77         2.51 o
  -9   0   6        293.15        286.62         4.66 o
  -8   0   6         43.74         41.24         2.09 o
  -7   0   6         58.58         50.52         1.91 o
  -6   0   6         79.39         85.90         2.19 o
  -5   0   6          4.32          1.23         0.97 o
  -4   0   6        354.91        380.14         3.48 o
  -3   0   6       1578.93       1721.82        11.96 o
  -2   0   6        903.84        925.63         7.64 o
  -1   0   6       1946.20       1991.98        16.06 o
   0   0   6          0.01         -0.74         0.74 o
   1   0   6       5910.87       6173.45        38.68 o
   2   0   6       1201.39       1254.66         9.21 o
   3   0   6       1783.10       1858.87        13.43 o
   4   0   6        569.86        591.97         7.93 o
   5   0   6         19.96         18.91         1.39 o
   6   0   6        433.07        439.63         5.20 o
   7   0   6        578.87        587.40         6.52 o
   8   0   6         16.55         17.73         2.31 o
   9   0   6        158.01        150.21         7.33 o
  10   0   6         12.73          6.46         4.06 o
  11   0   6         31.82         38.49         5.02 o
  12   0   6         17.71         11.66         8.07 o
 -12   1   6          4.95          3.68         3.26 o
 -11   1   6          0.53          1.72         2.46 o
 -10   1   6         81.04         85.71         3.00 o
  -9   1   6         30.40         31.63         1.98 o
  -8   1   6        131.40        126.05         4.05 o
  -7   1   6        163.34        176.64         2.99 o
  -6   1   6          7.67          8.53         1.41 o
  -5   1   6        142.51        152.68         2.38 o
  -4   1   6        124.38        131.19         1.92 o
  -3   1   6        191.20        197.16         2.86 o
  -2   1   6        798.92        758.26         5.69 o
  -1   1   6        339.02        341.13         2.92 o
   0   1   6         93.06         91.88         1.37 o
   1   1   6       6385.42       6578.80        38.89 o
   2   1   6       1637.49       1725.65        12.29 o
   3   1   6       1000.85       1147.80        10.20 o
   4   1   6        397.64        428.30         5.01 o
   5   1   6         93.42        112.73         2.69 o
   6   1   6         40.13         33.63         1.78 o
   7   1   6        809.40        808.69         7.95 o
   8   1   6         11.51         14.21         3.01 o
   9   1   6        239.08        233.95         7.07 o
  10   1   6         15.14         14.31         4.14 o
  11   1   6         41.72         43.49         5.08 o
  12   1   6          6.10         11.75         5.24 o
 -12   2   6          9.71         13.78         4.65 o
 -11   2   6         23.41         25.94         3.86 o
 -10   2   6          2.28          4.20         1.91 o
  -9   2   6         18.44         22.63         2.06 o
  -8   2   6        240.63        281.79         4.10 o
  -7   2   6          1.54          1.95         1.33 o
  -6   2   6        140.62        145.50         2.56 o
  -5   2   6        207.22        201.01         2.71 o
  -4   2   6          2.26          4.63         0.98 o
  -3   2   6        232.96        254.69         2.84 o
  -2   2   6        446.28        456.91         3.65 o
  -1   2   6        243.37        212.84         2.32 o
   0   2   6        626.34        607.34         4.53 o
   1   2   6        753.59        738.35         5.39 o
   2   2   6          1.99          1.25         0.85 o
   3   2   6        414.75        407.80         4.58 o
   4   2   6       1020.18       1059.55         8.90 o
   5   2   6        291.16        286.42         4.04 o
   6   2   6          2.14          4.39         1.46 o
   7   2   6         20.10         17.32         2.21 o
   8   2   6        287.54        258.61         6.10 o
   9   2   6         93.54         87.18         5.03 o
  10   2   6        301.43        281.65         8.79 o
  11   2   6          4.47         -0.19         4.16 o
  12   2   6          5.70          7.98         4.48 o
 -12   3   6          5.86         13.68         8.39 o
 -11   3   6         76.77         78.69         4.59 o
 -10   3   6         30.95         35.15         2.74 o
  -9   3   6         44.05         50.06         2.82 o
  -8   3   6          5.66          4.64         1.68 o
  -7   3   6        385.60        351.99         4.60 o
  -6   3   6         20.85         21.21         1.52 o
  -5   3   6         38.88         43.93         1.97 o
  -4   3   6        122.54        128.01         2.58 o
  -3   3   6       2665.18       2814.29        19.86 o
  -2   3   6        289.94        270.97         2.78 o
  -1   3   6       3219.32       3331.11        20.17 o
   0   3   6         24.99         20.34         1.01 o
   1   3   6        809.63        763.55         6.07 o
   2   3   6        820.31        835.59         7.79 o
   3   3   6        869.45        915.71         7.76 o
   4   3   6        429.49        458.55         4.68 o
   5   3   6        899.31       1009.55         9.56 o
   6   3   6        138.94        139.21         3.48 o
   7   3   6          3.46          3.49         1.88 o
   8   3   6         16.04         16.81         2.99 o
   9   3   6         18.71         18.27         3.16 o
  10   3   6         28.62         30.34         3.79 o
  11   3   6          3.36          7.15         4.14 o
  12   3   6          4.19          1.66         4.71 o
 -11   4   6          0.30          2.76         4.07 o
 -10   4   6        122.73        122.75         4.94 o
  -9   4   6        195.52        186.36         5.29 o
  -8   4   6        153.45        154.77         6.06 o
  -7   4   6        243.36        238.31         4.53 o
  -6   4   6         29.35         26.58         2.11 o
  -5   4   6         55.17         51.24         2.20 o
  -4   4   6         11.85         14.99         1.63 o
  -3   4   6        292.13        304.35         3.36 o
  -2   4   6       3249.14       3333.80        27.27 o
  -1   4   6         32.57         28.94         1.26 o
   0   4   6       4012.64       4075.14        40.57 o
   1   4   6        940.57        992.36        11.43 o
   2   4   6          0.14         -1.00         1.00 o
   3   4   6        207.70        219.37         3.02 o
   4   4   6         58.69         64.64         2.18 o
   5   4   6        278.31        290.80         4.09 o
   6   4   6         44.75         43.43         2.30 o
   7   4   6        200.93        203.81         4.53 o
   8   4   6          0.11          0.39         2.05 o
   9   4   6         29.42         31.53         2.71 o
  10   4   6         33.23         27.95         3.27 o
  11   4   6          7.10          5.17         4.50 o
  12   4   6         20.14         21.09         4.83 o
 -11   5   6          0.04          1.42         4.76 o
 -10   5   6          0.07         -3.20         3.95 o
  -9   5   6          0.02         -2.69         2.69 o
  -8   5   6         27.35         25.26         3.07 o
  -7   5   6        210.60        204.12         4.66 o
  -6   5   6        117.95        109.63         3.61 o
  -5   5   6       2786.01       2680.41        24.98 o
  -4   5   6        167.60        169.02         3.68 o
  -3   5   6        802.08        794.08         6.73 o
  -2   5   6         17.28         18.48         1.46 o
  -1   5   6        436.42        425.73         5.10 o
   0   5   6        397.54        400.88         4.10 o
   1   5   6       1812.62       1803.40        15.50 o
   2   5   6         40.08         46.65         1.48 o
   3   5   6        194.61        171.71         2.71 o
   4   5   6          5.42          8.67         1.21 o
   5   5   6        238.17        243.04         4.35 o
   6   5   6        128.10        125.11         3.59 o
   7   5   6        131.21        120.78         3.74 o
   8   5   6          7.66          8.97         2.61 o
   9   5   6          6.28          4.26         2.89 o
  10   5   6         14.38         11.44         3.31 o
  11   5   6         61.45         60.02         4.04 o
  12   5   6         28.17         35.10         4.94 o
 -10   6   6         31.76         33.29         4.90 o
  -9   6   6         19.74         22.28         4.57 o
  -8   6   6          0.14         -0.12         3.61 o
  -7   6   6          0.45          4.47         2.77 o
  -6   6   6        287.12        257.12         6.12 o
  -5   6   6        530.52        518.08         6.88 o
  -4   6   6         32.06         32.22         1.96 o
  -3   6   6       1320.44       1283.73        10.14 o
  -2   6   6        264.24        289.01         4.33 o
  -1   6   6          0.01         -0.75         0.75 o
   0   6   6         13.66         23.64         2.10 o
   1   6   6          1.18          0.63         1.14 o
   2   6   6        107.73        107.28         2.54 o
   3   6   6         30.15         32.73         2.26 o
   4   6   6         49.85         45.90         2.31 o
   5   6   6        285.28        289.70         4.98 o
   6   6   6        342.39        377.20         5.91 o
   7   6   6        158.11        150.58         4.20 o
   8   6   6         51.42         57.47         3.00 o
   9   6   6        317.19        315.97         7.18 o
  10   6   6          0.05          1.92         3.16 o
  11   6   6         89.63         88.23         5.00 o
  12   6   6        223.36        243.58         9.86 o
 -10   7   6         12.74         19.57         5.34 o
  -9   7   6         21.64         21.32         4.83 o
  -8   7   6         19.53          9.83         4.23 o
  -7   7   6         12.55          8.28         4.06 o
  -6   7   6         35.48         32.13         4.81 o
  -5   7   6          2.63          1.04         2.56 o
  -4   7   6        113.65        117.70         5.85 o
  -3   7   6         89.39         88.64         3.16 o
  -2   7   6        351.47        326.86         4.89 o
  -1   7   6         66.97         70.99         2.27 o
   0   7   6        401.43        378.92         4.58 o
   1   7   6        715.82        735.47         7.76 o
   2   7   6       1016.79       1021.36         9.89 o
   3   7   6        143.20        140.84         3.71 o
   4   7   6        193.71        185.24         4.16 o
   5   7   6         41.01         47.16         2.87 o
   6   7   6         16.23         12.93         2.13 o
   7   7   6          0.15          2.43         2.55 o
   8   7   6          5.51          1.03         2.84 o
   9   7   6         49.74         66.31         4.09 o
  10   7   6         71.08         71.95         4.48 o
  11   7   6          0.77          3.09         7.06 o
  -9   8   6          7.37         13.92         4.96 o
  -8   8   6        129.66        123.37         6.59 o
  -7   8   6          0.01         -0.56         4.13 o
  -6   8   6          6.84          2.34         3.83 o
  -5   8   6         23.84         28.40         4.13 o
  -4   8   6          4.94         -3.89         3.89 o
  -3   8   6        132.06        139.02         6.66 o
  -2   8   6         51.84         48.08         3.20 o
  -1   8   6         67.69         67.38         2.34 o
   0   8   6         94.22         94.52         2.82 o
   1   8   6        671.90        653.16         7.44 o
   2   8   6        102.91        102.66         4.91 o
   3   8   6       1183.25       1176.23        11.70 o
   4   8   6         58.95         54.15         2.80 o
   5   8   6        391.25        377.17         6.22 o
   6   8   6         35.39         33.48         3.93 o
   7   8   6          3.21         -0.11         2.62 o
   8   8   6          9.13          2.54         3.11 o
   9   8   6         14.55         22.89         3.57 o
  10   8   6          0.37          3.60         3.36 o
  11   8   6         53.75         48.12         7.95 o
  -8   9   6          5.61          1.91         4.70 o
  -7   9   6         20.80         18.71         4.70 o
  -6   9   6         25.78         28.27         4.80 o
  -5   9   6          3.41          8.58         7.28 o
  -4   9   6          2.20          0.93         4.14 o
  -3   9   6          9.01         18.40         4.65 o
  -2   9   6         10.74         10.59         6.40 o
  -1   9   6        137.49        106.36         8.17 o
   0   9   6        213.78        178.99         5.50 o
   1   9   6          3.46          5.15         2.95 o
   2   9   6        159.98        160.21         5.26 o
   3   9   6         11.69         13.61         2.01 o
   4   9   6         19.73         15.91         3.16 o
   5   9   6         28.74         26.12         3.16 o
   6   9   6          6.73          3.63         2.84 o
   7   9   6         12.92         10.52         3.37 o
   8   9   6         19.37         30.56         6.99 o
   9   9   6         37.75         43.98         4.09 o
  10   9   6         37.77         31.78         7.06 o
  -7  10   6          1.11          8.83         5.41 o
  -6  10   6          0.18         12.35         5.40 o
  -5  10   6          0.93          7.69         5.28 o
  -4  10   6         18.12         21.19         5.28 o
  -3  10   6         13.76         12.03         4.83 o
  -2  10   6         74.59         58.99         8.39 o
  -1  10   6          9.00          7.03         4.34 o
   0  10   6         56.70         43.59         5.09 o
   1  10   6          3.17          5.47         5.08 o
   2  10   6         28.63         29.50         3.36 o
   3  10   6          1.22         -0.39         2.48 o
   4  10   6          9.31          7.15         3.16 o
   5  10   6         30.18         36.88         3.83 o
   6  10   6          0.81          3.97         3.11 o
   7  10   6         12.86         14.56         3.48 o
   8  10   6         30.22         38.69         5.48 o
   9  10   6         20.15         34.87         7.50 o
  -6  11   6         47.39         52.95        12.14 o
  -5  11   6         61.83         73.92         7.16 o
  -4  11   6        225.22        257.34        27.15 o
  -3  11   6        169.23        195.63        18.98 o
  -2  11   6         76.03         70.99        10.59 o
  -1  11   6          0.84          1.60         4.45 o
   0  11   6         22.11         24.66         5.52 o
   1  11   6         21.43         27.44         4.88 o
   2  11   6          2.15          3.58         4.45 o
   3  11   6         17.84         15.42         3.81 o
   4  11   6          6.13          8.83         4.86 o
   5  11   6          4.16          3.82         4.83 o
   6  11   6          0.01         -0.79         4.65 o
   7  11   6         50.00         54.79         6.08 o
   8  11   6         10.37         19.42         7.50 o
  -4  12   6         20.75         34.85         9.71 o
  -3  12   6          0.36         -2.75         5.52 o
  -2  12   6         31.63         36.57        11.48 o
  -1  12   6         69.20         72.81         6.78 o
   0  12   6          3.68         11.32         5.28 o
   1  12   6          5.48         10.03         5.09 o
   2  12   6         63.99         69.25         5.08 o
   3  12   6         18.10         24.29         5.62 o
   4  12   6         39.53         40.60        13.24 o
   5  12   6         42.37         56.66         7.95 o
   6  12   6          0.00         -1.61         8.83 o
   7  12   6         62.58         67.10         8.83 o
  -1  13   6         55.75         65.64        11.48 o
   0  13   6         55.10         64.81         6.78 o
   1  13   6          0.12         -2.78         5.30 o
   2  13   6          3.08         11.71         6.51 o
   3  13   6          2.75          5.40         5.59 o
   4  13   6          2.98          2.76         5.46 o
  -3 -11   7        309.46        323.13        11.92 o
  -2 -11   7          6.14          9.71         4.86 o
  -1 -11   7        157.95        134.64         8.83 o
   1 -11   7        123.60        134.64        10.15 o
  -6 -10   7         35.72         41.88         3.09 o
  -5 -10   7          3.02         -2.45         3.49 o
  -4 -10   7          0.78         -0.97         2.43 o
  -3 -10   7          1.30          2.04         2.95 o
  -2 -10   7         40.04         25.60         4.86 o
  -1 -10   7         12.92         10.15         4.41 o
   0 -10   7         14.27         18.18         5.08 o
   1 -10   7         24.96         21.72         5.06 o
   2 -10   7         86.97         82.32         6.68 o
   3 -10   7        157.66        180.58         9.93 o
   4 -10   7         10.08         14.27         6.03 o
  -8  -9   7         68.26         78.58         5.74 o
  -7  -9   7         18.65         26.30         2.68 o
  -6  -9   7         24.73         33.07         2.70 o
  -5  -9   7         33.41         26.90         2.56 o
  -4  -9   7          0.12          0.90         2.22 o
  -3  -9   7          7.80          9.88         2.43 o
  -2  -9   7          9.66          6.40         2.81 o
  -1  -9   7         16.76         16.18         3.78 o
   0  -9   7         29.46         24.08         6.92 o
   1  -9   7          6.44         12.42         3.06 o
   2  -9   7         49.74         44.95         4.46 o
   3  -9   7        122.57        104.98         7.00 o
   4  -9   7         88.86         87.80         7.00 o
   5  -9   7          7.59          3.48         5.52 o
   6  -9   7          0.25          0.64         5.62 o
  -9  -8   7          3.13          5.44         2.32 o
  -8  -8   7         11.64         13.33         2.89 o
  -7  -8   7         10.29         12.67         1.85 o
  -6  -8   7         88.73         87.29         3.39 o
  -5  -8   7          7.20          4.37         1.99 o
  -4  -8   7         49.45         61.06         4.13 o
  -3  -8   7         11.94          9.60         2.06 o
  -2  -8   7         62.31         46.43         2.93 o
  -1  -8   7         51.93         64.68         2.76 o
   0  -8   7        441.16        421.92         6.48 o
   1  -8   7         13.33         14.94         2.42 o
   2  -8   7         29.22         23.66         3.48 o
   3  -8   7          3.71          0.93         2.85 o
   4  -8   7         14.00         22.84         4.47 o
   5  -8   7        341.46        357.15         9.53 o
   6  -8   7         83.07         98.77         6.41 o
   7  -8   7        126.06        131.31         7.26 o
 -10  -7   7         10.51         16.83         2.72 o
  -9  -7   7          0.07         -2.04         2.04 o
  -8  -7   7          0.07         -1.90         1.90 o
  -7  -7   7          0.87          1.85         1.77 o
  -6  -7   7         14.80         14.05         4.04 o
  -5  -7   7        219.96        220.57         4.52 o
  -4  -7   7          0.19         -1.72         1.72 o
  -3  -7   7         63.54         55.09         3.89 o
  -2  -7   7         88.32         84.56         2.99 o
  -1  -7   7         62.53         70.64         2.81 o
   0  -7   7        754.54        687.47         7.69 o
   1  -7   7        112.83        118.76         3.54 o
   2  -7   7        795.49        775.36        12.78 o
   3  -7   7         10.89         17.11         2.71 o
   4  -7   7         57.01         46.66         5.13 o
   5  -7   7          4.66          4.46         4.22 o
   6  -7   7          1.20          2.93         4.35 o
   7  -7   7        107.37        104.95         6.55 o
   8  -7   7          5.78         -0.77         5.06 o
 -10  -6   7         11.10         14.80         2.35 o
  -9  -6   7          2.44          1.69         2.62 o
  -8  -6   7          0.32          0.64         2.02 o
  -7  -6   7         15.08         16.30         2.42 o
  -6  -6   7         48.46         30.51         2.30 o
  -5  -6   7         61.83         44.08         2.20 o
  -4  -6   7         29.89         19.69         2.90 o
  -3  -6   7         72.31         62.41         2.50 o
  -2  -6   7         48.89         43.17         1.91 o
  -1  -6   7        138.54        138.53         2.69 o
   0  -6   7          3.83          1.87         1.54 o
   1  -6   7         40.91         34.92         2.07 o
   2  -6   7        198.99        197.36         4.20 o
   3  -6   7        376.25        372.37         5.73 o
   4  -6   7        152.03        140.52         7.20 o
   5  -6   7         93.22         80.89         5.28 o
   6  -6   7         39.09         36.56         4.87 o
   7  -6   7        306.58        335.25         9.27 o
   8  -6   7         14.34         24.64         5.22 o
   9  -6   7          9.34         12.75         5.19 o
 -11  -5   7          8.69          8.50         2.34 o
 -10  -5   7         58.28         48.64         2.63 o
  -9  -5   7         93.81         96.54         3.32 o
  -8  -5   7         42.70         41.82         1.72 o
  -7  -5   7          0.83          0.71         1.01 o
  -6  -5   7          1.01         -1.47         1.47 o
  -5  -5   7         42.50         34.93         1.24 o
  -4  -5   7        414.19        436.62         4.68 o
  -3  -5   7         88.74         83.14         2.50 o
  -2  -5   7        335.49        344.21         4.93 o
  -1  -5   7         91.35         87.33         2.16 o
   0  -5   7          3.81          3.80         1.24 o
   1  -5   7         68.76         73.28         2.24 o
   2  -5   7          5.01          3.28         2.99 o
   3  -5   7         46.08         39.58         2.31 o
   4  -5   7         76.53         74.59         3.06 o
   5  -5   7          0.67          1.28         2.69 o
   6  -5   7         28.28         24.08         4.21 o
   7  -5   7        131.00        116.13         6.26 o
   8  -5   7        145.25        156.08         7.18 o
   9  -5   7         47.29         42.16         5.98 o
  10  -5   7         16.42         14.57         5.30 o
 -11  -4   7         62.61         68.69         3.42 o
 -10  -4   7          8.05          6.21         1.82 o
  -9  -4   7         46.16         44.94         2.07 o
  -8  -4   7          5.87          6.95         1.34 o
  -7  -4   7          3.88          4.59         1.27 o
  -6  -4   7        138.21        135.96         8.83 o
  -5  -4   7        113.16        106.83         2.49 o
  -4  -4   7          3.13          2.04         1.43 o
  -3  -4   7        157.51        156.67         3.41 o
  -2  -4   7         43.26         41.91         3.31 o
  -1  -4   7        119.47        157.19         2.14 o
   0  -4   7          5.10          4.09         1.07 o
   1  -4   7         44.84         46.18         1.76 o
   2  -4   7        241.00        283.40         5.30 o
   3  -4   7        136.55        157.09         3.66 o
   4  -4   7         85.63         87.40         3.18 o
   5  -4   7         52.37         56.30         2.72 o
   6  -4   7          2.07          2.65         3.61 o
   7  -4   7         88.92         72.47         5.24 o
   8  -4   7         14.68         15.28         4.53 o
   9  -4   7         19.22          9.66         5.63 o
  10  -4   7         17.42         22.41         5.24 o
  11  -4   7         81.45         80.72         6.99 o
 -12  -3   7          1.40          4.72         2.59 o
 -11  -3   7          0.02         -1.94         2.09 o
 -10  -3   7         14.41         11.08         1.97 o
  -9  -3   7         71.40         68.03         2.85 o
  -8  -3   7        155.32        146.81         3.00 o
  -7  -3   7        181.60        188.06         3.44 o
  -6  -3   7        220.55        200.97         4.65 o
  -5  -3   7          3.19         -3.53         3.53 o
  -4  -3   7          3.02          2.65         3.09 o
  -3  -3   7        162.74        171.46         2.69 o
  -2  -3   7        679.34        778.72         7.05 o
  -1  -3   7        140.66        131.83         1.76 o
   0  -3   7        182.20        199.62         2.55 o
   1  -3   7        791.96        868.09         7.12 o
   2  -3   7        389.52        392.45         4.97 o
   3  -3   7        329.38        346.30         4.03 o
   4  -3   7         21.46         19.29         1.64 o
   5  -3   7         40.10         34.62         2.00 o
   6  -3   7          1.43          3.39         2.46 o
   7  -3   7        265.63        233.66         7.04 o
   8  -3   7         15.32         17.49         4.23 o
   9  -3   7         96.23         90.54         5.92 o
  10  -3   7         57.14         55.69         6.99 o
  11  -3   7         39.46         38.18         5.75 o
 -12  -2   7         17.43         11.65         2.61 o
 -11  -2   7         28.69         25.56         3.31 o
 -10  -2   7          6.64          4.80         2.06 o
  -9  -2   7         27.45         20.52         2.04 o
  -8  -2   7        284.01        289.57         4.34 o
  -7  -2   7         28.06         28.21         1.28 o
  -6  -2   7       1289.80       1272.05        12.29 o
  -5  -2   7          0.68          1.52         1.02 o
  -4  -2   7        205.18        250.74         8.83 o
  -3  -2   7        582.85        583.32         6.88 o
  -2  -2   7        399.67        436.85         6.62 o
  -1  -2   7          1.59          1.77         0.65 o
   0  -2   7          0.62          0.14         0.86 o
   1  -2   7          4.91          1.62         1.09 o
   2  -2   7       3300.06       3546.45        25.13 o
   3  -2   7        460.28        481.88         5.10 o
   4  -2   7        213.10        254.81         3.79 o
   5  -2   7          3.10          3.94         1.52 o
   6  -2   7        602.76        616.53         7.64 o
   7  -2   7         55.27         55.80         5.58 o
   8  -2   7        270.22        263.27         7.72 o
   9  -2   7         62.07         63.04         5.38 o
  10  -2   7         34.14         37.93         5.05 o
  11  -2   7         45.44         39.55         5.42 o
  12  -2   7         17.40         22.59         6.78 o
 -12  -1   7         97.25        111.36         4.28 o
 -11  -1   7         14.26         13.37         2.42 o
 -10  -1   7         21.56         15.70         2.21 o
  -9  -1   7         20.47         18.69         2.29 o
  -8  -1   7        652.28        596.80         6.47 o
  -7  -1   7        111.33        112.53         2.55 o
  -6  -1   7        284.22        319.13         3.63 o
  -5  -1   7         55.24         60.59         1.60 o
  -4  -1   7       1123.06       1234.89        13.68 o
  -3  -1   7         78.38         76.14         2.55 o
  -2  -1   7         64.52         72.63         2.50 o
  -1  -1   7        205.60        220.38         2.06 o
   0  -1   7        666.00        639.32         5.48 o
   1  -1   7          9.42         10.47         1.16 o
   2  -1   7        644.90        630.74         6.05 o
   3  -1   7          1.37          0.97         1.15 o
   4  -1   7        294.75        307.24         3.66 o
   5  -1   7         92.45         89.12         2.73 o
   6  -1   7       1626.79       1662.42        14.20 o
   7  -1   7        310.86        329.19         5.62 o
   8  -1   7        309.21        307.62        10.42 o
   9  -1   7         20.43         22.84         4.40 o
  10  -1   7         99.17        105.67         6.19 o
  11  -1   7          1.65         -0.39         4.44 o
  12  -1   7         52.82         53.10        10.90 o
 -12   0   7         36.71         39.20         3.89 o
 -11   0   7          0.06          2.25         2.30 o
 -10   0   7         21.62         29.16         2.42 o
  -9   0   7         32.28         26.59         2.28 o
  -8   0   7        137.82        134.91         3.19 o
  -7   0   7         46.91         39.70         1.76 o
  -6   0   7          0.22         -1.02         1.02 o
  -5   0   7        123.42        138.70         2.29 o
  -4   0   7         10.29         12.76         0.79 o
  -3   0   7        108.47        108.00         1.46 o
  -2   0   7        708.67        725.13         6.19 o
  -1   0   7        583.45        603.98         4.94 o
   0   0   7        118.12        112.00         2.09 o
   1   0   7        249.09        248.73         4.27 o
   2   0   7       3480.25       3702.70        23.89 o
   3   0   7       3126.14       3340.64        23.25 o
   4   0   7         37.97         41.37         1.68 o
   5   0   7        544.67        588.13         6.07 o
   6   0   7         38.55         38.32         1.98 o
   7   0   7        403.34        394.96         5.23 o
   8   0   7         32.53         33.45         3.16 o
   9   0   7        184.70        165.21         6.77 o
  10   0   7         16.00         14.34         5.78 o
  11   0   7        118.70        116.59         7.71 o
  12   0   7         18.17         17.91         4.98 o
 -12   1   7         32.97         37.86         3.85 o
 -11   1   7         37.04         48.06         3.17 o
 -10   1   7         26.35         28.68         2.59 o
  -9   1   7         29.35         29.22         1.72 o
  -8   1   7        131.49        129.78         2.73 o
  -7   1   7         33.91         31.35         1.49 o
  -6   1   7         22.94         19.06         1.14 o
  -5   1   7         48.93         50.59         1.46 o
  -4   1   7         36.15         49.04         1.38 o
  -3   1   7        147.56        148.76         2.13 o
  -2   1   7          0.43          0.41         0.70 o
  -1   1   7         70.69         58.93         1.58 o
   0   1   7       2025.22       2042.05        14.22 o
   1   1   7       1302.95       1317.92         9.22 o
   2   1   7       1190.98       1287.19         9.49 o
   3   1   7       2988.93       3168.82        23.68 o
   4   1   7          1.21          1.71         1.11 o
   5   1   7        173.05        144.12         3.92 o
   6   1   7        347.91        362.66         4.67 o
   7   1   7        203.58        198.89         3.85 o
   8   1   7          3.05          1.38         2.08 o
   9   1   7          3.01          1.94         2.88 o
  10   1   7         69.27         78.02         8.51 o
  11   1   7         25.34         22.28         5.04 o
  12   1   7         29.80         24.67         5.08 o
 -12   2   7          5.92          5.78         7.95 o
 -11   2   7          9.70          4.16         3.89 o
 -10   2   7         56.68         45.18         2.53 o
  -9   2   7          0.65          3.90         1.76 o
  -8   2   7         10.89          6.20         1.67 o
  -7   2   7         71.52         76.72         2.38 o
  -6   2   7         48.51         40.78         1.53 o
  -5   2   7        239.83        225.16         2.86 o
  -4   2   7        103.45        111.79         2.19 o
  -3   2   7        120.59        124.02         1.99 o
  -2   2   7        302.69        281.32         3.13 o
  -1   2   7        454.84        488.34         4.43 o
   0   2   7        190.36        175.68         2.19 o
   1   2   7        784.02        810.12         6.49 o
   2   2   7       1123.78       1135.17         9.17 o
   3   2   7        164.18        184.45         5.21 o
   4   2   7        133.75        147.16         3.37 o
   5   2   7       2706.71       2837.54        23.78 o
   6   2   7         77.86         74.49         2.68 o
   7   2   7        960.62        952.95        11.09 o
   8   2   7        649.94        624.92         7.83 o
   9   2   7         61.80         61.79         3.66 o
  10   2   7        138.07        126.92         6.11 o
  11   2   7         33.82         32.40         5.24 o
  12   2   7          1.82          3.98         6.87 o
 -11   3   7         65.78         78.50         5.29 o
 -10   3   7         38.66         39.99         2.72 o
  -9   3   7         18.41         22.09         2.57 o
  -8   3   7          9.58          6.89         2.96 o
  -7   3   7        142.12        132.45         3.10 o
  -6   3   7          4.20          4.60         1.50 o
  -5   3   7          1.61         -0.74         1.29 o
  -4   3   7          0.04          1.08         1.18 o
  -3   3   7        126.17        127.95         2.61 o
  -2   3   7         79.85         69.02         1.76 o
  -1   3   7        209.48        242.06         2.85 o
   0   3   7        323.80        370.62         3.51 o
   1   3   7         13.50         10.70         0.96 o
   2   3   7        165.35        168.41         2.91 o
   3   3   7        244.06        240.45         3.92 o
   4   3   7       1018.15       1121.32         9.44 o
   5   3   7         41.19         52.12         2.47 o
   6   3   7        131.02        139.65         3.24 o
   7   3   7         33.33         36.53         2.54 o
   8   3   7         84.04         92.23         3.56 o
   9   3   7        115.09        123.68         4.61 o
  10   3   7         40.98         47.39         3.62 o
  11   3   7         32.23         27.75         4.57 o
  12   3   7         58.71         57.70         5.52 o
 -11   4   7          0.01         -8.30        10.59 o
 -10   4   7         58.36         50.97         3.66 o
  -9   4   7        107.70        105.15         6.37 o
  -8   4   7        103.10        108.32         3.72 o
  -7   4   7         97.20         98.17         3.42 o
  -6   4   7         17.17         18.83         1.99 o
  -5   4   7        143.81        144.25         3.45 o
  -4   4   7         24.28         22.23         1.70 o
  -3   4   7         59.35         52.64         2.61 o
  -2   4   7        483.39        465.57         5.10 o
  -1   4   7       3768.14       4249.88        34.42 o
   0   4   7        345.15        353.81         3.55 o
   1   4   7        164.10        183.25         4.11 o
   2   4   7        287.53        313.31         4.56 o
   3   4   7        425.03        416.71         4.40 o
   4   4   7          6.58          6.95         1.36 o
   5   4   7          9.94         12.44         1.54 o
   6   4   7         24.98         22.87         2.51 o
   7   4   7          1.30         -0.53         1.95 o
   8   4   7         36.27         36.46         2.73 o
   9   4   7        157.63        148.98         5.52 o
  10   4   7         55.93         48.03         3.66 o
  11   4   7          1.31          3.83         4.08 o
  12   4   7         40.40         38.30         5.01 o
 -11   5   7          7.85          6.18         5.96 o
 -10   5   7          2.86          1.72         3.93 o
  -9   5   7         99.49        101.02         4.42 o
  -8   5   7          0.00         -2.55         2.56 o
  -7   5   7         75.67         71.39         2.96 o
  -6   5   7         18.45         16.41         2.42 o
  -5   5   7        135.99        136.15         3.80 o
  -4   5   7         30.25         28.94         1.63 o
  -3   5   7        689.20        688.51         6.41 o
  -2   5   7         47.29         33.65         1.67 o
  -1   5   7          2.03          0.80         1.04 o
   0   5   7        293.15        292.08         9.07 o
   1   5   7         30.96         47.42         2.60 o
   2   5   7        115.90        137.79         2.27 o
   3   5   7         13.83         12.69         1.22 o
   4   5   7        157.25        154.83         3.11 o
   5   5   7         18.07         21.88         1.95 o
   6   5   7        461.91        465.27         6.62 o
   7   5   7         30.68         27.67         2.51 o
   8   5   7         12.59         11.75         2.30 o
   9   5   7          0.69          1.70         3.04 o
  10   5   7         79.16         72.66         4.48 o
  11   5   7         69.55         73.11         5.41 o
  12   5   7         35.74         37.74         5.18 o
 -10   6   7          6.50          7.14         4.40 o
  -9   6   7        200.05        220.45         7.53 o
  -8   6   7          0.04         -1.22         2.78 o
  -7   6   7         15.53         12.65         2.80 o
  -6   6   7         40.02         39.18         4.65 o
  -5   6   7        643.01        617.00         7.67 o
  -4   6   7          3.37          1.23         1.92 o
  -3   6   7       1156.68       1114.45         9.71 o
  -2   6   7        142.55        150.20         3.26 o
  -1   6   7         14.25         19.04         1.43 o
   0   6   7          1.11          2.40         1.20 o
   1   6   7        175.02        173.75         3.59 o
   2   6   7         10.52         11.77         1.34 o
   3   6   7        214.95        208.88         4.61 o
   4   6   7         23.06         17.75         1.65 o
   5   6   7        378.46        403.60         6.10 o
   6   6   7        142.49        163.12         4.12 o
   7   6   7        285.18        249.23         5.06 o
   8   6   7         53.17         59.49         3.80 o
   9   6   7        734.29        722.59        13.52 o
  10   6   7          4.21          3.40         3.26 o
  11   6   7        130.98        130.17         7.64 o
  12   6   7        171.97        182.65         9.42 o
 -10   7   7         44.16         53.88         5.73 o
  -9   7   7        273.30        293.28        11.48 o
  -8   7   7          0.17          1.23         4.13 o
  -7   7   7         86.40         89.94         5.41 o
  -6   7   7         16.63          8.83         3.72 o
  -5   7   7          0.28         -0.37         2.43 o
  -4   7   7          2.53          2.25         2.73 o
  -3   7   7         43.17         39.64         1.56 o
  -2   7   7         13.89         18.52         2.51 o
  -1   7   7         38.23         37.62         2.07 o
   0   7   7         85.54         90.98         3.62 o
   1   7   7         84.59         85.84         3.20 o
   2   7   7        342.35        326.37         4.34 o
   3   7   7        108.35         99.52         4.57 o
   4   7   7        155.06        136.69         4.59 o
   5   7   7         24.37         24.03         2.34 o
   6   7   7          6.54         13.97         2.69 o
   7   7   7         35.35         27.91         2.65 o
   8   7   7         13.97         25.30         3.42 o
   9   7   7        205.95        202.29         8.61 o
  10   7   7         10.43          8.98         3.57 o
  11   7   7        270.00        275.44         9.52 o
  -9   8   7          0.00          3.46         4.70 o
  -8   8   7         46.78         45.00         5.15 o
  -7   8   7          6.22          2.13         4.13 o
  -6   8   7          7.22          4.46         3.87 o
  -5   8   7         52.41         51.27         6.57 o
  -4   8   7         26.14         25.09         4.52 o
  -3   8   7         56.48         62.51         4.97 o
  -2   8   7          4.72         -2.70         2.70 o
  -1   8   7         36.91         36.68         3.45 o
   0   8   7          2.89          4.79         1.69 o
   1   8   7        120.33        117.41         3.46 o
   2   8   7       1487.17       1476.62        13.79 o
   3   8   7         50.73         62.37         2.91 o
   4   8   7         45.04         47.80         2.77 o
   5   8   7         94.60         95.22         3.60 o
   6   8   7         80.53         75.55         4.09 o
   7   8   7          3.95         -2.78         2.78 o
   8   8   7          5.76          1.69         4.49 o
   9   8   7          1.53          0.40         3.31 o
  10   8   7         58.15         73.25         6.39 o
  11   8   7          0.29         -0.88         7.06 o
  -8   9   7          0.15          2.55         5.23 o
  -7   9   7         50.46         56.46         8.54 o
  -6   9   7          5.28          2.01         4.83 o
  -5   9   7          8.54          2.62         4.52 o
  -4   9   7          0.78         -4.02         4.02 o
  -3   9   7         26.78         17.22         4.65 o
  -2   9   7         17.47          6.46         4.34 o
  -1   9   7        214.37        181.10         7.47 o
   0   9   7         49.16         52.10         3.62 o
   1   9   7         46.42         40.54         3.31 o
   2   9   7         58.08         56.32         4.53 o
   3   9   7          2.49          4.04         2.50 o
   4   9   7          6.50          3.66         4.40 o
   5   9   7          0.13         -0.26         2.98 o
   6   9   7         16.23         14.85         3.92 o
   7   9   7        183.26        195.97         6.04 o
   8   9   7        129.45        126.07         5.49 o
   9   9   7         66.22         62.75         6.22 o
  10   9   7          1.20          3.53         7.06 o
  -7  10   7        169.46        206.72        14.57 o
  -6  10   7         29.73         32.60         6.08 o
  -5  10   7         79.98         86.31         7.02 o
  -4  10   7         27.42         24.46         5.59 o
  -3  10   7         67.03         53.59         5.72 o
  -2  10   7          0.18         -2.74         4.34 o
  -1  10   7         10.86         10.52         4.45 o
   0  10   7         84.22         87.76         6.03 o
   1  10   7          0.08         -1.36         5.30 o
   2  10   7         11.61         -0.69         5.74 o
   3  10   7          5.79          2.36         2.54 o
   4  10   7         79.01         78.57         6.35 o
   5  10   7         70.95         61.42         4.22 o
   6  10   7         18.53         14.74         3.42 o
   7  10   7         28.87         15.86         3.63 o
   8  10   7         21.00         30.54         5.59 o
   9  10   7         45.16         60.48         8.39 o
  -6  11   7         23.25         20.35        10.82 o
  -5  11   7          9.70         11.24         5.72 o
  -4  11   7         67.39         71.53         6.85 o
  -3  11   7         66.05         80.60         6.85 o
  -2  11   7         83.91         95.49        11.48 o
  -1  11   7          1.76         -0.53         5.30 o
   0  11   7          2.36          0.78         4.45 o
   1  11   7         66.82         67.52         5.91 o
   2  11   7         19.90         21.37         3.87 o
   3  11   7         65.53         78.58         4.99 o
   4  11   7          5.52          5.08         6.84 o
   5  11   7          1.13          3.19         4.97 o
   6  11   7         43.95         41.32         5.77 o
   7  11   7          1.39          9.48         5.14 o
   8  11   7        237.32        275.02        13.68 o
  -4  12   7         20.17         22.45         6.35 o
  -3  12   7         23.21         19.06         6.22 o
  -2  12   7         88.28         96.60         7.60 o
  -1  12   7          1.31          0.19         7.28 o
   0  12   7          3.16          5.93         4.88 o
   1  12   7         30.20         38.09         7.73 o
   2  12   7          7.23          9.05         4.21 o
   3  12   7         84.44        103.47         7.33 o
   4  12   7          0.06          4.70         5.14 o
   5  12   7         24.92         18.50         5.46 o
   6  12   7          3.89         -1.67         5.14 o
  -1  13   7        446.95        527.96        18.98 o
   0  13   7         26.03         19.86         6.03 o
   1  13   7          3.88          3.51         5.28 o
   2  13   7          0.87         -3.34         5.77 o
   3  13   7          2.55          0.88         5.62 o
   4  13   7          0.99          2.99         5.77 o
  -5 -10   8         36.44         35.48         5.55 o
  -4 -10   8          0.37          2.02         3.60 o
  -3 -10   8        116.13        122.28         7.50 o
  -2 -10   8         11.20         12.36         4.41 o
  -1 -10   8         60.73         80.34         6.62 o
   0 -10   8         17.09         20.49         3.58 o
   1 -10   8         57.60         63.13         7.06 o
   2 -10   8          1.87          5.12         5.06 o
   3 -10   8         64.69         78.97         7.00 o
  -7  -9   8          6.71          8.53         2.32 o
  -6  -9   8         82.20        101.16         4.06 o
  -5  -9   8          0.03         -2.10         2.10 o
  -4  -9   8          0.66          2.96         2.22 o
  -3  -9   8          2.16          2.41         2.64 o
  -2  -9   8         22.79         18.13         6.18 o
  -1  -9   8         23.62         20.40         3.27 o
   0  -9   8          5.06          5.98         3.07 o
   1  -9   8          1.48         -3.49         4.59 o
   2  -9   8         54.35         58.76         5.94 o
   3  -9   8        137.19        150.03         8.04 o
   4  -9   8          4.67          1.66        14.13 o
   5  -9   8        265.97        291.34        11.00 o
  -8  -8   8          7.40         12.65         4.23 o
  -7  -8   8          2.74          2.53         2.16 o
  -6  -8   8         28.41         23.79         3.01 o
  -5  -8   8         36.10         29.87         2.43 o
  -4  -8   8          7.59         12.29         2.62 o
  -3  -8   8         14.14         10.26         2.22 o
  -2  -8   8          6.22          6.62         2.50 o
  -1  -8   8         93.69         94.91         3.32 o
   0  -8   8         61.39         48.52         2.85 o
   1  -8   8          5.09          6.03         2.82 o
   2  -8   8         38.39         39.86         3.63 o
   3  -8   8         36.93         40.89         5.74 o
   4  -8   8          1.06          2.44         5.06 o
   5  -8   8         45.39         40.42         6.15 o
   6  -8   8         50.61         67.85         7.10 o
   7  -8   8         12.00          1.78         5.94 o
  -9  -7   8         10.12          6.06         2.07 o
  -8  -7   8         18.26         20.76         2.39 o
  -7  -7   8          8.30         10.85         1.78 o
  -6  -7   8         33.45         33.48         3.00 o
  -5  -7   8        147.85        139.93         3.72 o
  -4  -7   8         43.86         48.42         2.57 o
  -3  -7   8         24.22         21.90         2.10 o
  -2  -7   8         30.79         23.15         2.26 o
  -1  -7   8        269.89        271.83         4.84 o
   0  -7   8        747.19        719.49         8.77 o
   1  -7   8        336.52        340.94         5.36 o
   2  -7   8        586.31        601.25         7.64 o
   3  -7   8          6.26         12.04         2.88 o
   4  -7   8          3.96         -1.16         3.88 o
   5  -7   8         71.77         69.18         5.45 o
   6  -7   8          0.90         -1.06         4.27 o
   7  -7   8          3.12          1.64         4.74 o
   8  -7   8          6.08          3.50         5.24 o
 -10  -6   8         12.44         11.67         2.19 o
  -9  -6   8         83.76         85.70         3.20 o
  -8  -6   8          0.00         -0.07         1.61 o
  -7  -6   8          0.75         -0.29         2.57 o
  -6  -6   8         16.78         21.14         1.78 o
  -5  -6   8        202.42        188.77         3.77 o
  -4  -6   8         17.73          8.29         1.64 o
  -3  -6   8        465.54        456.61         5.87 o
  -2  -6   8         33.44         29.12         4.20 o
  -1  -6   8          0.97          1.14         1.28 o
   0  -6   8         30.93         22.21         1.78 o
   1  -6   8         57.07         56.72         2.27 o
   2  -6   8        219.47        216.71         4.73 o
   3  -6   8          3.75          4.85         2.09 o
   4  -6   8         68.22         70.64         3.68 o
   5  -6   8        245.76        269.70         7.95 o
   6  -6   8         21.45         18.36         4.53 o
   7  -6   8         84.13         88.34         6.15 o
   8  -6   8         44.74         46.16         7.97 o
   9  -6   8          0.19          3.86         5.31 o
 -11  -5   8          0.01          1.79         2.18 o
 -10  -5   8          1.77          5.49         1.91 o
  -9  -5   8         23.67         19.01         1.92 o
  -8  -5   8          0.01         -1.81         1.81 o
  -7  -5   8         72.65         70.99         4.08 o
  -6  -5   8         39.95         32.19         1.63 o
  -5  -5   8         25.46         26.42         1.72 o
  -4  -5   8          5.05         -1.02         1.02 o
  -3  -5   8         14.97         13.00         1.26 o
  -2  -5   8         73.54         53.37         2.05 o
  -1  -5   8         63.38         53.07         1.74 o
   0  -5   8          0.25         -1.23         1.23 o
   1  -5   8          1.83         -0.68         1.39 o
   2  -5   8        200.82        206.96         4.24 o
   3  -5   8         87.49         77.43         3.46 o
   4  -5   8         19.15         15.51         2.22 o
   5  -5   8         63.79         58.75         3.48 o
   6  -5   8          1.35          1.05         3.77 o
   7  -5   8        316.12        328.92        15.91 o
   8  -5   8         21.32         31.23         4.94 o
   9  -5   8        290.28        297.72         9.45 o
  10  -5   8         97.66        108.61         7.36 o
 -11  -4   8          6.68          9.43         2.32 o
 -10  -4   8         50.69         46.87         2.63 o
  -9  -4   8         23.78         19.31         2.16 o
  -8  -4   8        175.15        176.23         3.51 o
  -7  -4   8        126.52        118.54         6.62 o
  -6  -4   8         84.80         75.49         6.62 o
  -5  -4   8          6.46          5.85         2.43 o
  -4  -4   8         25.59         25.51         1.72 o
  -3  -4   8         28.62         33.98         1.34 o
  -2  -4   8         10.58          8.16         1.17 o
  -1  -4   8          0.86          0.25         0.91 o
   0  -4   8        312.20        337.23         3.94 o
   1  -4   8          8.51          8.43         1.36 o
   2  -4   8         27.61         29.90         1.91 o
   3  -4   8        572.75        561.49        10.20 o
   4  -4   8         43.56         48.34         2.59 o
   5  -4   8        205.79        190.61         5.09 o
   6  -4   8          0.15         -3.37         3.50 o
   7  -4   8          0.67         -0.33         3.95 o
   8  -4   8          7.35          1.25         4.40 o
   9  -4   8          8.62          9.65         4.72 o
  10  -4   8         20.83         26.16         5.38 o
 -11  -3   8          0.01         -0.96         2.32 o
 -10  -3   8         26.85         30.29         2.07 o
  -9  -3   8         39.74         36.43         1.84 o
  -8  -3   8          0.25          0.36         1.30 o
  -7  -3   8         42.15         41.99         1.99 o
  -6  -3   8          0.14         -1.64         1.77 o
  -5  -3   8         14.24         10.15         3.97 o
  -4  -3   8          9.39         10.31         2.12 o
  -3  -3   8        159.24        171.35         4.41 o
  -2  -3   8         75.42         88.72         4.33 o
  -1  -3   8       1643.48       1700.60        12.10 o
   0  -3   8         18.27         23.05         1.23 o
   1  -3   8        738.64        772.55         6.62 o
   2  -3   8        116.49        130.29         3.60 o
   3  -3   8          0.43         -0.28         1.43 o
   4  -3   8        247.22        273.26         4.11 o
   5  -3   8        135.35        134.70         5.07 o
   6  -3   8          3.95          1.06         3.06 o
   7  -3   8         74.72         75.52         5.15 o
   8  -3   8         35.15         35.68         5.12 o
   9  -3   8        116.45        105.57         8.62 o
  10  -3   8         41.93         50.64         5.68 o
  11  -3   8          8.75          8.47         5.24 o
 -12  -2   8         50.78         49.71         4.41 o
 -11  -2   8         10.07          6.51         2.29 o
 -10  -2   8         33.07         30.46         2.32 o
  -9  -2   8        145.94        136.37         3.31 o
  -8  -2   8        714.25        706.35         7.90 o
  -7  -2   8        422.87        400.32         4.75 o
  -6  -2   8        167.76        135.43         2.94 o
  -5  -2   8          4.28          6.36         1.29 o
  -4  -2   8         30.01         28.25         3.97 o
  -3  -2   8       1092.63       1162.10        13.07 o
  -2  -2   8          3.05         10.88         0.88 o
  -1  -2   8         79.32         81.66         1.58 o
   0  -2   8        598.83        519.10         4.81 o
   1  -2   8        298.31        303.07         3.66 o
   2  -2   8         22.31         30.42         1.57 o
   3  -2   8       1427.16       1515.75        12.57 o
   4  -2   8         13.30         17.67         1.59 o
   5  -2   8          0.00          1.29         1.53 o
   6  -2   8        129.67        114.80         3.31 o
   7  -2   8        346.37        335.53        11.44 o
   8  -2   8        400.54        406.19         9.48 o
   9  -2   8         74.58         72.41         5.64 o
  10  -2   8          8.27          6.79         5.04 o
  11  -2   8          7.08          0.91         4.91 o
 -12  -1   8         94.90        105.28         4.18 o
 -11  -1   8          3.80          1.26         2.50 o
 -10  -1   8        143.01        142.88         4.00 o
  -9  -1   8          0.00          0.42         1.79 o
  -8  -1   8         81.14         79.77         2.76 o
  -7  -1   8         79.98         89.82         2.32 o
  -6  -1   8        180.47        197.76         2.67 o
  -5  -1   8         71.45         73.59         3.53 o
  -4  -1   8         65.71         62.51         2.67 o
  -3  -1   8        503.25        494.62         6.15 o
  -2  -1   8       2837.42       3054.86        27.14 o
  -1  -1   8        169.82        196.50         2.17 o
   0  -1   8          2.89          2.74         0.90 o
   1  -1   8        120.80        131.80         3.22 o
   2  -1   8        278.55        284.98         3.74 o
   3  -1   8        787.93        808.53         7.37 o
   4  -1   8         24.60         28.61         1.71 o
   5  -1   8         10.68         17.76         1.66 o
   6  -1   8        873.33        845.91         8.43 o
   7  -1   8         47.12         53.27         3.43 o
   8  -1   8        573.06        554.76        10.76 o
   9  -1   8         19.45          8.86         4.21 o
  10  -1   8          0.97         -0.02         4.23 o
  11  -1   8          0.02         -2.85         4.57 o
  12  -1   8         30.62         28.46         5.57 o
 -12   0   8         33.98         38.38         5.52 o
 -11   0   8          0.08          0.44         2.68 o
 -10   0   8        419.28        432.06         6.52 o
  -9   0   8          0.01         -0.84         2.79 o
  -8   0   8        322.73        306.35         4.37 o
  -7   0   8          2.08          2.99         1.34 o
  -6   0   8        341.23        325.48         4.67 o
  -5   0   8          0.57         -0.42         1.15 o
  -4   0   8         55.47         45.93         2.48 o
  -3   0   8          8.56          7.03         0.89 o
  -2   0   8         23.82         16.22         0.91 o
  -1   0   8         15.86         15.35         0.96 o
   0   0   8       1104.02       1226.52        10.53 o
   1   0   8        112.07        130.17         2.32 o
   2   0   8        795.00        897.88         7.21 o
   3   0   8        237.23        250.73         3.42 o
   4   0   8        236.95        258.57         3.88 o
   5   0   8          3.91          3.15         1.34 o
   6   0   8          2.13         -1.39         1.59 o
   7   0   8          1.89         -0.06         3.26 o
   8   0   8         65.05         76.66         5.16 o
   9   0   8          3.67         -0.73         3.72 o
  10   0   8          1.31         -1.43         4.28 o
  11   0   8          3.87         14.22         4.75 o
  12   0   8         35.88         31.00         6.01 o
 -12   1   8         22.45         20.54         3.59 o
 -11   1   8          0.08         -0.71         2.40 o
 -10   1   8          3.46          0.16         3.25 o
  -9   1   8         29.97         27.59         2.30 o
  -8   1   8          2.59          1.06         1.63 o
  -7   1   8        122.45        109.46         2.90 o
  -6   1   8         20.91         17.20         1.45 o
  -5   1   8        432.92        451.15         4.30 o
  -4   1   8         71.00         76.00         1.51 o
  -3   1   8         11.77         12.56         0.89 o
  -2   1   8         64.66         60.87         1.51 o
  -1   1   8        183.22        210.96         2.75 o
   0   1   8          4.04          3.01         1.07 o
   1   1   8       4655.87       4898.12        33.26 o
   2   1   8        880.07        933.00         7.92 o
   3   1   8          0.08         -0.23         1.12 o
   4   1   8         58.01         78.24         2.53 o
   5   1   8        322.84        332.46         4.69 o
   6   1   8        239.83        230.90         4.37 o
   7   1   8        317.89        292.92         4.50 o
   8   1   8         17.12         17.34         2.92 o
   9   1   8        418.31        390.94         9.15 o
  10   1   8         17.57         16.80         4.32 o
  11   1   8          1.50         -1.27         4.32 o
  12   1   8          6.36          5.89         6.49 o
 -12   2   8          5.88          3.25         4.08 o
 -11   2   8          1.51          0.65         2.96 o
 -10   2   8         28.07         29.85         2.69 o
  -9   2   8         75.99         73.52         2.57 o
  -8   2   8        143.50        133.12         3.22 o
  -7   2   8          5.99          1.08         1.41 o
  -6   2   8         33.46         34.62         1.47 o
  -5   2   8          6.15          5.80         1.13 o
  -4   2   8         12.07          8.60         1.18 o
  -3   2   8        199.15        204.04         2.43 o
  -2   2   8         94.77         96.20         2.01 o
  -1   2   8         38.80         32.42         1.35 o
   0   2   8        696.86        707.85         5.68 o
   1   2   8        106.85         90.33         1.91 o
   2   2   8       1592.35       1672.08        13.05 o
   3   2   8        177.84        168.60         2.66 o
   4   2   8       1233.91       1343.95        12.18 o
   5   2   8        377.94        378.10         4.39 o
   6   2   8        948.75        969.30         9.70 o
   7   2   8       1188.64       1200.99        10.93 o
   8   2   8        146.51        140.71         4.80 o
   9   2   8         36.68         40.03         3.35 o
  10   2   8          6.37          4.28         3.99 o
  11   2   8          0.03          2.31         4.16 o
  12   2   8         38.86         41.21         5.49 o
 -11   3   8         22.61         27.85         5.30 o
 -10   3   8         65.59         74.76         3.44 o
  -9   3   8          5.85         10.50         1.91 o
  -8   3   8          5.01          6.74         1.71 o
  -7   3   8        483.80        432.29         5.71 o
  -6   3   8         92.19         97.34         2.71 o
  -5   3   8        488.90        479.44         5.14 o
  -4   3   8        269.03        263.73         3.51 o
  -3   3   8        155.68        160.97         2.81 o
  -2   3   8        164.01        181.78         3.29 o
  -1   3   8        457.25        509.61         6.61 o
   0   3   8          0.01         -0.97         0.97 o
   1   3   8        244.48        262.37         2.98 o
   2   3   8        210.94        205.63         2.90 o
   3   3   8          9.46          9.85         1.35 o
   4   3   8          0.11         -1.03         1.03 o
   5   3   8         16.27         10.21         1.51 o
   6   3   8          0.08         -0.28         1.52 o
   7   3   8        484.99        516.46         7.37 o
   8   3   8         30.68         32.44         3.42 o
   9   3   8         25.67         33.54         3.23 o
  10   3   8         49.05         33.93         4.50 o
  11   3   8         84.43         83.32         5.85 o
  12   3   8         16.35         30.52         5.06 o
 -11   4   8          0.09         -3.26         3.26 o
 -10   4   8         13.67         14.06         3.65 o
  -9   4   8         88.75         93.27         4.33 o
  -8   4   8         26.46         25.37         2.36 o
  -7   4   8        168.84        160.25         5.21 o
  -6   4   8        620.43        613.83         7.57 o
  -5   4   8        229.40        222.65         4.04 o
  -4   4   8        715.22        699.93         7.50 o
  -3   4   8         34.09         32.35         1.86 o
  -2   4   8         13.42         11.90         1.32 o
  -1   4   8        128.60        143.87         2.52 o
   0   4   8        855.95        938.77         7.97 o
   1   4   8         69.56         65.68         1.82 o
   2   4   8        393.13        410.82         5.06 o
   3   4   8         63.58         71.79         2.31 o
   4   4   8        133.41        132.51         3.01 o
   5   4   8          1.31          1.32         1.38 o
   6   4   8        236.85        228.07         4.03 o
   7   4   8          7.92          1.11         2.11 o
   8   4   8        113.52        107.57         5.90 o
   9   4   8          0.86          0.08         2.93 o
  10   4   8          0.00          0.02         3.88 o
  11   4   8         44.51         48.92         5.01 o
  12   4   8         37.67         39.75         5.41 o
 -11   5   8         48.90         49.67         6.26 o
 -10   5   8          0.13          0.31         4.07 o
  -9   5   8        107.24        117.02         4.90 o
  -8   5   8        152.53        151.66         5.01 o
  -7   5   8        151.45        143.65         4.11 o
  -6   5   8        171.53        178.88         4.21 o
  -5   5   8        262.02        243.63         4.56 o
  -4   5   8       1917.00       1881.37        18.80 o
  -3   5   8        323.19        352.12         5.38 o
  -2   5   8         91.37         93.39         2.72 o
  -1   5   8         75.32         79.61         2.47 o
   0   5   8          1.15          2.00         1.04 o
   1   5   8        748.04        726.58         6.68 o
   2   5   8        153.41        171.00         2.89 o
   3   5   8         97.60         91.82         2.39 o
   4   5   8         38.86         34.86         1.86 o
   5   5   8         61.15         71.92         2.65 o
   6   5   8        117.14        104.65         3.56 o
   7   5   8         66.78         61.33         3.03 o
   8   5   8        226.91        228.87         6.17 o
   9   5   8          8.45          5.86         3.20 o
  10   5   8         18.76         17.00         5.31 o
  11   5   8        101.47        103.01         6.11 o
  12   5   8         57.62         55.05         5.51 o
 -10   6   8         16.01         10.56         4.76 o
  -9   6   8          0.27          1.47         4.16 o
  -8   6   8         18.21         19.89         3.82 o
  -7   6   8         16.05         14.11         2.83 o
  -6   6   8        164.77        145.27         4.97 o
  -5   6   8        165.47        168.19         4.16 o
  -4   6   8        112.50        118.63         3.19 o
  -3   6   8        688.73        678.79         6.64 o
  -2   6   8         88.38         91.25         3.43 o
  -1   6   8          5.52          4.13         1.38 o
   0   6   8        451.83        423.00        10.41 o
   1   6   8       2023.25       1980.55        17.27 o
   2   6   8        176.90        171.78         3.20 o
   3   6   8          9.76          8.43         1.34 o
   4   6   8         81.38         83.08         2.47 o
   5   6   8         55.49         57.21         2.71 o
   6   6   8        162.27        168.57         4.34 o
   7   6   8          0.27          5.20         2.21 o
   8   6   8         11.74          9.22         3.11 o
   9   6   8         41.96         54.46         5.45 o
  10   6   8         39.78         37.77         5.59 o
  11   6   8         10.51          8.61         5.14 o
  12   6   8          5.27          2.80         4.59 o
 -10   7   8          0.05         -4.66         4.66 o
  -9   7   8        560.78        610.07        14.15 o
  -8   7   8         11.32          7.88         4.29 o
  -7   7   8        280.71        299.77         8.33 o
  -6   7   8          0.58         -1.29         2.60 o
  -5   7   8         12.82          6.20         5.21 o
  -4   7   8         40.48         47.54         3.42 o
  -3   7   8          0.24          2.01         1.95 o
  -2   7   8          0.80         -1.05         1.52 o
  -1   7   8         96.65        102.25         3.65 o
   0   7   8         25.36         25.65         1.91 o
   1   7   8        783.88        742.53        10.38 o
   2   7   8        291.82        264.47         4.00 o
   3   7   8       1252.45       1236.74        11.88 o
   4   7   8        177.41        164.97         4.20 o
   5   7   8         41.29         40.46         2.99 o
   6   7   8          4.27          4.03         2.18 o
   7   7   8         31.29         27.05         3.36 o
   8   7   8          2.80          7.70         3.16 o
   9   7   8         72.74         63.68         4.48 o
  10   7   8         45.99         51.63         6.08 o
  11   7   8        210.92        200.73         9.05 o
  -9   8   8         37.24         46.36         5.47 o
  -8   8   8          0.25         -4.19         4.19 o
  -7   8   8         51.37         53.99         5.27 o
  -6   8   8        105.20         85.94         5.41 o
  -5   8   8          2.45          2.47         4.21 o
  -4   8   8         15.55         38.14         4.83 o
  -3   8   8         25.07          7.44         4.02 o
  -2   8   8          0.13          0.94         3.21 o
  -1   8   8        114.10         98.18        12.74 o
   0   8   8         60.61         48.41         3.00 o
   1   8   8         13.75         14.76         1.86 o
   2   8   8        221.08        208.05         4.25 o
   3   8   8         48.77         46.26         4.01 o
   4   8   8        197.10        188.81         4.69 o
   5   8   8        412.13        393.84         7.72 o
   6   8   8         53.27         47.38         3.69 o
   7   8   8        164.14        154.34         5.65 o
   8   8   8         34.87         37.63         4.03 o
   9   8   8          7.74          4.41         6.84 o
  10   8   8          7.15          4.64         5.14 o
  11   8   8          9.95          7.50         7.50 o
  -8   9   8        109.05        122.00         6.98 o
  -7   9   8          0.12          3.75         8.61 o
  -6   9   8         42.73         47.94         6.08 o
  -5   9   8         10.21         12.90         4.83 o
  -4   9   8         25.45         28.01         9.27 o
  -3   9   8         27.60         27.47         4.83 o
  -2   9   8         34.67         30.08         4.83 o
  -1   9   8        317.30        267.88         8.61 o
   0   9   8         89.55         73.05         5.28 o
   1   9   8         44.33         30.90         3.20 o
   2   9   8         80.96         70.83         3.49 o
   3   9   8          0.05         -0.56         2.66 o
   4   9   8         15.45         11.53         3.11 o
   5   9   8         68.67         59.62         4.38 o
   6   9   8        141.53        148.03         5.45 o
   7   9   8          8.25          7.72         3.31 o
   8   9   8         14.18         25.02         6.40 o
   9   9   8          4.60          4.41         5.31 o
  10   9   8          4.07          6.17         7.73 o
  -7  10   8         72.39         76.73         7.33 o
  -6  10   8         24.86         23.34         8.61 o
  -5  10   8         18.88         19.66         8.83 o
  -4  10   8          0.29         -1.94         4.77 o
  -3  10   8          6.93         11.04         4.97 o
  -2  10   8          7.08          0.30         4.45 o
  -1  10   8         41.75         29.59         4.97 o
   0  10   8          4.98          7.44         4.34 o
   1  10   8         26.55         29.53         4.64 o
   2  10   8          6.45          9.14         3.55 o
   3  10   8          6.20          2.19         9.49 o
   4  10   8         43.56         45.70         5.96 o
   5  10   8          6.32          3.42         4.52 o
   6  10   8         71.24         91.25         6.56 o
   7  10   8          2.39          1.89         4.83 o
   8  10   8          0.57         -2.55         4.97 o
   9  10   8         14.95         29.37         5.93 o
  -6  11   8         33.60         31.43         7.73 o
  -5  11   8         20.29         19.38         5.91 o
  -4  11   8         28.50         28.59         6.08 o
  -3  11   8         48.86         48.21         6.39 o
  -2  11   8        120.00        115.07         7.47 o
  -1  11   8          0.06         -0.77         4.65 o
   0  11   8          1.92          9.23         4.77 o
   1  11   8          2.62         -4.08         4.34 o
   2  11   8         21.19         25.17         4.06 o
   3  11   8         11.43         11.26         5.52 o
   4  11   8          2.69          0.66         4.99 o
   5  11   8         25.62         20.67         5.31 o
   6  11   8          0.02          4.86         5.14 o
   7  11   8         41.92         39.30        10.15 o
   8  11   8        108.31        120.05         9.27 o
  -4  12   8         25.33         24.77         7.28 o
  -3  12   8         88.30        107.67        13.24 o
  -2  12   8          2.12         -1.78         5.40 o
  -1  12   8         40.66         51.03         6.22 o
   0  12   8          8.54          4.50         4.88 o
   1  12   8          0.03         -3.21         4.56 o
   2  12   8         66.68         67.14         5.24 o
   3  12   8         44.80         44.75         7.95 o
   4  12   8         34.74         47.58         9.49 o
   5  12   8          0.10         -3.75         4.99 o
   6  12   8          0.08         -2.17         5.46 o
   7  12   8          6.31         14.13         8.83 o
  -1  13   8         21.40         25.30         6.53 o
   0  13   8          0.27         -5.20         5.20 o
   1  13   8          8.87          8.31         6.84 o
   2  13   8          1.07         -4.28         4.28 o
   3  13   8          0.00         -2.21         7.50 o
   4  13   8          0.99         -3.62         5.46 o
  -4 -10   9         97.95        119.71         7.95 o
  -3 -10   9          0.82          8.39         4.41 o
  -2 -10   9         55.71         56.06         5.74 o
  -1 -10   9          1.77          5.74         4.41 o
   0 -10   9         34.55         47.23         6.18 o
   1 -10   9         24.78         36.20         6.18 o
   2 -10   9         37.58         42.82         7.06 o
  -6  -9   9         31.86         38.18         3.49 o
  -5  -9   9          0.12         -1.93         2.22 o
  -4  -9   9          0.39         -0.22         2.50 o
  -3  -9   9          3.55          6.36         2.64 o
  -2  -9   9          3.80          3.53         2.81 o
  -1  -9   9          0.45         -0.88         3.97 o
   0  -9   9          0.11         -1.63         2.95 o
   1  -9   9          2.53          3.98         2.85 o
   2  -9   9         32.76         24.45         5.06 o
   3  -9   9         70.71         77.82         6.78 o
   4  -9   9         73.40         75.04         7.09 o
   5  -9   9        177.75        204.68        18.76 o
  -8  -8   9         10.48          9.36         2.19 o
  -7  -8   9         16.82         16.44         3.46 o
  -6  -8   9          8.26          6.85         2.04 o
  -5  -8   9          0.35         -1.61         1.99 o
  -4  -8   9          7.50          8.73         2.13 o
  -3  -8   9         17.78         17.06         2.65 o
  -2  -8   9          0.01          5.09         3.09 o
  -1  -8   9         31.23         21.36         2.95 o
   0  -8   9          2.74          6.03         2.17 o
   1  -8   9         20.75         17.95         3.09 o
   2  -8   9          0.05         -2.93         2.93 o
   3  -8   9          0.14          0.54         4.56 o
   4  -8   9          0.21          7.38         4.98 o
   5  -8   9         14.84         13.01         5.71 o
   6  -8   9         44.00         47.59         7.21 o
  -9  -7   9         10.26         10.85         2.09 o
  -8  -7   9          2.20          0.86         1.79 o
  -7  -7   9          4.71          6.37         1.78 o
  -6  -7   9         48.65         36.22         2.19 o
  -5  -7   9          0.81          2.02         1.75 o
  -4  -7   9         97.78         82.45         3.19 o
  -3  -7   9          4.64          1.32         2.19 o
  -2  -7   9         11.53         17.05         2.87 o
  -1  -7   9        141.38        141.13         3.39 o
   0  -7   9        107.76         98.85         3.59 o
   1  -7   9         15.06         14.56         2.68 o
   2  -7   9        464.57        446.10         8.22 o
   3  -7   9         92.35         85.57         4.01 o
   4  -7   9         24.65         25.91         4.27 o
   5  -7   9         47.03         48.44         4.98 o
   6  -7   9         66.12         61.17         5.70 o
   7  -7   9         18.87         15.10         5.18 o
   8  -7   9         50.01         57.50         7.73 o
 -10  -6   9         85.94         99.66         3.51 o
  -9  -6   9         66.62         67.29         3.18 o
  -8  -6   9         12.15         14.61         1.79 o
  -7  -6   9          3.29          2.61         2.17 o
  -6  -6   9          0.01         -1.06         1.73 o
  -5  -6   9         77.40         84.43         2.88 o
  -4  -6   9         59.85         65.17         2.70 o
  -3  -6   9        254.22        249.57         4.93 o
  -2  -6   9         20.76         20.69         2.20 o
  -1  -6   9         12.28         11.27         1.66 o
   0  -6   9         12.60         16.85         1.85 o
   1  -6   9         75.30         72.19         2.76 o
   2  -6   9        185.29        168.02         4.10 o
   3  -6   9          6.03          3.59         2.46 o
   4  -6   9         15.86         16.88         2.89 o
   5  -6   9        236.33        249.21        10.04 o
   6  -6   9         11.27         12.63         5.35 o
   7  -6   9        359.00        362.82        12.79 o
   8  -6   9         52.73         54.73         5.97 o
   9  -6   9         29.65         40.47         7.29 o
 -10  -5   9        151.50        165.15         4.10 o
  -9  -5   9         45.25         53.50         4.25 o
  -8  -5   9         78.60         78.61         2.70 o
  -7  -5   9         23.22         17.86         1.40 o
  -6  -5   9         57.31         61.77         4.27 o
  -5  -5   9         80.37         84.37         2.35 o
  -4  -5   9          6.29          5.30         1.21 o
  -3  -5   9        219.95        203.63         3.26 o
  -2  -5   9        192.07        175.91         3.83 o
  -1  -5   9         73.33         69.21         1.77 o
   0  -5   9         61.68         65.80         2.00 o
   1  -5   9         32.67         29.20         1.84 o
   2  -5   9          2.55          0.38         1.80 o
   3  -5   9         57.07         58.21         2.78 o
   4  -5   9        146.32        136.15         4.64 o
   5  -5   9          6.16          6.88         3.88 o
   6  -5   9          1.46         -0.47         3.83 o
   7  -5   9         83.59         88.10         5.97 o
   8  -5   9        100.20        116.13         6.62 o
   9  -5   9          8.22          7.69         5.06 o
 -11  -4   9          2.95         -0.97         2.62 o
 -10  -4   9          0.98          3.53         1.91 o
  -9  -4   9          0.40          1.03         1.51 o
  -8  -4   9         76.97         75.50         2.37 o
  -7  -4   9        249.74        251.62        11.48 o
  -6  -4   9          7.59          0.44         4.41 o
  -5  -4   9        265.10        230.43        10.59 o
  -4  -4   9         83.86         62.57         4.13 o
  -3  -4   9         35.38         30.20         1.28 o
  -2  -4   9         71.92         67.54         2.80 o
  -1  -4   9          0.29          2.03         0.89 o
   0  -4   9         61.66         61.47         1.87 o
   1  -4   9        372.89        363.77         4.17 o
   2  -4   9        337.19        304.58         4.39 o
   3  -4   9         81.70         85.64         3.12 o
   4  -4   9        499.20        471.05         6.45 o
   5  -4   9          5.33          9.45         2.71 o
   6  -4   9         83.17         66.02         6.30 o
   7  -4   9          3.76          5.20         6.43 o
   8  -4   9          3.24         -2.62         5.31 o
   9  -4   9        133.53        126.84         8.98 o
  10  -4   9         76.76         74.36         7.43 o
 -11  -3   9         22.63         22.61         4.19 o
 -10  -3   9          7.47          6.22         2.04 o
  -9  -3   9         29.81         30.49         4.15 o
  -8  -3   9         37.22         44.49         2.06 o
  -7  -3   9        158.91        151.85         9.27 o
  -6  -3   9        189.44        168.19         9.71 o
  -5  -3   9         77.79         66.66         6.18 o
  -4  -3   9        222.99        216.38         8.61 o
  -3  -3   9         27.26         24.82         1.30 o
  -2  -3   9         95.11        106.15         2.48 o
  -1  -3   9        954.70        940.84         8.33 o
   0  -3   9          0.55          0.49         1.29 o
   1  -3   9          1.50         -0.04         1.19 o
   2  -3   9          3.63          3.65         1.46 o
   3  -3   9          8.56          7.05         1.77 o
   4  -3   9        135.43        158.04         3.92 o
   5  -3   9        268.96        263.46         5.02 o
   6  -3   9        112.71        132.28         5.99 o
   7  -3   9          0.88         -1.98         3.87 o
   8  -3   9         28.83         37.93         5.30 o
   9  -3   9          9.66         19.57         4.87 o
  10  -3   9          6.26          6.57         4.85 o
  11  -3   9          0.93         -4.98         4.98 o
 -11  -2   9          2.08          4.54         2.57 o
 -10  -2   9          4.56          0.53         1.84 o
  -9  -2   9         85.88         75.48         2.74 o
  -8  -2   9          5.98          8.10         1.34 o
  -7  -2   9         54.64         58.19         2.06 o
  -6  -2   9        105.86        112.75         3.55 o
  -5  -2   9        264.34        259.74         3.77 o
  -4  -2   9        116.71        109.07         3.03 o
  -3  -2   9        239.59        240.69         5.14 o
  -2  -2   9          9.19         11.24         1.16 o
  -1  -2   9       1550.95       1604.49        12.11 o
   0  -2   9          9.55          8.93         1.53 o
   1  -2   9       2469.34       2535.45        19.73 o
   2  -2   9          1.30          2.75         1.38 o
   3  -2   9        370.29        418.49         5.45 o
   4  -2   9         65.78         60.64         2.56 o
   5  -2   9        301.18        311.77         4.65 o
   6  -2   9         71.04         75.70         3.65 o
   7  -2   9        165.47        160.45         6.67 o
   8  -2   9          0.90         -0.74         4.86 o
   9  -2   9         90.39        109.41         6.34 o
  10  -2   9          4.25          2.22         4.54 o
  11  -2   9          1.50         -2.99         6.22 o
 -11  -1   9         59.34         60.45         3.03 o
 -10  -1   9         35.23         36.63         2.44 o
  -9  -1   9        129.07        121.62         3.44 o
  -8  -1   9         98.94        111.76         2.83 o
  -7  -1   9        193.35        176.91         3.08 o
  -6  -1   9          0.38         -0.06         1.05 o
  -5  -1   9         35.13         34.34         1.54 o
  -4  -1   9         26.08         30.29         1.97 o
  -3  -1   9        581.35        617.90         6.60 o
  -2  -1   9        627.56        629.85         6.11 o
  -1  -1   9        611.28        663.63         5.50 o
   0  -1   9         45.06         48.94         1.36 o
   1  -1   9        668.44        715.34         6.52 o
   2  -1   9        259.70        300.91         3.89 o
   3  -1   9         55.68         55.32         1.90 o
   4  -1   9          0.00          0.23         1.51 o
   5  -1   9          0.08          0.02         1.55 o
   6  -1   9        265.84        264.32         4.72 o
   7  -1   9        339.89        340.60        10.76 o
   8  -1   9        142.71        144.28         6.50 o
   9  -1   9         88.73         82.78         7.12 o
  10  -1   9          0.56         -2.71         4.91 o
  11  -1   9          0.84          0.83         6.13 o
 -11   0   9         56.38         58.29         3.14 o
 -10   0   9        100.30        109.64         3.78 o
  -9   0   9         66.07         61.54         2.60 o
  -8   0   9         70.86         66.63         2.66 o
  -7   0   9         78.91         78.89         4.69 o
  -6   0   9          2.07          2.60         1.22 o
  -5   0   9         98.19        106.54         2.28 o
  -4   0   9          0.34         -0.85         0.86 o
  -3   0   9        106.75         93.35         2.80 o
  -2   0   9         64.83         63.53         1.72 o
  -1   0   9        514.73        529.12         5.04 o
   0   0   9         74.91         93.49         2.14 o
   1   0   9       2504.26       2644.95        28.66 o
   2   0   9       2929.78       3124.66        21.95 o
   3   0   9        341.79        340.13         4.09 o
   4   0   9        119.48        156.79         5.44 o
   5   0   9        319.76        344.85         5.77 o
   6   0   9        112.48         98.75         3.57 o
   7   0   9        248.09        247.07         5.70 o
   8   0   9         13.46         12.85         7.58 o
   9   0   9        272.75        244.33         7.87 o
  10   0   9         10.57         17.38         4.55 o
  11   0   9         22.64         32.60         5.40 o
  12   0   9         18.87         21.62         5.34 o
 -11   1   9          4.17          6.19         3.12 o
 -10   1   9         85.99         91.46         3.73 o
  -9   1   9          0.84         -1.89         1.89 o
  -8   1   9          4.43          5.74         1.67 o
  -7   1   9          9.59         12.88         1.63 o
  -6   1   9         19.36         22.37         1.47 o
  -5   1   9          5.05          5.23         1.61 o
  -4   1   9        209.75        209.83         3.11 o
  -3   1   9          2.30          2.95         0.79 o
  -2   1   9         20.89         16.47         0.98 o
  -1   1   9          0.42         -0.18         0.89 o
   0   1   9       1349.84       1460.90        12.55 o
   1   1   9          2.27          3.36         1.01 o
   2   1   9       2696.29       2921.99        24.11 o
   3   1   9          3.64          9.28         2.07 o
   4   1   9       3953.18       4170.86        34.38 o
   5   1   9         22.54         22.39         1.73 o
   6   1   9       2805.19       2756.42        29.82 o
   7   1   9         44.18         44.58         2.78 o
   8   1   9         80.45         82.36         5.08 o
   9   1   9         17.11         17.28         4.32 o
  10   1   9         80.91         68.36         5.49 o
  11   1   9          0.08          0.83         4.40 o
  12   1   9         18.95         14.00         5.15 o
 -11   2   9         15.29         10.21         3.23 o
 -10   2   9          0.27         -2.19         2.23 o
  -9   2   9          0.83         -0.91         2.03 o
  -8   2   9        153.11        144.91         4.38 o
  -7   2   9         51.65         47.90         1.81 o
  -6   2   9         48.41         51.38         1.97 o
  -5   2   9        712.20        706.94         6.58 o
  -4   2   9         22.90         16.95         1.25 o
  -3   2   9          5.07          6.48         1.09 o
  -2   2   9        251.35        243.71         2.94 o
  -1   2   9        678.84        687.06         6.55 o
   0   2   9         79.19         71.32         2.09 o
   1   2   9        104.29        117.21         3.55 o
   2   2   9         47.04         47.62         1.79 o
   3   2   9        232.78        250.04         3.34 o
   4   2   9         10.17         11.83         1.48 o
   5   2   9        280.21        301.32         4.47 o
   6   2   9        185.12        178.49         4.05 o
   7   2   9        103.57        112.33         3.68 o
   8   2   9         29.16         24.24         2.99 o
   9   2   9          0.14         -2.40         3.65 o
  10   2   9          6.71          6.44         4.16 o
  11   2   9         20.28         17.31         4.91 o
  12   2   9          0.08          3.66         4.80 o
 -11   3   9         16.11         16.77         4.41 o
 -10   3   9          5.27          4.62         3.74 o
  -9   3   9         13.49         14.65         2.22 o
  -8   3   9         36.60         38.83         2.37 o
  -7   3   9         28.42         23.18         2.05 o
  -6   3   9          0.95         -1.48         1.48 o
  -5   3   9        493.44        489.07         5.19 o
  -4   3   9        667.99        655.44         6.74 o
  -3   3   9        709.01        685.85         6.82 o
  -2   3   9          0.09          1.87         1.15 o
  -1   3   9          0.98          0.13         1.14 o
   0   3   9        154.77        147.34         2.46 o
   1   3   9         74.70         72.81         2.96 o
   2   3   9        173.03        180.89         2.83 o
   3   3   9        174.55        148.00         5.23 o
   4   3   9        160.24        142.60         3.13 o
   5   3   9         10.33          7.37         1.57 o
   6   3   9        550.32        549.69         6.53 o
   7   3   9        617.24        602.72         8.27 o
   8   3   9        234.66        230.44         6.42 o
   9   3   9         80.54         84.00         5.26 o
  10   3   9        110.82        109.54         6.03 o
  11   3   9          1.45          0.53         4.41 o
  12   3   9          7.27          4.71         4.91 o
 -11   4   9         51.24         40.71         5.39 o
 -10   4   9          2.98          4.34         3.23 o
  -9   4   9          0.38          5.22         2.65 o
  -8   4   9          3.50          1.85         2.02 o
  -7   4   9        228.44        209.23         4.36 o
  -6   4   9        175.30        163.92         3.91 o
  -5   4   9        426.91        396.38         4.89 o
  -4   4   9        258.03        241.56         3.97 o
  -3   4   9        260.85        243.91         4.17 o
  -2   4   9         38.65         39.99         2.68 o
  -1   4   9         38.50         42.74         1.91 o
   0   4   9         28.90         27.18         1.53 o
   1   4   9          8.67         11.34         1.13 o
   2   4   9         30.78         26.77         1.40 o
   3   4   9        187.43        181.28         3.29 o
   4   4   9          8.47          7.89         1.26 o
   5   4   9          2.35          3.57         1.58 o
   6   4   9          8.74          6.23         1.68 o
   7   4   9         98.79         89.57         3.70 o
   8   4   9          7.79         12.01         4.45 o
   9   4   9        150.51        137.73         7.78 o
  10   4   9          6.15         -1.55         5.52 o
  11   4   9          2.50          5.64         4.66 o
  12   4   9          4.14          4.69         7.11 o
 -10   5   9         39.91         45.13         4.19 o
  -9   5   9         12.88          9.63         4.08 o
  -8   5   9         32.44         36.74         3.50 o
  -7   5   9          8.38          5.24         2.11 o
  -6   5   9         12.62         13.94         2.13 o
  -5   5   9        504.07        523.65         7.20 o
  -4   5   9        811.64        800.81         9.47 o
  -3   5   9         46.66         40.12         3.31 o
  -2   5   9        168.88        165.54         3.75 o
  -1   5   9          6.95          9.15         1.56 o
   0   5   9        209.93        207.96         3.12 o
   1   5   9          3.52          5.67         1.11 o
   2   5   9         99.78         99.22         3.30 o
   3   5   9          0.72          1.16         1.16 o
   4   5   9         45.65         42.12         2.09 o
   5   5   9         15.06         15.96         1.79 o
   6   5   9        209.83        184.27         4.97 o
   7   5   9         17.95         18.49         2.47 o
   8   5   9        347.27        317.77         7.33 o
   9   5   9          0.90         -4.52         4.52 o
  10   5   9          0.69          5.56         5.14 o
  11   5   9        115.87        120.04         7.17 o
  12   5   9         42.02         37.31         5.78 o
 -10   6   9        144.86        159.64        10.58 o
  -9   6   9        185.70        194.75        13.13 o
  -8   6   9         31.96         36.07         3.44 o
  -7   6   9         31.57         33.54         3.26 o
  -6   6   9          5.02          4.72         2.60 o
  -5   6   9          3.14         -0.60         2.07 o
  -4   6   9        781.01        781.69         9.68 o
  -3   6   9         10.54          6.61         2.02 o
  -2   6   9        325.56        300.88         4.47 o
  -1   6   9          3.30          2.25         1.46 o
   0   6   9        426.60        430.43         5.38 o
   1   6   9         27.04         21.71         2.30 o
   2   6   9        126.63        127.48         2.91 o
   3   6   9          5.13          4.39         1.39 o
   4   6   9         28.74         26.67         2.34 o
   5   6   9         64.30         59.74         2.42 o
   6   6   9         26.40         33.97         2.74 o
   7   6   9          8.02         14.74         3.16 o
   8   6   9        341.47        360.93         7.84 o
   9   6   9          4.85          9.71         4.83 o
  10   6   9        294.15        332.18        10.77 o
  11   6   9         99.07        100.24         7.33 o
  12   6   9        112.42        123.16        12.36 o
  -9   7   9         10.00         13.40         4.61 o
  -8   7   9         36.96         36.17         4.83 o
  -7   7   9          1.22          3.17         3.78 o
  -6   7   9         30.50         18.57         3.37 o
  -5   7   9         22.83         22.87         3.25 o
  -4   7   9         69.95         85.76         4.15 o
  -3   7   9          1.30          0.26         1.95 o
  -2   7   9         24.41         18.76         1.90 o
  -1   7   9         26.73         31.43         2.39 o
   0   7   9         12.83          8.03         1.55 o
   1   7   9       1495.71       1425.63        13.28 o
   2   7   9        633.41        635.22         6.69 o
   3   7   9        983.31        958.50         9.80 o
   4   7   9        141.02        125.96         4.67 o
   5   7   9        112.49        108.55         3.89 o
   6   7   9         33.67         28.50         4.31 o
   7   7   9          0.01         -2.68         2.84 o
   8   7   9          0.97         -1.25         3.73 o
   9   7   9          0.03          3.22         4.83 o
  10   7   9         97.39        103.08        11.04 o
  11   7   9         30.29         18.77         5.77 o
  -9   8   9         17.92         16.91         5.06 o
  -8   8   9          0.03         -3.82         4.19 o
  -7   8   9         45.83         38.58         5.93 o
  -6   8   9         66.14         59.25         5.91 o
  -5   8   9         14.55         21.06         4.68 o
  -4   8   9         10.10         23.61         4.52 o
  -3   8   9         26.74         22.19         4.64 o
  -2   8   9          2.83         16.23         2.97 o
  -1   8   9        486.27        454.44         8.49 o
   0   8   9         16.85          8.46         3.42 o
   1   8   9         53.40         54.77         2.76 o
   2   8   9         84.68         77.43         3.25 o
   3   8   9        591.88        600.66        11.37 o
   4   8   9        293.58        270.99         6.48 o
   5   8   9        280.26        276.23        10.59 o
   6   8   9          4.55          8.50         3.98 o
   7   8   9        157.75        151.57         5.78 o
   8   8   9         93.99         87.79         6.56 o
   9   8   9          2.71         12.58         5.31 o
  10   8   9          1.12         -2.26         5.14 o
  11   8   9          1.57         -3.95         5.46 o
  -8   9   9        102.23        108.81         8.12 o
  -7   9   9          0.51          0.39         5.28 o
  -6   9   9         11.75          2.21         4.99 o
  -5   9   9         14.61         12.77         4.97 o
  -4   9   9          0.39          2.48         4.34 o
  -3   9   9          1.82          4.54         4.41 o
  -2   9   9         12.45         18.63         4.45 o
  -1   9   9        186.26        186.64        19.20 o
   0   9   9         28.20         22.09         4.34 o
   1   9   9         89.29        114.38        14.79 o
   2   9   9         10.08         13.33         5.12 o
   3   9   9         48.73         65.18         4.01 o
   4   9   9        244.24        240.36         6.41 o
   5   9   9         23.81         13.05         3.26 o
   6   9   9          4.38          3.74        13.46 o
   7   9   9        136.47        133.35         7.64 o
   8   9   9         61.34         55.81         6.08 o
   9   9   9          6.78         13.46         5.31 o
  10   9   9          2.17          0.92        11.26 o
  -7  10   9          9.35         10.82         5.93 o
  -6  10   9          1.86         -1.78         5.14 o
  -5  10   9        111.87        125.98         7.96 o
  -4  10   9         57.75         68.11         7.28 o
  -3  10   9        119.20        122.04         7.33 o
  -2  10   9         29.15         29.37         5.31 o
  -1  10   9         42.43         38.95         5.30 o
   0  10   9          3.59          6.28         5.08 o
   1  10   9         77.27         61.41         9.49 o
   2  10   9         31.78         24.14         3.81 o
   3  10   9          8.63          3.07         4.52 o
   4  10   9        207.52        195.08         8.58 o
   5  10   9         14.04         10.10         4.83 o
   6  10   9        214.05        217.01         8.58 o
   7  10   9          0.93         -4.19         4.99 o
   8  10   9          3.40          0.28         5.30 o
   9  10   9          0.79          8.80         9.05 o
  -5  11   9          0.01          1.62         7.28 o
  -4  11   9          6.08          4.54         5.59 o
  -3  11   9         55.01         57.42         8.17 o
  -2  11   9          0.67          3.29         5.09 o
  -1  11   9         31.76         32.21         5.40 o
   0  11   9          2.23         -1.00         4.86 o
   1  11   9         18.16         23.59         4.97 o
   2  11   9         21.78         11.77         3.99 o
   3  11   9          2.12          4.03         5.08 o
   4  11   9          0.61         -3.97         4.68 o
   5  11   9        145.39        158.94         8.43 o
   6  11   9          0.01          0.74         5.14 o
   7  11   9        112.26        117.40         7.73 o
   8  11   9         32.70         39.26         6.39 o
  -4  12   9         40.24         41.06         9.27 o
  -3  12   9        123.38        135.68         8.41 o
  -2  12   9         91.15        110.80        10.59 o
  -1  12   9         63.01         85.47         7.16 o
   0  12   9          2.13          4.17         5.09 o
   1  12   9          0.00          3.17         4.88 o
   2  12   9          3.83          9.41         6.31 o
   3  12   9          6.42          6.40         5.62 o
   4  12   9         48.07         45.38         6.08 o
   5  12   9          4.53         -4.49         5.28 o
   6  12   9         29.86         23.65        11.70 o
   7  12   9          0.07          2.21         7.95 o
  -1  13   9         35.78         42.26         6.78 o
   0  13   9         12.80          5.57         5.94 o
   1  13   9          1.90          2.88         5.40 o
   2  13   9          7.21          4.60         6.62 o
   3  13   9          6.43          5.30         5.93 o
   4  13   9         15.21         23.40         8.83 o
  -2 -10  10         70.84         91.82         7.06 o
  -1 -10  10         80.80        103.74         7.95 o
   0 -10  10         30.98         44.59         6.18 o
  -5  -9  10          0.08          5.08         2.50 o
  -4  -9  10          0.03         -0.10         2.64 o
  -3  -9  10          0.20          0.83         2.64 o
  -2  -9  10         64.45         63.22         4.02 o
  -1  -9  10          2.79          0.88         3.97 o
   0  -9  10          8.23          9.71         4.41 o
   1  -9  10          1.88         -0.02         3.27 o
   2  -9  10          0.67          0.44         5.30 o
   3  -9  10         47.27         54.01         6.12 o
   4  -9  10          0.55          0.40         5.39 o
  -7  -8  10          8.23          5.83         2.06 o
  -6  -8  10         16.97         18.96         2.32 o
  -5  -8  10          8.20          9.09         2.16 o
  -4  -8  10          5.05          3.00         2.33 o
  -3  -8  10          0.13          3.09         2.50 o
  -2  -8  10          8.41          9.11         2.64 o
  -1  -8  10         29.18         22.12         3.12 o
   0  -8  10         54.92         55.55         3.04 o
   1  -8  10         78.27         72.13         4.12 o
   2  -8  10          0.75          2.51         3.36 o
   3  -8  10          5.76         -4.10         4.74 o
   4  -8  10         11.30          5.36         8.17 o
   5  -8  10         37.52         34.09         8.61 o
   6  -8  10        137.73        143.64         8.79 o
  -8  -7  10          9.13          8.50         1.91 o
  -7  -7  10          0.32          1.49         1.63 o
  -6  -7  10          0.92          1.81         2.59 o
  -5  -7  10          0.01          1.14         2.56 o
  -4  -7  10         93.85         85.13         3.52 o
  -3  -7  10          8.77          8.21         2.33 o
  -2  -7  10         27.06         24.86         2.64 o
  -1  -7  10          0.35          1.99         4.64 o
   0  -7  10          9.34          9.95         5.29 o
   1  -7  10         11.17         10.09         2.38 o
   2  -7  10          1.15          1.12         3.07 o
   3  -7  10         17.84         18.68         4.72 o
   4  -7  10          5.99         13.55         5.52 o
   5  -7  10          0.03         -0.63         5.30 o
   6  -7  10          1.23         -4.61         5.52 o
   7  -7  10         14.13         19.09         6.58 o
  -9  -6  10          0.51          2.75         2.89 o
  -8  -6  10         20.50         25.48         1.80 o
  -7  -6  10         10.88          9.51         2.24 o
  -6  -6  10          3.35          3.40         1.49 o
  -5  -6  10          1.04          2.24         1.49 o
  -4  -6  10         53.87         47.72         2.59 o
  -3  -6  10          0.00          2.82         3.53 o
  -2  -6  10         30.13         26.31         2.65 o
  -1  -6  10         53.10         50.71         2.82 o
   0  -6  10          0.47         -1.75         1.75 o
   1  -6  10         37.89         39.62         2.34 o
   2  -6  10        140.10        130.13         3.87 o
   3  -6  10          8.50          8.86         3.31 o
   4  -6  10          0.37         -2.64         2.75 o
   5  -6  10         40.90         49.49         4.87 o
   6  -6  10         18.07         10.69         4.79 o
   7  -6  10         58.76         69.30         9.68 o
   8  -6  10         60.66         56.65         6.59 o
 -10  -5  10         94.68         94.16         3.24 o
  -9  -5  10        247.39        255.00         6.38 o
  -8  -5  10        154.61        156.13         2.99 o
  -7  -5  10          2.70         -3.97         4.86 o
  -6  -5  10          2.10          1.14         1.28 o
  -5  -5  10        215.94        199.92         8.54 o
  -4  -5  10          0.49         -1.72         2.59 o
  -3  -5  10          5.35          9.51         1.56 o
  -2  -5  10          6.23          4.02         1.36 o
  -1  -5  10         45.36         45.81         5.05 o
   0  -5  10         52.24         61.28         2.10 o
   1  -5  10          1.41          1.30         1.76 o
   2  -5  10          5.93          4.07         1.91 o
   3  -5  10        160.81        168.98         4.22 o
   4  -5  10         35.46         27.97         3.13 o
   5  -5  10         39.15         39.30         4.68 o
   6  -5  10         15.96          9.35         7.99 o
   7  -5  10         85.35         69.06         5.82 o
   8  -5  10         60.92         60.56         6.06 o
   9  -5  10          2.03          5.44         5.12 o
 -10  -4  10         35.87         34.63         3.91 o
  -9  -4  10         15.80         16.02         2.42 o
  -8  -4  10         48.38         53.22         4.43 o
  -7  -4  10         77.03         66.22         7.06 o
  -6  -4  10         10.63         10.59         4.86 o
  -5  -4  10        332.57        341.67        12.36 o
  -4  -4  10         13.41         10.98         1.20 o
  -3  -4  10          0.71         -0.10         1.64 o
  -2  -4  10        164.79        157.71         5.38 o
  -1  -4  10        142.63        143.92         3.00 o
   0  -4  10        136.99        133.12         2.55 o
   1  -4  10          3.00          2.48         1.39 o
   2  -4  10          1.20          2.68         1.68 o
   3  -4  10         51.98         37.88         2.47 o
   4  -4  10        163.22        144.16         4.09 o
   5  -4  10         87.08         68.31         3.68 o
   6  -4  10        140.95        150.03         8.86 o
   7  -4  10          1.39         -4.13         4.13 o
   8  -4  10         34.52         28.73         5.00 o
   9  -4  10         17.87         24.71         5.24 o
  10  -4  10         30.35         24.01         9.53 o
 -11  -3  10         21.43         17.81         2.34 o
 -10  -3  10         27.55         24.84         3.15 o
  -9  -3  10          8.66         12.04         2.16 o
  -8  -3  10         13.21         10.08         1.22 o
  -7  -3  10         30.32         28.69         5.74 o
  -6  -3  10         10.36          1.77         4.41 o
  -5  -3  10         36.25         43.26         5.30 o
  -4  -3  10        139.80        145.34         4.20 o
  -3  -3  10        137.25        125.07         2.52 o
  -2  -3  10        118.13        116.82         2.79 o
  -1  -3  10       2182.15       2135.51        20.11 o
   0  -3  10         56.59         54.09         1.82 o
   1  -3  10        424.58        424.70         4.77 o
   2  -3  10         27.58         31.59         2.01 o
   3  -3  10         75.38         68.81         2.59 o
   4  -3  10        112.54         99.67         3.44 o
   5  -3  10          9.22         14.30         2.71 o
   6  -3  10        155.71        125.95         6.28 o
   7  -3  10         27.37         30.18         5.68 o
   8  -3  10         12.61         21.31         7.10 o
   9  -3  10          1.24         -5.96         5.96 o
  10  -3  10         15.56         12.56         5.30 o
 -11  -2  10          1.48          2.75         2.32 o
 -10  -2  10          5.37          5.77         2.04 o
  -9  -2  10         14.20         15.82         2.48 o
  -8  -2  10         62.24         75.31         4.12 o
  -7  -2  10         22.15         20.27         1.66 o
  -6  -2  10         57.01         65.77         6.18 o
  -5  -2  10        313.96        299.06         6.40 o
  -4  -2  10         11.76         15.09         1.99 o
  -3  -2  10         63.92         71.40         1.72 o
  -2  -2  10        230.73        248.58         3.78 o
  -1  -2  10         48.77         38.90         1.72 o
   0  -2  10        334.58        386.38         4.09 o
   1  -2  10        407.96        382.04         4.67 o
   2  -2  10         59.65         68.28         2.38 o
   3  -2  10          1.50          6.14         1.73 o
   4  -2  10        257.69        251.45         5.49 o
   5  -2  10        245.84        247.70         4.82 o
   6  -2  10        124.01        122.21         4.53 o
   7  -2  10         70.27         63.27         5.06 o
   8  -2  10          1.94         -1.87         4.09 o
   9  -2  10         30.60         31.87         5.05 o
  10  -2  10          3.75          7.35         5.06 o
  11  -2  10         30.96         35.44         5.67 o
 -11  -1  10         76.83         84.50         4.52 o
 -10  -1  10         99.47         94.50         3.44 o
  -9  -1  10         10.15          8.40         1.85 o
  -8  -1  10         46.09         44.78         2.32 o
  -7  -1  10        118.39        102.55         2.91 o
  -6  -1  10         19.98         13.95         1.77 o
  -5  -1  10         18.10         16.85         0.98 o
  -4  -1  10        114.42        123.88         1.96 o
  -3  -1  10         13.98         13.56         0.98 o
  -2  -1  10        121.45        140.91         1.96 o
  -1  -1  10        163.76        201.80         3.09 o
   0  -1  10         14.69         12.32         1.12 o
   1  -1  10        879.16        955.95         8.36 o
   2  -1  10          5.16          6.11         1.71 o
   3  -1  10         63.98         70.02         2.58 o
   4  -1  10          2.19          2.76         1.40 o
   5  -1  10          3.82          5.25         1.78 o
   6  -1  10         13.35         14.49         3.50 o
   7  -1  10         35.39         26.02         4.16 o
   8  -1  10         85.44         83.51         5.56 o
   9  -1  10         46.29         47.35         5.16 o
  10  -1  10         73.41         76.88         6.88 o
  11  -1  10          0.21         -0.20         4.91 o
 -11   0  10         96.11        109.16         4.40 o
 -10   0  10          0.42          0.91         2.05 o
  -9   0  10         20.27         18.84         2.08 o
  -8   0  10         69.49         65.67         5.19 o
  -7   0  10         13.02         12.44         1.72 o
  -6   0  10          6.46          4.58         1.27 o
  -5   0  10         25.52         27.12         1.33 o
  -4   0  10        212.83        228.02         3.46 o
  -3   0  10         39.80         42.25         1.25 o
  -2   0  10         27.76         28.39         1.09 o
  -1   0  10         84.71         99.60         2.01 o
   0   0  10         86.59         97.87         2.18 o
   1   0  10        358.78        414.81         4.12 o
   2   0  10        131.55        133.48         3.00 o
   3   0  10       1167.88       1263.28        10.73 o
   4   0  10        138.51        153.51         3.13 o
   5   0  10         25.81         27.81         1.86 o
   6   0  10        403.44        385.10         5.24 o
   7   0  10          3.04          3.34         3.72 o
   8   0  10         79.65         74.86         6.18 o
   9   0  10         14.12         15.39         4.47 o
  10   0  10         10.82         10.61         5.09 o
  11   0  10          0.09         -3.57         4.72 o
  12   0  10         10.73         11.92         8.39 o
 -11   1  10          2.06          5.32         2.40 o
 -10   1  10          0.00         -0.87         2.07 o
  -9   1  10          5.23          7.00         2.07 o
  -8   1  10         31.28         24.66         2.80 o
  -7   1  10         52.89         55.17         2.12 o
  -6   1  10          7.54          5.39         1.60 o
  -5   1  10        431.81        435.48         5.06 o
  -4   1  10         29.59         28.41         1.40 o
  -3   1  10         69.97         65.68         1.47 o
  -2   1  10          7.34          5.43         0.90 o
  -1   1  10        251.89        237.72         2.90 o
   0   1  10          2.05          2.26         1.16 o
   1   1  10       1336.81       1419.76        12.58 o
   2   1  10        115.86        116.88         2.68 o
   3   1  10        318.06        333.57         4.49 o
   4   1  10          6.38          5.59         1.50 o
   5   1  10          3.39          1.57         1.45 o
   6   1  10       1454.64       1427.79        13.98 o
   7   1  10          0.18          2.06         3.31 o
   8   1  10        208.94        209.12         7.21 o
   9   1  10        108.35        102.23         6.70 o
  10   1  10          0.25          0.93         5.19 o
  11   1  10          2.73         -4.32         4.32 o
  12   1  10          0.32         -5.27         5.27 o
 -11   2  10          1.24          0.43         3.06 o
 -10   2  10          7.01          7.65         2.36 o
  -9   2  10          0.11         -2.03         2.03 o
  -8   2  10        301.31        288.43         5.20 o
  -7   2  10          0.45          0.01         1.25 o
  -6   2  10       1014.74       1022.46         9.25 o
  -5   2  10         15.02         11.56         1.20 o
  -4   2  10          1.70          1.57         0.97 o
  -3   2  10          1.24         -0.02         1.05 o
  -2   2  10        264.99        272.72         3.46 o
  -1   2  10          0.13          0.12         1.12 o
   0   2  10        478.33        497.61         5.36 o
   1   2  10          3.72          4.25         1.25 o
   2   2  10         17.30         19.75         1.50 o
   3   2  10          0.06          0.07         1.27 o
   4   2  10          0.01         -0.92         1.23 o
   5   2  10          3.25          2.51         1.20 o
   6   2  10       3033.72       3042.87        26.06 o
   7   2  10          3.91          1.94         2.50 o
   8   2  10       1128.74       1079.06        16.12 o
   9   2  10          0.51          0.54         3.90 o
  10   2  10         11.76         13.80         4.50 o
  11   2  10         25.28         28.31         5.12 o
  12   2  10          1.90         -3.27         4.83 o
 -11   3  10          0.26         -2.33         3.86 o
 -10   3  10          1.29          1.26         5.08 o
  -9   3  10          4.31          5.02         2.07 o
  -8   3  10         99.37         95.12         3.23 o
  -7   3  10          0.39          2.67         1.86 o
  -6   3  10         70.65         58.76         2.27 o
  -5   3  10        689.02        687.13         7.10 o
  -4   3  10        775.50        752.75         7.49 o
  -3   3  10        178.61        168.25         2.76 o
  -2   3  10         50.98         55.76         1.93 o
  -1   3  10        129.79        122.71         2.62 o
   0   3  10         85.90         79.56         2.44 o
   1   3  10         15.74         16.41         1.41 o
   2   3  10        262.54        255.96         3.76 o
   3   3  10         70.43         67.52         2.14 o
   4   3  10          5.22          2.08         1.04 o
   5   3  10        146.92        148.43         3.45 o
   6   3  10         29.87         24.79         2.38 o
   7   3  10        510.81        516.82        10.59 o
   8   3  10        110.18        115.22         6.87 o
   9   3  10        146.53        135.19         6.26 o
  10   3  10         28.71         20.34         7.50 o
  11   3  10        294.94        283.43        14.77 o
  12   3  10          9.12          6.42         5.01 o
 -11   4  10         82.15         81.81         6.40 o
 -10   4  10         87.00         96.57         7.06 o
  -9   4  10          0.06          0.22         2.53 o
  -8   4  10         23.37         21.20         2.33 o
  -7   4  10          0.62          0.90         1.86 o
  -6   4  10        635.76        610.72         9.51 o
  -5   4  10         35.59         35.93         2.02 o
  -4   4  10         16.14         13.19         1.66 o
  -3   4  10       1019.32       1000.90         9.58 o
  -2   4  10        170.33        159.22         3.05 o
  -1   4  10         62.49         63.91         3.34 o
   0   4  10        247.62        238.58         3.56 o
   1   4  10        717.93        704.22         6.61 o
   2   4  10       1031.55       1026.33         8.86 o
   3   4  10         50.94         47.90         1.91 o
   4   4  10        364.59        379.85         5.04 o
   5   4  10         18.48         18.61         1.99 o
   6   4  10         39.58         33.85         2.20 o
   7   4  10        345.60        321.46         7.78 o
   8   4  10         98.37         81.04         4.33 o
   9   4  10        143.39        147.57         7.80 o
  10   4  10         66.35         79.69         5.60 o
  11   4  10         17.76         20.99         4.83 o
  12   4  10        105.13        115.78         6.96 o
 -10   5  10          0.05         -1.06         3.32 o
  -9   5  10          6.36          4.77         2.89 o
  -8   5  10         19.93         19.67         3.03 o
  -7   5  10         19.87         11.11         2.25 o
  -6   5  10         18.19         20.30         2.25 o
  -5   5  10         17.83         15.00         2.12 o
  -4   5  10          2.36          2.84         1.98 o
  -3   5  10        129.82        121.85         3.57 o
  -2   5  10        167.06        161.32         3.78 o
  -1   5  10        149.42        164.96         3.26 o
   0   5  10          6.14          4.84         1.26 o
   1   5  10        242.61        237.93         4.67 o
   2   5  10          2.30          3.67         1.24 o
   3   5  10       1032.97       1028.15        10.07 o
   4   5  10          0.45         -0.43         1.41 o
   5   5  10         30.76         24.76         2.03 o
   6   5  10         16.59         10.79         2.21 o
   7   5  10        190.00        200.06         7.51 o
   8   5  10         22.12         17.86         9.93 o
   9   5  10         15.11          2.39         4.52 o
  10   5  10        100.21         95.65        12.36 o
  11   5  10         12.83         11.20         6.41 o
  12   5  10         10.73          9.12         4.83 o
 -10   6  10        193.94        222.67         9.44 o
  -9   6  10          3.04          6.25         3.98 o
  -8   6  10        157.20        172.46         6.75 o
  -7   6  10         32.07         31.22         3.18 o
  -6   6  10         78.25         66.40         3.90 o
  -5   6  10         13.86          7.53         2.28 o
  -4   6  10         19.58         18.54         2.36 o
  -3   6  10        528.02        516.45         7.20 o
  -2   6  10         20.79         17.13         2.12 o
  -1   6  10         47.71         51.39         2.16 o
   0   6  10          8.05         10.93         2.59 o
   1   6  10          4.71          3.23         1.35 o
   2   6  10        688.36        645.56        11.22 o
   3   6  10          1.66          0.60         1.40 o
   4   6  10         80.43         72.42         2.92 o
   5   6  10          4.23          4.50         2.00 o
   6   6  10         49.62         33.68         3.42 o
   7   6  10         14.32         25.32         5.14 o
   8   6  10        139.78        114.62         8.39 o
   9   6  10         31.92         26.99         5.31 o
  10   6  10         56.21         45.39         6.22 o
  11   6  10          0.54          2.21         5.62 o
  -9   7  10         28.60         32.56         4.86 o
  -8   7  10        173.19        187.56         7.90 o
  -7   7  10          7.87         11.49        10.59 o
  -6   7  10          2.71          5.04         3.60 o
  -5   7  10         36.67         50.75         3.77 o
  -4   7  10         10.51          6.12         2.78 o
  -3   7  10         61.83         86.00         3.41 o
  -2   7  10          0.16         -0.64         3.57 o
  -1   7  10         57.80         61.35         2.45 o
   0   7  10        256.68        231.76         4.23 o
   1   7  10        502.19        499.95         6.28 o
   2   7  10        154.30        155.46         4.57 o
   3   7  10        715.64        690.36         7.88 o
   4   7  10         25.60         24.84         2.45 o
   5   7  10         21.10         18.26         4.20 o
   6   7  10        131.05        139.20         6.07 o
   7   7  10         29.41         26.00         3.53 o
   8   7  10         11.11          6.64         7.28 o
   9   7  10         26.19         20.70        11.70 o
  10   7  10          0.48         -4.64         4.99 o
  11   7  10         56.03         75.13        13.91 o
  -9   8  10        100.65         99.32        10.59 o
  -8   8  10         24.71         25.99         5.93 o
  -7   8  10         32.99         43.80         9.49 o
  -6   8  10        101.15         81.20         9.49 o
  -5   8  10          2.75          8.14         4.34 o
  -4   8  10         18.53         20.02         4.52 o
  -3   8  10          0.00          0.48         3.71 o
  -2   8  10          0.92          9.03         2.78 o
  -1   8  10        234.41        202.34         6.52 o
   0   8  10        166.94        113.67        17.00 o
   1   8  10         79.90         69.70         3.69 o
   2   8  10          0.00          2.69         2.42 o
   3   8  10        267.17        262.75        12.88 o
   4   8  10         33.39         22.75         3.21 o
   5   8  10          9.85         10.05         2.98 o
   6   8  10         70.74         60.59         5.62 o
   7   8  10          0.59         -3.82        10.82 o
   8   8  10         52.52         49.68         6.08 o
   9   8  10         25.74         31.18         9.71 o
  10   8  10          1.10          3.65         5.74 o
  -8   9  10         37.32         46.12         6.71 o
  -7   9  10        127.36        135.29         8.12 o
  -6   9  10          0.01         -3.18         7.95 o
  -5   9  10         16.66         19.41         4.99 o
  -4   9  10          0.33          6.00         5.30 o
  -3   9  10          1.13         -4.21         4.21 o
  -2   9  10          0.03         -0.85         4.02 o
  -1   9  10         99.45        105.38         6.24 o
   0   9  10         46.60         29.23         4.65 o
   1   9  10        393.77        406.95        10.29 o
   2   9  10         19.40         14.72         3.63 o
   3   9  10        177.48        187.06        16.33 o
   4   9  10        228.11        222.39         8.83 o
   5   9  10        140.35        124.87         7.02 o
   6   9  10         25.89         26.31         5.31 o
   7   9  10          1.12         -3.09         6.18 o
   8   9  10         39.96         32.25         5.77 o
   9   9  10         52.31         46.19         6.39 o
  10   9  10          0.14         11.04         6.18 o
  -7  10  10          8.70          2.53         5.59 o
  -6  10  10          0.83          8.25         5.46 o
  -5  10  10         93.70        105.93         7.49 o
  -4  10  10         46.21         62.77         6.22 o
  -3  10  10         20.54         20.96         5.30 o
  -2  10  10          7.09          3.50         4.65 o
  -1  10  10         15.77         13.40        11.48 o
   0  10  10          2.05         -0.49         4.14 o
   1  10  10         19.28         23.08         4.65 o
   2  10  10          2.99         -0.71         3.44 o
   3  10  10          3.82          4.19         7.73 o
   4  10  10        239.99        246.95         9.20 o
   5  10  10        121.71        120.69         7.33 o
   6  10  10        403.88        421.50        11.70 o
   7  10  10         26.18         26.15         5.77 o
   8  10  10         52.29         62.47        15.23 o
   9  10  10         25.28         22.07         5.93 o
  -5  11  10         18.99         27.92         6.24 o
  -4  11  10         48.57         56.64         6.71 o
  -3  11  10        140.71        132.77        10.15 o
  -2  11  10          6.45          5.90         4.97 o
  -1  11  10          0.00          1.99         7.06 o
   0  11  10         97.94        102.41         6.98 o
   1  11  10         24.79         30.92         5.28 o
   2  11  10         15.21         20.45         8.60 o
   3  11  10         19.02         22.18         5.46 o
   4  11  10         26.57         27.73         5.62 o
   5  11  10          5.93          4.64         4.99 o
   6  11  10          3.56          5.71         5.46 o
   7  11  10         38.75         46.69         6.39 o
   8  11  10          0.00          4.19         5.62 o
  -4  12  10         38.08         39.29         9.27 o
  -3  12  10         39.37         59.21         9.49 o
  -2  12  10         10.52          7.33         5.59 o
  -1  12  10         20.62         20.48         7.06 o
   0  12  10          9.71          3.41         5.09 o
   1  12  10         12.25         16.22         5.40 o
   2  12  10          2.46         -4.06         4.06 o
   3  12  10         88.88         98.67         7.49 o
   4  12  10         16.06          6.62         5.62 o
   5  12  10          0.63          2.94         5.46 o
   6  12  10          5.17          0.88         5.62 o
  -1  13  10         17.00         33.99         8.83 o
   0  13  10        182.85        195.07         9.49 o
   1  13  10          0.27         -1.23         4.27 o
   2  13  10          1.80          2.43         4.35 o
   3  13  10         20.01         20.98         6.39 o
  -4  -9  11          0.89         -2.44         2.64 o
  -3  -9  11          7.85          3.75         2.81 o
  -2  -9  11          4.17          3.90         2.95 o
  -1  -9  11         10.31          6.62         4.41 o
   0  -9  11          0.72         -4.41         4.41 o
   1  -9  11          1.84          6.18         4.86 o
   2  -9  11         61.02         58.71         7.06 o
   3  -9  11          1.83          7.50         6.62 o
  -6  -8  11         97.63         97.08         3.69 o
  -5  -8  11          7.53          6.40         2.50 o
  -4  -8  11          4.42          3.31         2.50 o
  -3  -8  11          1.68         -1.10         2.50 o
  -2  -8  11          0.86          0.26         2.64 o
  -1  -8  11          9.43          6.46         2.95 o
   0  -8  11         10.82          3.53         3.97 o
   1  -8  11         16.25         11.14         3.27 o
   2  -8  11          0.00         -0.56         3.00 o
   3  -8  11         41.76         45.72         6.18 o
   4  -8  11         36.22         37.96         6.36 o
   5  -8  11        177.90        187.96         9.65 o
  -8  -7  11          0.70          0.07         2.10 o
  -7  -7  11         42.37         43.25         2.39 o
  -6  -7  11         11.13         11.48         1.98 o
  -5  -7  11        160.05        166.46         4.86 o
  -4  -7  11          0.26         -1.46         2.01 o
  -3  -7  11        178.47        179.67         5.14 o
  -2  -7  11         42.27         35.92         5.30 o
  -1  -7  11         47.64         43.73         3.43 o
   0  -7  11         30.39         28.31         3.21 o
   1  -7  11         28.71         25.86         3.11 o
   2  -7  11         15.15         16.07         3.09 o
   3  -7  11         15.07         16.27         3.25 o
   4  -7  11          1.03         -4.65         4.65 o
   5  -7  11          0.59         -4.09         5.20 o
   6  -7  11          0.40          6.42         5.80 o
   7  -7  11         12.86         19.86         8.39 o
  -9  -6  11          1.34          1.70         1.52 o
  -8  -6  11         73.61         79.81         2.52 o
  -7  -6  11          0.09         -0.39         2.80 o
  -6  -6  11          0.59          0.03         1.49 o
  -5  -6  11          1.33         -1.49         1.49 o
  -4  -6  11         43.78         28.52         2.19 o
  -3  -6  11         22.25         13.74         2.19 o
  -2  -6  11         44.25         38.64         2.81 o
  -1  -6  11         12.94         11.47         2.26 o
   0  -6  11          0.46         -1.64         1.75 o
   1  -6  11        118.63        117.97         4.78 o
   2  -6  11          3.59          2.50         2.25 o
   3  -6  11         14.32         11.68         3.28 o
   4  -6  11         10.06          8.66         4.88 o
   5  -6  11         34.54         35.04         4.87 o
   6  -6  11          6.09          2.46         5.16 o
   7  -6  11         88.52         79.80         6.30 o
   8  -6  11          8.67          8.49         5.45 o
  -9  -5  11         54.18         60.58         2.42 o
  -8  -5  11         24.14         18.10         6.18 o
  -7  -5  11         18.87         16.77         6.18 o
  -6  -5  11          0.18         -1.20         1.32 o
  -5  -5  11         84.43         75.09         3.01 o
  -4  -5  11          0.12         -0.44         1.56 o
  -3  -5  11          1.27          1.40         1.70 o
  -2  -5  11         41.70         43.06         2.40 o
  -1  -5  11          0.91          2.68         1.86 o
   0  -5  11          5.77          6.17         1.66 o
   1  -5  11         10.61          9.21         1.89 o
   2  -5  11         27.76         23.79         2.24 o
   3  -5  11         76.98         71.54         3.49 o
   4  -5  11          3.19          5.19         3.47 o
   5  -5  11         61.47         66.86         6.40 o
   6  -5  11         31.59         30.34         4.80 o
   7  -5  11         15.68         11.92         4.72 o
   8  -5  11         48.43         54.52         5.91 o
   9  -5  11         51.58         53.04         6.26 o
 -10  -4  11         11.00          8.40         2.49 o
  -9  -4  11         46.95         48.64         4.45 o
  -8  -4  11          3.16          8.83         5.74 o
  -7  -4  11          6.23         12.36         5.74 o
  -6  -4  11          1.22          5.30         4.86 o
  -5  -4  11        881.59        838.29        21.63 o
  -4  -4  11          0.01          0.00         1.25 o
  -3  -4  11        117.49        117.93         2.93 o
  -2  -4  11        568.87        551.61         7.43 o
  -1  -4  11         13.20         17.95         2.44 o
   0  -4  11        192.66        189.98         3.15 o
   1  -4  11          4.89          6.95         1.76 o
   2  -4  11         50.93         50.79         2.49 o
   3  -4  11        335.51        342.85         5.53 o
   4  -4  11          8.14         10.27         2.71 o
   5  -4  11        383.19        403.94         8.92 o
   6  -4  11         38.44         35.71         4.72 o
   7  -4  11         66.30         62.19         5.52 o
   8  -4  11          1.50          6.48         5.65 o
   9  -4  11         25.28         23.85         5.42 o
 -10  -3  11          9.62          7.26         1.91 o
  -9  -3  11         30.47         23.81         1.80 o
  -8  -3  11         26.39         28.58         1.51 o
  -7  -3  11          3.36          2.21         4.86 o
  -6  -3  11          0.06         -4.41         4.41 o
  -5  -3  11         10.33          8.83         4.41 o
  -4  -3  11         16.13         13.68         1.32 o
  -3  -3  11          9.62         10.19         1.28 o
  -2  -3  11       1067.54       1055.22        12.11 o
  -1  -3  11          2.77          2.04         1.51 o
   0  -3  11       4067.19       3986.97        29.92 o
   1  -3  11         48.13         48.38         2.00 o
   2  -3  11       1142.68       1172.41        11.48 o
   3  -3  11         80.06         74.54         2.82 o
   4  -3  11         47.53         40.41         2.60 o
   5  -3  11         12.19          6.32         2.87 o
   6  -3  11         37.11         36.44         4.53 o
   7  -3  11          6.84          3.23         4.21 o
   8  -3  11         81.88         83.35        11.11 o
   9  -3  11         76.12         67.28         6.15 o
  10  -3  11          2.97         -1.32         6.97 o
 -11  -2  11         24.01         23.53         2.61 o
 -10  -2  11         10.42         10.18         2.06 o
  -9  -2  11          1.36         -0.21         1.61 o
  -8  -2  11          2.57          4.43         2.49 o
  -7  -2  11         25.16         20.97         1.51 o
  -6  -2  11        150.39        114.77         8.39 o
  -5  -2  11          6.29          7.95         4.41 o
  -4  -2  11         94.31         84.59         2.27 o
  -3  -2  11        272.60        265.44         3.83 o
  -2  -2  11         25.06         23.59         2.54 o
  -1  -2  11        237.11        235.34         2.94 o
   0  -2  11          1.58          2.12         1.11 o
   1  -2  11       2096.96       2088.70        20.96 o
   2  -2  11          1.52          1.90         1.61 o
   3  -2  11        181.74        170.77         3.87 o
   4  -2  11         46.30         51.73         2.64 o
   5  -2  11        237.68        248.60         6.45 o
   6  -2  11         11.54          8.46         3.73 o
   7  -2  11          3.25          0.26         4.43 o
   8  -2  11          0.13          0.27         6.31 o
   9  -2  11         39.79         43.59         5.52 o
  10  -2  11         59.60         57.09         6.01 o
  11  -2  11         19.69          8.83         8.39 o
 -11  -1  11          0.00          0.19         2.29 o
 -10  -1  11          9.45         11.67         2.97 o
  -9  -1  11          7.35          6.82         2.02 o
  -8  -1  11         28.91         34.32         2.06 o
  -7  -1  11          6.74          8.80         2.49 o
  -6  -1  11         55.05         61.87         4.28 o
  -5  -1  11        157.92        149.60         2.48 o
  -4  -1  11         74.93         79.37         1.96 o
  -3  -1  11        214.67        227.18         3.52 o
  -2  -1  11         20.51         28.26         1.14 o
  -1  -1  11          7.04          7.25         0.94 o
   0  -1  11         70.18         70.73         2.00 o
   1  -1  11        149.04        160.96         3.39 o
   2  -1  11         62.41         65.44         2.40 o
   3  -1  11         42.70         49.80         2.34 o
   4  -1  11        126.80        127.56         3.61 o
   5  -1  11          1.93          1.30         2.07 o
   6  -1  11        290.02        275.23         6.13 o
   7  -1  11         70.63         67.72         6.29 o
   8  -1  11         94.38        104.94         6.04 o
   9  -1  11         18.28         23.79         4.87 o
  10  -1  11          1.95         -0.19         4.79 o
  11  -1  11         35.26         40.31         8.67 o
 -11   0  11          8.50          7.80         2.45 o
 -10   0  11         27.08         30.45         2.57 o
  -9   0  11         49.35         49.03         2.82 o
  -8   0  11          2.45          2.49         2.64 o
  -7   0  11         10.37          7.39         1.75 o
  -6   0  11          1.86          0.34         1.34 o
  -5   0  11         56.11         55.25         3.00 o
  -4   0  11         68.56         72.26         2.17 o
  -3   0  11        150.62        158.53         4.64 o
  -2   0  11        104.26        131.44         2.34 o
  -1   0  11          1.24          3.31         0.97 o
   0   0  11          1.06          4.40         1.15 o
   1   0  11        749.94        854.58         7.08 o
   2   0  11         79.90         87.00         2.76 o
   3   0  11        503.47        554.70         7.48 o
   4   0  11         54.86         56.87         2.13 o
   5   0  11        285.93        282.01         4.40 o
   6   0  11         15.20         18.65         2.75 o
   7   0  11         24.00         20.41         4.03 o
   8   0  11          3.17         -0.86         3.88 o
   9   0  11          0.03          0.36         4.24 o
  10   0  11         60.00         59.15         5.75 o
  11   0  11         48.86         54.68         6.54 o
 -11   1  11         28.27         26.61         2.84 o
 -10   1  11          5.03          5.33         2.30 o
  -9   1  11         37.85         34.84         2.45 o
  -8   1  11        127.61        118.13         4.37 o
  -7   1  11          9.46          7.73         2.19 o
  -6   1  11         90.61         88.57         3.00 o
  -5   1  11          0.76          2.63         1.18 o
  -4   1  11         27.36         23.47         1.65 o
  -3   1  11        124.48        125.77         2.26 o
  -2   1  11          4.77          4.27         1.25 o
  -1   1  11         10.99         11.12         1.28 o
   0   1  11        532.65        544.03         5.70 o
   1   1  11         25.24         27.43         1.59 o
   2   1  11        907.26        957.72        10.34 o
   3   1  11         58.69         65.19         2.22 o
   4   1  11        331.24        335.27         4.81 o
   5   1  11        221.14        207.47         3.75 o
   6   1  11        146.67        160.29         4.14 o
   7   1  11        453.13        426.11        12.77 o
   8   1  11          3.57          1.59         3.97 o
   9   1  11         13.10         16.98         4.41 o
  10   1  11         20.42         14.28         4.83 o
  11   1  11          6.06          6.61         4.83 o
 -11   2  11         30.95         29.15         5.96 o
 -10   2  11          2.50          3.62         2.70 o
  -9   2  11          0.00          3.25         2.40 o
  -8   2  11        207.04        202.62         6.55 o
  -7   2  11         56.02         49.62         2.69 o
  -6   2  11          2.31          1.15         1.91 o
  -5   2  11        945.03        982.62         8.82 o
  -4   2  11         80.60         78.37         2.52 o
  -3   2  11         53.53         38.64         1.74 o
  -2   2  11          2.74          6.37         1.26 o
  -1   2  11        583.33        601.02         6.05 o
   0   2  11          3.83          3.93         1.50 o
   1   2  11        160.54        158.48         3.40 o
   2   2  11         12.14          8.66         1.36 o
   3   2  11          0.67         -0.94         1.29 o
   4   2  11          3.11         -1.45         1.45 o
   5   2  11        356.09        336.36         5.01 o
   6   2  11        451.54        460.17         8.38 o
   7   2  11        427.53        405.76         9.28 o
   8   2  11        231.39        223.28        10.01 o
   9   2  11        133.13        110.41         6.08 o
  10   2  11         28.98         24.21         4.83 o
  11   2  11         85.62         85.01         7.66 o
  12   2  11          1.27         -4.81         7.95 o
 -11   3  11          3.71          0.15         3.80 o
 -10   3  11          0.00          0.52         3.80 o
  -9   3  11          0.06         -2.56         2.56 o
  -8   3  11        359.55        357.32         5.58 o
  -7   3  11         10.26          8.05         1.88 o
  -6   3  11       2416.66       2399.91        24.98 o
  -5   3  11         15.81         17.23         1.68 o
  -4   3  11       1607.38       1573.76        13.81 o
  -3   3  11         10.98         13.17         1.42 o
  -2   3  11         64.29         59.71         2.00 o
  -1   3  11          2.23          3.81         1.32 o
   0   3  11       1328.26       1278.06        11.63 o
   1   3  11          0.63         -0.40         1.27 o
   2   3  11        363.24        355.60         4.64 o
   3   3  11         19.49         20.52         1.88 o
   4   3  11        596.53        615.88         6.98 o
   5   3  11          9.63          4.41         2.24 o
   6   3  11        390.83        337.95         5.19 o
   7   3  11        123.99        113.38         6.56 o
   8   3  11          0.02          1.32         4.68 o
   9   3  11         17.52          8.93         4.16 o
  10   3  11         11.12         13.72         5.94 o
  11   3  11         35.27         36.76         5.75 o
  12   3  11        112.36        102.65         6.84 o
 -10   4  11        104.69        134.86        11.48 o
  -9   4  11          0.05          1.32         2.82 o
  -8   4  11          4.41          4.26         2.06 o
  -7   4  11        151.14        149.35         4.21 o
  -6   4  11         84.98         84.18         3.24 o
  -5   4  11          0.07         -0.29         1.83 o
  -4   4  11        154.76        162.28         3.69 o
  -3   4  11         70.65         65.64         2.39 o
  -2   4  11        346.90        362.19         4.72 o
  -1   4  11       1166.25       1185.80        12.29 o
   0   4  11        158.17        157.68         3.59 o
   1   4  11         31.02         33.84         1.75 o
   2   4  11        216.34        216.65         3.69 o
   3   4  11        141.05        134.62         3.24 o
   4   4  11        145.15        146.03         3.41 o
   5   4  11        146.63        134.97         3.41 o
   6   4  11         62.89         54.78         3.63 o
   7   4  11        183.81        169.66         7.64 o
   8   4  11        239.18        233.67        15.67 o
   9   4  11         36.38         35.43         5.59 o
  10   4  11          0.67          5.59         4.33 o
  11   4  11          0.07          2.81         4.57 o
  12   4  11         66.83         72.84        11.04 o
 -10   5  11        173.57        184.33         8.59 o
  -9   5  11         61.02         70.25         4.33 o
  -8   5  11         78.35         82.13         3.82 o
  -7   5  11         24.80         27.33         2.62 o
  -6   5  11        213.05        203.48         4.73 o
  -5   5  11         20.37         16.23         2.58 o
  -4   5  11        257.41        236.84         4.71 o
  -3   5  11          2.45          1.16         1.76 o
  -2   5  11        654.96        596.48         7.59 o
  -1   5  11        169.84        173.49         3.88 o
   0   5  11        445.36        409.98         5.17 o
   1   5  11        279.03        266.50         4.47 o
   2   5  11       1150.73       1136.69        10.91 o
   3   5  11        196.78        195.66         3.74 o
   4   5  11        113.10        112.80         3.31 o
   5   5  11          0.13         -1.14         1.66 o
   6   5  11          9.26          7.17         2.93 o
   7   5  11        158.28        156.27         7.64 o
   8   5  11          5.78         10.78         4.83 o
   9   5  11        235.90        242.48         9.35 o
  10   5  11          0.05          7.63         5.46 o
  11   5  11         69.06         69.04         6.81 o
 -10   6  11          0.34         -5.30         8.83 o
  -9   6  11          0.52          4.40         4.01 o
  -8   6  11          2.93          2.76         3.18 o
  -7   6  11          1.55          7.10         2.99 o
  -6   6  11          4.78          3.66         2.73 o
  -5   6  11         16.16         18.81         2.47 o
  -4   6  11        233.85        227.04         4.95 o
  -3   6  11         54.18         38.61         2.54 o
  -2   6  11         62.95         51.23         2.70 o
  -1   6  11        688.65        677.38         7.46 o
   0   6  11          4.71          6.95         1.60 o
   1   6  11         59.07         65.84         3.38 o
   2   6  11         19.18         20.54         1.72 o
   3   6  11       1448.59       1425.76        13.47 o
   4   6  11         72.72         76.33         2.86 o
   5   6  11        977.51        914.45        13.79 o
   6   6  11          4.86          1.05         2.70 o
   7   6  11         78.94         86.74        11.48 o
   8   6  11          8.90          2.27         9.05 o
   9   6  11          2.51          2.96         5.14 o
  10   6  11          4.74          0.99         5.28 o
  11   6  11          0.18          0.97         5.77 o
  -9   7  11          0.26         -6.40         6.40 o
  -8   7  11         40.77         53.94         5.91 o
  -7   7  11         34.78         32.13         4.99 o
  -6   7  11          1.93          3.36         2.99 o
  -5   7  11          4.06          5.11         2.89 o
  -4   7  11          3.81          2.74         2.78 o
  -3   7  11         21.31         12.23         2.92 o
  -2   7  11          0.60          1.42         2.12 o
  -1   7  11         67.54         54.09         3.89 o
   0   7  11         61.53         60.61         2.51 o
   1   7  11         70.38         75.04         2.71 o
   2   7  11       1682.61       1645.31        15.48 o
   3   7  11          3.30          2.79         2.66 o
   4   7  11        771.84        743.59        11.60 o
   5   7  11         57.01         54.92         6.93 o
   6   7  11         62.88         61.66        15.23 o
   7   7  11          0.64         -0.44         4.37 o
   8   7  11         17.83         16.00         5.14 o
   9   7  11         18.01         11.83         5.14 o
  10   7  11         73.19         76.12         7.02 o
  11   7  11         59.82         64.00         7.02 o
  -8   8  11         25.66         16.55         5.62 o
  -7   8  11          2.05         -4.68         4.68 o
  -6   8  11          0.01         -3.01         4.52 o
  -5   8  11         31.39         16.80         4.65 o
  -4   8  11          4.86          9.76         4.34 o
  -3   8  11         27.51          4.19         5.08 o
  -2   8  11          4.64          9.93         4.19 o
  -1   8  11        314.29        264.68        11.26 o
   0   8  11         82.99         92.67         6.18 o
   1   8  11         44.98         45.22         4.83 o
   2   8  11        113.27        103.70         5.82 o
   3   8  11        123.63        125.71        12.58 o
   4   8  11         37.47         30.24         4.99 o
   5   8  11         15.10         16.69         4.83 o
   6   8  11        151.59        148.87         7.49 o
   7   8  11        391.64        372.56        10.77 o
   8   8  11        124.77        124.91        10.15 o
   9   8  11         38.27         42.16         6.24 o
  10   8  11         13.96         12.80         5.93 o
  -7   9  11         99.43        119.21         7.64 o
  -6   9  11          5.45         12.02         5.28 o
  -5   9  11          2.11          7.08         6.40 o
  -4   9  11         14.52         11.09         5.08 o
  -3   9  11          3.30          3.09         4.37 o
  -2   9  11         12.96         17.81         4.52 o
  -1   9  11         66.51         61.96         7.95 o
   0   9  11         36.81         20.30         4.52 o
   1   9  11        275.00        239.70         8.41 o
   2   9  11        143.49        117.21        10.25 o
   3   9  11        122.79        111.27         6.71 o
   4   9  11        215.61        225.11        18.54 o
   5   9  11         79.86         74.45        10.82 o
   6   9  11        131.99        147.25         8.10 o
   7   9  11         23.14         33.40         5.62 o
   8   9  11          0.26         -1.88         4.97 o
   9   9  11         40.71         51.27         6.39 o
  10   9  11         10.35          3.53         7.95 o
  -6  10  11          9.93          8.78         6.40 o
  -5  10  11         41.24         32.20         5.77 o
  -4  10  11         30.79         30.06         6.40 o
  -3  10  11          8.84          9.08         4.97 o
  -2  10  11         49.63         46.22         7.06 o
  -1  10  11         34.56         39.75         5.28 o
   0  10  11          0.79         -3.48         4.14 o
   1  10  11          3.58         -0.69         4.21 o
   2  10  11          5.39          7.45         3.63 o
   3  10  11         29.18         23.63         9.49 o
   4  10  11        394.48        375.18        10.93 o
   5  10  11          0.70          2.65         4.99 o
   6  10  11        554.09        580.81        25.38 o
   7  10  11         41.93         55.17        15.45 o
   8  10  11         58.45         56.37        10.37 o
   9  10  11         19.14          5.74         7.50 o
  -5  11  11          6.09          8.17         5.62 o
  -4  11  11          8.84          7.84         5.46 o
  -3  11  11         40.85         39.94         6.03 o
  -2  11  11          0.05         -4.81         4.97 o
  -1  11  11          0.74          3.56         4.97 o
   0  11  11         56.63         63.87         6.22 o
   1  11  11          8.50         16.71         4.97 o
   2  11  11         33.82         29.04         4.38 o
   3  11  11         13.44         15.01         5.46 o
   4  11  11         10.80         18.01         5.46 o
   5  11  11          8.59          7.43         5.77 o
   6  11  11        158.66        179.40         9.20 o
   7  11  11         18.41          9.97         7.73 o
   8  11  11         46.09         58.71         9.71 o
  -3  12  11          0.41         -0.81         5.72 o
  -2  12  11         44.03         43.04         6.35 o
  -1  12  11         13.78         18.96         5.72 o
   0  12  11         87.88         86.47         6.98 o
   1  12  11         90.23        107.93         7.47 o
   2  12  11        137.69        126.45         6.43 o
   3  12  11          3.61         -4.19         5.31 o
   4  12  11         23.28         27.07         6.24 o
   5  12  11         62.04         70.38         7.33 o
   6  12  11          2.22          3.97         5.93 o
   0  13  11          0.02          3.51        14.13 o
   1  13  11          7.90          8.31         4.98 o
   2  13  11         14.01          8.76         4.79 o
   3  13  11          8.22         15.01         8.83 o
  -3  -9  12          2.05          0.09         2.95 o
  -2  -9  12         24.16         27.37         4.86 o
  -1  -9  12         28.63         33.99         5.30 o
   0  -9  12         20.21         26.49         5.30 o
   1  -9  12          7.95         13.24         5.30 o
  -5  -8  12          2.81          1.32         2.50 o
  -4  -8  12         17.94         25.81         2.95 o
  -3  -8  12         16.32         15.26         2.95 o
  -2  -8  12          0.86          4.81         2.76 o
  -1  -8  12         10.96         10.22         2.95 o
   0  -8  12          1.48          1.77         3.97 o
   1  -8  12         24.07         19.51         3.43 o
   2  -8  12         12.41         12.69         3.71 o
   3  -8  12         16.22         13.41         5.47 o
   4  -8  12        175.36        190.89         9.71 o
  -7  -7  12         91.96         93.40         3.08 o
  -6  -7  12          1.10          0.00         3.53 o
  -5  -7  12         66.51         69.15         3.58 o
  -4  -7  12          8.95         12.57         2.33 o
  -3  -7  12          4.43         -2.12         4.64 o
  -2  -7  12          5.71          8.44         2.64 o
  -1  -7  12          3.86          4.64         5.08 o
   0  -7  12         24.59         24.45         3.27 o
   1  -7  12          1.43         -1.95         2.95 o
   2  -7  12          0.01          1.40         2.87 o
   3  -7  12          0.78         -1.22         4.56 o
   4  -7  12          2.29          5.69         9.05 o
   5  -7  12          4.38          2.21         7.95 o
   6  -7  12         11.90         13.58         8.39 o
  -8  -6  12         83.59         91.43         5.74 o
  -7  -6  12         92.63         90.90         2.68 o
  -6  -6  12         17.39         12.16         2.44 o
  -5  -6  12         58.69         63.68         5.30 o
  -4  -6  12          0.03         -1.10         1.87 o
  -3  -6  12        108.81        117.98         4.86 o
  -2  -6  12         26.85         21.25         2.64 o
  -1  -6  12         97.79         94.62         4.52 o
   0  -6  12         24.45         27.02         2.26 o
   1  -6  12          3.15          1.77         2.14 o
   2  -6  12         71.10         68.04         4.02 o
   3  -6  12         11.24          3.84         3.20 o
   4  -6  12          1.52          0.71         4.56 o
   5  -6  12          3.14          9.84         5.20 o
   6  -6  12          2.19          2.32         5.39 o
   7  -6  12         40.57         40.84         7.95 o
  -9  -5  12         45.95         39.73         7.95 o
  -8  -5  12          7.07         13.24         6.62 o
  -7  -5  12        133.12        123.16         9.71 o
  -6  -5  12          0.14         -1.01         1.22 o
  -5  -5  12         56.28         40.17         2.65 o
  -4  -5  12         23.71         21.21         3.75 o
  -3  -5  12         20.53         19.95         2.19 o
  -2  -5  12          1.48          2.28         2.01 o
  -1  -5  12         84.34         84.89         3.61 o
   0  -5  12         30.95         29.68         2.14 o
   1  -5  12         10.37          6.99         2.09 o
   2  -5  12         23.19         26.93         2.59 o
   3  -5  12         85.83         86.75         3.88 o
   4  -5  12         73.31         66.69         4.21 o
   5  -5  12         80.76         80.07         5.58 o
   6  -5  12          1.33          0.83         4.35 o
   7  -5  12         16.60         13.79         7.62 o
   8  -5  12          9.24         24.74         5.26 o
  -9  -4  12         30.49         27.45         4.35 o
  -8  -4  12          0.54         -5.30         5.30 o
  -7  -4  12          2.53          2.65         5.30 o
  -6  -4  12          3.87          0.88         4.86 o
  -5  -4  12        246.92        222.95        10.15 o
  -4  -4  12          2.76         -1.38         1.38 o
  -3  -4  12         95.79         98.64         3.31 o
  -2  -4  12        937.36        887.04        10.83 o
  -1  -4  12          6.74         13.82         2.13 o
   0  -4  12        819.69        838.42         8.47 o
   1  -4  12         32.56         35.83         2.30 o
   2  -4  12          7.12          4.07         1.90 o
   3  -4  12         92.91         81.75         3.56 o
   4  -4  12          5.74          6.28         3.25 o
   5  -4  12        176.75        156.70        11.13 o
   6  -4  12         10.41         10.97         4.38 o
   7  -4  12         25.76         18.01         4.83 o
   8  -4  12         20.79         27.66         5.55 o
   9  -4  12          0.77         -0.10         4.87 o
 -10  -3  12          3.20          4.00         1.79 o
  -9  -3  12          7.91          3.40         1.59 o
  -8  -3  12          2.87          4.41         1.68 o
  -7  -3  12          0.45         -4.41         4.86 o
  -6  -3  12          0.51          4.86         4.86 o
  -4  -3  12          7.89          7.53         1.25 o
  -3  -3  12          2.24          1.14         1.52 o
  -2  -3  12        351.26        352.64         5.43 o
  -1  -3  12       1195.67       1207.92        12.28 o
   0  -3  12       1796.36       1744.95        16.76 o
   1  -3  12        536.36        541.44         6.37 o
   2  -3  12        124.43        122.48         3.54 o
   3  -3  12         64.84         60.11         2.80 o
   4  -3  12          0.56         -1.41         2.00 o
   5  -3  12         53.27         51.99         3.62 o
   6  -3  12          1.74         -4.91         4.91 o
   7  -3  12          1.74          4.02         4.21 o
   8  -3  12          0.01         -1.66         4.70 o
   9  -3  12          1.34          7.14         4.98 o
  10  -3  12          0.01          0.75         7.57 o
 -10  -2  12          3.63          3.97         2.19 o
  -9  -2  12         30.74         32.12         2.07 o
  -8  -2  12         83.73         79.54         2.49 o
  -7  -2  12          0.62          3.88         1.66 o
  -6  -2  12         37.92         30.46         2.21 o
  -5  -2  12         66.84         39.29         2.21 o
  -4  -2  12         39.80         28.94         1.43 o
  -3  -2  12         57.04         47.54         2.26 o
  -2  -2  12         71.42         59.86         2.54 o
  -1  -2  12          0.04         -1.49         1.49 o
   0  -2  12       1061.23       1050.91         8.95 o
   1  -2  12          1.77          1.37         2.20 o
   2  -2  12        984.18        982.21        12.01 o
   3  -2  12         94.06         94.74         3.65 o
   4  -2  12         66.45         59.62         2.84 o
   5  -2  12          5.99          6.48         2.67 o
   6  -2  12         34.64         34.39         4.29 o
   7  -2  12          2.36          1.60         4.01 o
   8  -2  12          4.21          2.13         4.53 o
   9  -2  12          2.27         10.02         4.93 o
  10  -2  12          0.12         -0.27         5.24 o
 -10  -1  12         36.25         35.69         2.59 o
  -9  -1  12        113.87        107.91         3.56 o
  -8  -1  12          0.52         -0.21         1.60 o
  -7  -1  12         10.50          9.26         1.49 o
  -6  -1  12         50.89         34.74         1.70 o
  -5  -1  12        127.67        134.86         3.12 o
  -4  -1  12        452.66        434.12         5.57 o
  -3  -1  12          1.20          2.99         1.27 o
  -2  -1  12        231.19        205.33         2.83 o
  -1  -1  12        472.34        498.74         4.63 o
   0  -1  12          3.36          0.91         1.23 o
   1  -1  12         64.28         53.31         2.00 o
   2  -1  12         16.53         19.67         1.93 o
   3  -1  12         45.37         47.22         2.37 o
   4  -1  12         11.50         12.68         2.46 o
   5  -1  12        213.13        203.08         4.52 o
   6  -1  12          0.21         -2.37         3.61 o
   7  -1  12        724.25        697.87        13.41 o
   8  -1  12         42.57         43.05         4.93 o
   9  -1  12         29.04         25.86         6.62 o
  10  -1  12          1.13          7.09         6.24 o
  11  -1  12          0.37         -2.75         6.03 o
 -11   0  12          4.66          5.32         3.34 o
 -10   0  12          3.03         -1.88         2.26 o
  -9   0  12         29.93         29.37         2.56 o
  -8   0  12        108.04        113.79         4.06 o
  -7   0  12          0.04          0.66         1.87 o
  -6   0  12         17.85         15.99         1.53 o
  -5   0  12         25.65         17.41         1.39 o
  -4   0  12          4.71          6.61         1.34 o
  -3   0  12        288.15        304.04         4.36 o
  -2   0  12         42.65         37.11         1.71 o
  -1   0  12         45.59         44.52         1.58 o
   0   0  12        128.40        133.78         2.57 o
   1   0  12         42.74         46.46         1.80 o
   2   0  12          7.06          5.08         1.66 o
   3   0  12         34.50         29.75         2.06 o
   4   0  12        233.31        255.72         4.68 o
   5   0  12        297.73        286.70         5.14 o
   6   0  12          3.59          5.37         4.87 o
   7   0  12         21.30         19.98         4.21 o
   8   0  12        234.93        241.30         7.84 o
   9   0  12          0.23         -1.25         5.39 o
  10   0  12        183.52        184.60         8.02 o
  11   0  12         17.79         15.27         5.31 o
 -11   1  12          7.22          6.18         3.12 o
 -10   1  12         19.17         25.36         3.97 o
  -9   1  12          0.14          3.97         2.50 o
  -8   1  12         29.94         23.40         2.50 o
  -7   1  12         32.34         30.62         2.50 o
  -6   1  12         17.47         19.74         1.91 o
  -5   1  12         11.16         13.56         2.21 o
  -4   1  12          1.97          5.58         1.60 o
  -3   1  12         13.92         17.58         1.68 o
  -2   1  12         45.91         49.63         1.75 o
  -1   1  12        200.26        198.30         4.42 o
   0   1  12         18.20         26.11         2.04 o
   1   1  12         20.27         21.27         1.62 o
   2   1  12        238.20        261.77         4.65 o
   3   1  12          0.34          0.68         1.73 o
   4   1  12         91.76        116.01         3.06 o
   5   1  12        827.54        811.22         8.24 o
   6   1  12         38.15         34.30         3.15 o
   7   1  12        863.21        794.97        14.97 o
   8   1  12        225.08        237.48        10.62 o
   9   1  12         16.25         18.75         4.54 o
  10   1  12         44.36         44.55         5.38 o
  11   1  12         87.72         86.00         6.44 o
 -10   2  12          4.12          8.50         2.95 o
  -9   2  12         10.67          9.27         4.19 o
  -8   2  12        105.54        113.66         4.83 o
  -7   2  12        157.28        158.55         5.14 o
  -6   2  12         14.35         13.23         2.01 o
  -5   2  12        238.76        200.48        14.44 o
  -4   2  12        109.12        117.00         2.56 o
  -3   2  12        126.03        119.59         2.74 o
  -2   2  12         19.83         13.00         1.35 o
  -1   2  12          0.90          0.60         1.41 o
   0   2  12         33.45         29.20         1.71 o
   1   2  12        149.33        137.97         3.44 o
   2   2  12          1.23          1.96         1.58 o
   3   2  12         16.99         14.64         1.65 o
   4   2  12          0.96         -1.58         1.58 o
   5   2  12         57.15         45.10         2.38 o
   6   2  12        213.22        216.34         8.27 o
   7   2  12        323.30        303.23         8.05 o
   8   2  12         27.26         20.44         4.38 o
   9   2  12          0.84         -4.14         4.14 o
  10   2  12         20.66         11.53         4.88 o
  11   2  12         48.93         55.23        10.10 o
 -10   3  12          2.34         -2.21         4.41 o
  -9   3  12          0.25         -1.90         2.64 o
  -8   3  12         16.88         11.86         2.95 o
  -7   3  12         16.91         21.20         2.04 o
  -6   3  12         33.88         28.16         2.16 o
  -5   3  12        184.56        191.47         3.89 o
  -4   3  12        434.65        428.46         4.58 o
  -3   3  12          4.50          3.31         1.37 o
  -2   3  12        187.48        197.33         3.34 o
  -1   3  12        326.23        353.19         4.53 o
   0   3  12         17.34         18.30         2.01 o
   1   3  12        145.93        124.53         3.37 o
   2   3  12          0.38         -1.08         1.30 o
   3   3  12          9.01          6.85         1.48 o
   4   3  12         28.73         29.64         2.01 o
   5   3  12        108.76        108.24         3.33 o
   6   3  12         10.11          5.35         4.14 o
   7   3  12        509.01        478.82        11.70 o
   8   3  12        139.27        127.90         9.44 o
   9   3  12         68.70         65.40         5.34 o
  10   3  12          3.49          0.86         4.41 o
  11   3  12         94.82         79.85         6.18 o
 -10   4  12         95.38         94.47         7.50 o
  -9   4  12         13.43         22.07         4.86 o
  -8   4  12          9.46          4.75         3.82 o
  -7   4  12         23.74         27.43         2.39 o
  -6   4  12        132.01        133.15         3.88 o
  -5   4  12          1.28          0.93         1.83 o
  -4   4  12        538.97        497.62         7.14 o
  -3   4  12         90.53         95.23         2.72 o
  -2   4  12        402.68        389.35         5.60 o
  -1   4  12        136.84        141.38         3.86 o
   0   4  12         23.62         21.40         1.84 o
   1   4  12        137.09        141.73         3.67 o
   2   4  12        132.41        131.90         4.58 o
   3   4  12        142.58        134.92         3.52 o
   4   4  12        260.04        278.36         4.56 o
   5   4  12         23.97         17.71         2.41 o
   6   4  12         19.58         25.13         4.45 o
   7   4  12         61.87         57.65         6.40 o
   8   4  12         13.55          8.67         4.83 o
   9   4  12          0.09         -1.17         8.83 o
  10   4  12         22.10         26.49         5.06 o
  11   4  12         11.14         10.77         4.83 o
 -10   5  12         72.43         68.86         7.50 o
  -9   5  12         36.74         34.88         4.06 o
  -8   5  12          0.94         -0.65         6.82 o
  -7   5  12         34.82         36.53         3.36 o
  -6   5  12         62.56         53.01         2.83 o
  -5   5  12         19.76         17.57         2.32 o
  -4   5  12         34.43         30.68         2.44 o
  -3   5  12         71.78         62.68         3.83 o
  -2   5  12          9.63          9.88         1.98 o
  -1   5  12       1916.19       1887.02        16.81 o
   0   5  12        480.62        479.85         6.71 o
   1   5  12        939.94        914.57         8.49 o
   2   5  12       1324.22       1306.97        12.36 o
   3   5  12          7.49          7.99         1.74 o
   4   5  12        357.90        371.24         9.05 o
   5   5  12        115.36        106.98         4.67 o
   6   5  12         15.07         12.82         4.52 o
   7   5  12        274.92        272.07         9.35 o
   8   5  12          0.00          4.86         5.74 o
   9   5  12         20.21         26.07         5.59 o
  10   5  12         52.06         56.60         6.56 o
  11   5  12         70.48         78.47         6.37 o
  -9   6  12         83.83         88.29         8.39 o
  -8   6  12         32.99         30.64         3.70 o
  -7   6  12          5.90          7.81         3.04 o
  -6   6  12         10.15          9.35         2.99 o
  -5   6  12         44.80         45.22         3.38 o
  -4   6  12        216.84        230.32         5.10 o
  -3   6  12          5.03         -0.42         2.05 o
  -2   6  12        174.13        154.16         4.15 o
  -1   6  12        171.16        163.47         5.93 o
   0   6  12        121.67        127.48         4.26 o
   1   6  12         19.69         20.04         2.10 o
   2   6  12        254.62        254.02         4.74 o
   3   6  12          0.00         -0.83         1.58 o
   4   6  12         37.43         33.38         3.16 o
   5   6  12        150.10        147.93        13.02 o
   6   6  12        100.85         86.29         6.39 o
   7   6  12         45.43         39.52         6.84 o
   8   6  12         12.88         14.85         5.14 o
   9   6  12          0.08          2.65         5.31 o
  10   6  12         10.61         -1.32         5.31 o
  11   6  12         22.31         17.79         6.22 o
  -9   7  12          5.21         12.36         7.06 o
  -8   7  12          1.25         -3.82         4.52 o
  -7   7  12          4.56          0.96         4.52 o
  -6   7  12          2.93         -0.80         3.04 o
  -5   7  12          1.15          0.87         4.37 o
  -4   7  12         50.51         39.98         3.51 o
  -3   7  12          3.48          4.77         2.84 o
  -2   7  12        136.21        115.34         5.13 o
  -1   7  12        599.43        508.59         7.35 o
   0   7  12          5.88          5.54         2.12 o
   1   7  12        188.42        169.00         4.71 o
   2   7  12          0.19         -0.56         2.05 o
   3   7  12          4.64          6.25         4.02 o
   4   7  12         73.84         77.47         5.59 o
   5   7  12        438.48        409.80        10.77 o
   6   7  12          7.58          1.09         4.65 o
   7   7  12         12.14          6.94         5.52 o
   8   7  12         85.45         75.62         7.50 o
   9   7  12         16.86         16.24         5.46 o
  10   7  12         18.57         13.24         5.62 o
  11   7  12         34.37         38.85         9.27 o
  -8   8  12        103.52        120.34         7.47 o
  -7   8  12          0.33          7.59         4.83 o
  -6   8  12         62.52         67.88         5.93 o
  -5   8  12          5.52          8.78         4.52 o
  -4   8  12         18.93         24.41         4.68 o
  -3   8  12          0.00         -0.53         7.73 o
  -2   8  12         20.55         12.00         4.21 o
  -1   8  12        144.81        108.33         6.22 o
   0   8  12         95.34         93.30         5.77 o
   1   8  12          0.35         -0.21         3.11 o
   2   8  12         30.22         41.11         7.30 o
   3   8  12          1.03          0.15         7.95 o
   4   8  12         49.83         48.82         6.40 o
   5   8  12         85.29         62.92         9.49 o
   6   8  12         72.81         56.27         8.61 o
   7   8  12          3.72          6.37         5.14 o
   8   8  12          0.39         -1.01         5.28 o
   9   8  12          2.12          1.93         5.46 o
  10   8  12          9.59          3.31         5.62 o
  -7   9  12         22.71         24.84         5.93 o
  -6   9  12         56.34         59.86         6.56 o
  -5   9  12         56.34         72.79         6.39 o
  -4   9  12         61.85         65.95         6.08 o
  -3   9  12          5.69          7.73         7.28 o
  -2   9  12          7.38          3.07         6.40 o
  -1   9  12        105.00         93.46         6.08 o
   0   9  12          0.55         -0.07         4.02 o
   1   9  12         59.47         76.06         5.77 o
   2   9  12          8.00          8.92         3.52 o
   3   9  12          8.55          5.94         7.06 o
   4   9  12        367.97        354.77        10.45 o
   5   9  12        139.22        147.01        11.48 o
   6   9  12        285.58        273.12         9.68 o
   7   9  12         19.66         17.33         5.46 o
   8   9  12          1.74          0.43         5.14 o
   9   9  12         12.43         13.49         5.72 o
  -6  10  12          2.90          1.45         5.46 o
  -5  10  12          0.18         -5.48         8.39 o
  -4  10  12         93.51        105.49         7.33 o
  -3  10  12         21.53         21.99         9.05 o
  -2  10  12         44.07         44.73         5.59 o
  -1  10  12         45.49         54.80         5.77 o
   0  10  12          2.77          6.32         4.52 o
   1  10  12          0.67          4.99         5.08 o
   2  10  12          0.20         -0.55         3.55 o
   3  10  12         49.22         46.80         5.93 o
   4  10  12         89.92         81.94         9.71 o
   5  10  12         17.99         20.75         5.62 o
   6  10  12        111.48        110.90         7.64 o
   7  10  12          8.38          3.09         5.46 o
   8  10  12          7.75          7.18         5.77 o
   9  10  12         14.51         23.40         8.83 o
  -5  11  12          0.77         -3.58         5.59 o
  -4  11  12         12.80         10.86         9.71 o
  -3  11  12          1.79          0.33         5.14 o
  -2  11  12          2.65          2.13         5.14 o
  -1  11  12         85.74         89.35        11.48 o
   0  11  12          7.12         12.40         5.14 o
   1  11  12         75.50         86.80         5.60 o
   2  11  12         26.45         21.06         4.40 o
   3  11  12          6.90          2.53         5.14 o
   4  11  12          1.24         -0.24         5.14 o
   5  11  12         37.29         40.51         6.22 o
   6  11  12        132.85        135.80         8.27 o
   7  11  12         33.84         31.79         6.53 o
  -3  12  12         55.01         60.72         7.18 o
  -2  12  12         55.13         55.03         6.71 o
  -1  12  12          0.15         -5.12         5.74 o
   0  12  12         55.12         49.55         6.53 o
   1  12  12          4.57          4.99         4.28 o
   2  12  12         30.92         31.56         4.80 o
   3  12  12          3.89          2.42         8.39 o
   4  12  12         40.42         48.62         6.71 o
   5  12  12        109.76        115.95         8.39 o
   6  12  12         55.22         49.44         9.71 o
   1  13  12          7.90         -4.41         7.50 o
   2  13  12          2.25         -7.06         7.06 o
  -4  -8  13         20.21         22.79         3.97 o
  -3  -8  13          0.00         -0.05         2.64 o
  -2  -8  13          1.41          2.23         3.75 o
  -1  -8  13          0.02         -1.77         3.97 o
   0  -8  13          0.60         -0.88         3.97 o
   1  -8  13          2.74          7.50         4.86 o
   2  -8  13          0.40          3.97         5.30 o
   3  -8  13         14.72         33.55         6.62 o
  -6  -7  13         33.52         29.38         2.65 o
  -5  -7  13         37.70         45.91         4.86 o
  -4  -7  13         60.70         70.10         3.58 o
  -3  -7  13         38.55         39.31         3.12 o
  -2  -7  13        136.45        138.17         5.28 o
  -1  -7  13         35.92         26.73         6.40 o
   0  -7  13         44.81         45.92         5.52 o
   1  -7  13          0.00         -2.81         2.81 o
   2  -7  13          4.34          4.44         5.08 o
   3  -7  13          3.12          4.03         4.81 o
   4  -7  13          0.09         -4.05         5.30 o
   5  -7  13          0.59         -4.63         5.72 o
  -7  -6  13          9.18          7.97         1.56 o
  -6  -6  13         28.80         29.81         2.65 o
  -5  -6  13          0.00         -0.66         1.99 o
  -4  -6  13         35.42         34.20         2.65 o
  -3  -6  13          2.30          3.75         2.43 o
  -2  -6  13          6.75          7.95         2.50 o
  -1  -6  13          5.40          6.28         2.64 o
   0  -6  13         14.87         12.71         3.31 o
   1  -6  13         38.92         42.08         3.76 o
   2  -6  13         32.98         37.26         4.41 o
   3  -6  13         21.59         19.41         3.48 o
   4  -6  13          5.89         13.19         5.06 o
   5  -6  13         12.71          4.27         5.62 o
   6  -6  13         10.01          3.91         9.93 o
   7  -6  13          5.39          0.44         7.50 o
  -8  -5  13        191.29        232.20        13.24 o
  -6  -5  13          0.70          3.31         1.25 o
  -5  -5  13         12.32          7.61         1.99 o
  -4  -5  13         24.23         18.92         3.31 o
  -3  -5  13          4.50          0.75         2.01 o
  -2  -5  13          1.04          1.32         2.19 o
  -1  -5  13          1.50         -2.33         2.33 o
   0  -5  13        145.40        146.44         3.56 o
   1  -5  13         27.11         29.92         2.68 o
   2  -5  13         39.34         36.70         2.84 o
   3  -5  13         14.91         14.82         3.20 o
   4  -5  13        228.86        231.14         6.74 o
   5  -5  13          1.83          7.71         5.08 o
   6  -5  13          7.19         10.96         7.28 o
   7  -5  13          0.24         -5.74         7.95 o
   8  -5  13         11.51          5.74         7.50 o
  -9  -4  13          7.81         19.86         6.62 o
  -8  -4  13          4.68          7.06         6.18 o
  -5  -4  13         31.58         23.87         2.43 o
  -4  -4  13          2.17          1.10         1.56 o
  -3  -4  13         10.90          9.09         2.01 o
  -2  -4  13          8.85          6.18         2.19 o
  -1  -4  13         62.00         53.69         2.82 o
   0  -4  13         45.38         52.39         5.86 o
   1  -4  13         15.22         18.91         2.91 o
   2  -4  13         20.17         21.08         2.30 o
   3  -4  13          0.31         -2.45         2.45 o
   4  -4  13         17.94         12.21         2.93 o
   5  -4  13         63.90         55.39         4.93 o
   6  -4  13         21.30         11.38         4.59 o
   7  -4  13          3.22         -7.16         7.99 o
   8  -4  13         30.00         38.32         5.65 o
   9  -4  13         11.30          5.30         7.95 o
  -9  -3  13          8.14         10.35         1.51 o
  -8  -3  13         21.31         16.33         6.18 o
  -5  -3  13          8.35          7.74         1.32 o
  -4  -3  13         21.23         16.12         1.56 o
  -3  -3  13          0.40         -1.56         1.56 o
  -2  -3  13        462.35        445.96         6.47 o
  -1  -3  13        105.05        114.06         3.27 o
   0  -3  13       4577.38       4557.65        37.55 o
   1  -3  13        106.02        113.04         3.36 o
   2  -3  13        757.15        731.51         8.29 o
   3  -3  13         14.95         13.65         2.24 o
   4  -3  13          4.40          4.57         2.62 o
   5  -3  13         30.22         31.74         3.25 o
   6  -3  13         17.53         19.98         4.41 o
   7  -3  13          0.35          5.35         4.48 o
   8  -3  13         10.75         -2.12         4.59 o
   9  -3  13         16.17         18.83         5.26 o
 -10  -2  13         31.23         37.81         2.49 o
  -9  -2  13          3.80         -0.21         2.24 o
  -8  -2  13          1.12         -0.78         1.38 o
  -7  -2  13         39.32         43.14         2.01 o
  -6  -2  13          0.94          1.77         1.25 o
  -5  -2  13        199.14        204.61         3.75 o
  -4  -2  13          4.90          1.77         1.25 o
  -3  -2  13        199.85        209.76         3.83 o
  -2  -2  13         54.95         48.44         2.26 o
  -1  -2  13        324.56        321.02         5.07 o
   0  -2  13        205.04        192.38         3.21 o
   1  -2  13        544.82        549.50         5.94 o
   2  -2  13        141.69        142.05         4.39 o
   3  -2  13        181.53        183.50         4.16 o
   4  -2  13          0.03         -2.01         2.01 o
   5  -2  13       1356.63       1343.10        15.70 o
   6  -2  13         14.74         17.25         4.27 o
   7  -2  13         96.50         84.28         5.83 o
   8  -2  13          0.17         -2.05         7.22 o
   9  -2  13          8.03          3.09         4.94 o
  10  -2  13          3.09          1.61         6.59 o
 -10  -1  13         13.15          9.99         2.50 o
  -9  -1  13          0.06         -0.85         2.43 o
  -8  -1  13        101.35         89.75         3.53 o
  -7  -1  13         19.00         16.58         1.87 o
  -6  -1  13          4.49          4.64         1.56 o
  -5  -1  13        174.95        155.16         5.74 o
  -4  -1  13         91.54         89.98         3.52 o
  -3  -1  13        326.73        297.61         4.61 o
  -2  -1  13          0.39         -1.13         1.21 o
  -1  -1  13         16.19         12.45         1.13 o
   0  -1  13          1.07         -1.23         1.23 o
   1  -1  13        295.37        284.92         3.70 o
   2  -1  13          5.65          0.66         1.80 o
   3  -1  13         33.95         36.93         2.41 o
   4  -1  13          5.94          5.08         2.08 o
   5  -1  13          8.76          8.39         2.67 o
   6  -1  13          5.47          1.76         4.79 o
   7  -1  13          0.00         -0.62         4.95 o
   8  -1  13         67.10         68.11         5.64 o
   9  -1  13         84.65         89.75         6.52 o
  10  -1  13        102.60        114.91         7.26 o
 -10   0  13         37.83         45.81         3.27 o
  -9   0  13        156.54        146.12         4.68 o
  -8   0  13          0.04         -1.99         1.99 o
  -7   0  13        274.39        278.33         6.18 o
  -6   0  13         11.58         11.61         1.99 o
  -5   0  13        150.64        149.22         3.75 o
  -4   0  13        112.58        109.85         4.70 o
  -3   0  13         40.64         35.79         1.97 o
  -2   0  13        195.08        195.17         3.37 o
  -1   0  13         17.58         14.67         1.44 o
   0   0  13         34.19         38.06         1.72 o
   1   0  13         50.68         40.43         1.87 o
   2   0  13        248.96        229.86         4.10 o
   3   0  13          1.45          1.74         1.80 o
   4   0  13         96.24         87.14         3.99 o
   5   0  13          0.00          1.69         2.43 o
   6   0  13         87.09         87.53         7.77 o
   7   0  13        229.46        242.66         7.77 o
   8   0  13          0.38          0.89         4.68 o
   9   0  13        175.64        156.63         9.14 o
  10   0  13          3.81          4.37         4.93 o
  11   0  13          7.85          3.31         6.22 o
 -10   1  13          4.98          7.73         2.81 o
  -9   1  13          0.73          5.30         2.50 o
  -8   1  13         22.00         19.67         2.50 o
  -7   1  13         30.93         28.31         2.50 o
  -6   1  13         59.69         55.31         2.81 o
  -5   1  13          6.39          8.66         1.65 o
  -4   1  13          6.73          3.73         1.60 o
  -3   1  13          0.04         -0.65         1.39 o
  -2   1  13         46.57         40.13         1.73 o
  -1   1  13          0.85          1.20         1.30 o
   0   1  13          3.20          2.64         1.41 o
   1   1  13        200.13        220.81         3.78 o
   2   1  13         20.16         18.15         2.24 o
   3   1  13        237.41        243.05         4.76 o
   4   1  13        355.26        398.53         5.89 o
   5   1  13        109.78        127.70         4.40 o
   6   1  13          8.87         20.16         3.95 o
   7   1  13         29.46         22.74         4.32 o
   8   1  13          6.47         -1.60         4.11 o
   9   1  13        116.33        125.22         6.85 o
  10   1  13         14.84         24.93         5.24 o
  11   1  13          0.67         -3.42         4.98 o
 -10   2  13         10.31         11.13         3.75 o
  -9   2  13          0.55          0.31         2.64 o
  -8   2  13          1.20          3.31         2.50 o
  -7   2  13        314.27        306.77         7.73 o
  -6   2  13          3.33          0.19         1.86 o
  -5   2  13        621.75        577.19         6.77 o
  -4   2  13        129.65        126.07         2.39 o
  -3   2  13        296.06        283.99         4.80 o
  -2   2  13         62.12         61.96         2.03 o
  -1   2  13        290.22        272.47         4.25 o
   0   2  13          2.85          3.74         1.39 o
   1   2  13          2.33          1.83         2.61 o
   2   2  13         73.67         79.68         3.12 o
   3   2  13         19.07         26.95         2.36 o
   4   2  13         14.91         16.54         1.95 o
   5   2  13         33.25         23.85         2.60 o
   6   2  13         90.18         69.24         5.91 o
   7   2  13        115.38        119.20         9.57 o
   8   2  13         50.01         48.25         5.08 o
   9   2  13          0.00         -0.78         4.38 o
  10   2  13         23.17         29.50         5.08 o
  11   2  13         22.61         25.34         5.57 o
 -10   3  13         14.82         13.24         4.86 o
  -9   3  13          0.09         -0.22         3.31 o
  -8   3  13         34.26         34.70         3.75 o
  -7   3  13         34.50         32.38         3.12 o
  -6   3  13        407.41        415.03         5.69 o
  -5   3  13         34.97         28.48         2.48 o
  -4   3  13          6.00          6.73         1.52 o
  -3   3  13        664.87        665.07         6.90 o
  -2   3  13          1.51          2.42         1.40 o
  -1   3  13          0.44         -0.39         1.32 o
   0   3  13        112.57        114.85         3.82 o
   1   3  13         54.36         57.15         2.55 o
   2   3  13         32.44         39.32         2.31 o
   3   3  13          1.38          0.38         1.90 o
   4   3  13        337.71        314.77         4.94 o
   5   3  13          0.99          2.83         2.70 o
   6   3  13          0.19         -4.21         4.21 o
   7   3  13        209.67        182.23         9.49 o
   8   3  13          2.85          1.23         4.06 o
   9   3  13        119.55        125.12         9.74 o
  10   3  13         22.62         28.53         5.16 o
  11   3  13         17.02          9.41         5.00 o
 -10   4  13         38.03         32.67         5.74 o
  -9   4  13         69.28         78.13         6.62 o
  -8   4  13          8.46          6.62         3.12 o
  -7   4  13        193.71        184.38         4.45 o
  -6   4  13          1.99         -0.57         1.91 o
  -5   4  13        240.89        229.33         4.55 o
  -4   4  13         16.82         14.42         1.98 o
  -3   4  13        499.42        493.87         5.37 o
  -2   4  13        223.53        215.76         4.84 o
  -1   4  13       2540.17       2479.03        23.83 o
   0   4  13         82.97         98.11         2.98 o
   1   4  13         55.78         58.73         3.44 o
   2   4  13        202.62        195.97         3.79 o
   3   4  13       1172.02       1151.80        11.29 o
   4   4  13          2.02          3.74         1.88 o
   5   4  13        188.48        177.97         5.51 o
   6   4  13         12.28          0.41         4.34 o
   7   4  13        222.84        205.34         8.41 o
   8   4  13         77.06         80.40         7.95 o
   9   4  13          7.10         10.48         5.46 o
  10   4  13         25.94         32.16         5.08 o
  11   4  13          9.82          5.45         5.01 o
  -9   5  13         16.52         14.13         5.30 o
  -8   5  13         34.06         38.22         4.06 o
  -7   5  13         20.46         21.38         3.10 o
  -6   5  13         96.08         95.52         4.52 o
  -5   5  13         10.33          8.90         2.21 o
  -4   5  13          2.42          3.42         2.05 o
  -3   5  13          2.79         -0.18         1.91 o
  -2   5  13       1079.94       1031.84        10.97 o
  -1   5  13        125.62        132.91         3.86 o
   0   5  13        883.59        853.64         9.02 o
   1   5  13          1.19          0.71         1.93 o
   2   5  13       1671.39       1605.58        14.77 o
   3   5  13        193.64        196.13         5.33 o
   4   5  13       3101.59       2935.56        33.43 o
   5   5  13         28.28         30.10         8.17 o
   6   5  13         20.98         22.48         4.83 o
   7   5  13          2.57          1.74         4.65 o
   8   5  13        161.85        154.82         8.12 o
   9   5  13          5.80          5.48         5.28 o
  10   5  13         96.22        110.84         7.96 o
  11   5  13         21.44         13.67         5.08 o
  -9   6  13         33.51         27.37         6.62 o
  -8   6  13         14.19          7.91         3.41 o
  -7   6  13         20.14         24.72         3.50 o
  -6   6  13          5.56          5.50         2.92 o
  -5   6  13          4.60          3.06         2.78 o
  -4   6  13          4.85          3.50         2.25 o
  -3   6  13        150.28        133.64         4.34 o
  -2   6  13         63.87         66.23         2.96 o
  -1   6  13          4.84          0.81         2.02 o
   0   6  13         24.83         25.18         2.21 o
   1   6  13          1.02          0.17         1.91 o
   2   6  13        124.36        129.03         6.44 o
   3   6  13          1.71         -3.09         3.09 o
   4   6  13        108.76        119.85         6.87 o
   5   6  13          0.50         -1.55         4.37 o
   6   6  13         30.83         34.37         5.28 o
   7   6  13         54.45         38.67         5.72 o
   8   6  13         59.27         57.08         6.35 o
   9   6  13         16.68         14.57         7.73 o
  10   6  13         65.28         72.04         7.16 o
  11   6  13         47.87         61.77        10.82 o
  -8   7  13         27.89         32.58         7.73 o
  -7   7  13         67.42         69.72         9.49 o
  -6   7  13         20.27         21.56         4.35 o
  -5   7  13         10.92         18.54         3.25 o
  -4   7  13          0.02          1.49         4.75 o
  -3   7  13          0.07         -2.66         2.66 o
  -2   7  13         16.54         11.87         2.92 o
  -1   7  13         51.25         44.50         3.57 o
   0   7  13        157.55        146.56         5.12 o
   1   7  13          6.78          2.60         2.46 o
   2   7  13          0.07          0.66         4.06 o
   3   7  13         24.52         32.70         4.83 o
   4   7  13        150.42        141.42         7.33 o
   5   7  13          8.55          4.08         4.52 o
   6   7  13          1.56          4.66         4.83 o
   7   7  13         11.06          8.39         4.99 o
   8   7  13          9.01          7.17         4.97 o
   9   7  13         39.50         39.49         6.39 o
  10   7  13         22.46         27.33         9.71 o
  -8   8  13          5.29          8.39         8.83 o
  -7   8  13          9.31         16.66        13.68 o
  -6   8  13         45.23         39.97         5.52 o
  -5   8  13          0.00          1.34         4.52 o
  -4   8  13         23.75         26.40         4.83 o
  -3   8  13          4.51         -0.34         5.08 o
  -2   8  13         16.34         15.82         4.37 o
  -1   8  13         79.85         53.94         5.74 o
   0   8  13         87.42         74.96        10.37 o
   1   8  13        205.89        167.79         5.86 o
   2   8  13         53.07         55.44         5.62 o
   3   8  13          0.00          2.21         4.37 o
   4   8  13         22.16         28.54         8.39 o
   5   8  13          0.94         -1.10         4.68 o
   6   8  13         11.60         13.51         5.14 o
   7   8  13         16.42         19.96         6.18 o
   8   8  13         57.05         68.44         6.85 o
   9   8  13         81.43         87.40         7.64 o
  10   8  13          6.31         -1.16         5.77 o
  -7   9  13         22.15         24.76         5.77 o
  -6   9  13         28.34         29.36         8.39 o
  -5   9  13         78.03         85.83         6.71 o
  -4   9  13          1.48          3.29         4.52 o
  -3   9  13         79.16         74.67         6.08 o
  -2   9  13         15.40         10.17         4.52 o
  -1   9  13         28.80         21.74         4.34 o
   0   9  13          1.57          4.46         4.21 o
   1   9  13         47.67         39.17         5.07 o
   2   9  13         26.89         32.21         4.06 o
   3   9  13          5.08          4.41         4.68 o
   4   9  13        130.23        114.81         7.16 o
   5   9  13        130.61        133.92        13.68 o
   6   9  13        166.16        157.87         8.43 o
   7   9  13          5.69          8.88         6.62 o
   8   9  13          0.54          0.04         6.84 o
   9   9  13         24.27         17.28         6.08 o
  -6  10  13          5.17         -0.44         5.62 o
  -5  10  13         46.12         42.86         6.24 o
  -4  10  13        174.28        181.87         8.89 o
  -3  10  13         56.93         78.92        10.82 o
  -2  10  13         27.07         25.58         5.46 o
  -1  10  13         16.52         10.05         4.83 o
   0  10  13         12.59         18.79         4.97 o
   1  10  13         11.42         12.06         3.88 o
   2  10  13         53.41         57.86         4.74 o
   3  10  13          1.42         -1.10         4.83 o
   4  10  13         25.67         22.23         5.46 o
   5  10  13        187.41        181.04         8.74 o
   6  10  13        268.86        280.53        10.30 o
   7  10  13        141.19        167.57         9.20 o
   8  10  13        139.04        148.32        12.80 o
  -4  11  13         22.20         32.91         6.39 o
  -3  11  13         33.39         27.43         5.77 o
  -2  11  13         11.33         15.01         5.46 o
  -1  11  13         79.70         71.89         7.95 o
   0  11  13        100.11        118.70         7.64 o
   1  11  13        277.72        295.71         8.40 o
   2  11  13          3.55          1.31         4.14 o
   3  11  13          0.00          3.37         5.30 o
   4  11  13         35.23         41.94         6.24 o
   5  11  13         48.25         52.15        13.46 o
   6  11  13          1.64          0.62         5.77 o
   7  11  13         57.06         69.56         7.95 o
  -2  12  13         80.27         79.19         7.33 o
  -1  12  13         21.95         19.17         7.95 o
   0  12  13          0.99         -5.52         5.52 o
   1  12  13         33.94         43.54         5.34 o
   2  12  13          4.94          1.00         4.97 o
   3  12  13         15.80         17.88         6.24 o
   4  12  13         61.92         71.73         7.33 o
   5  12  13         38.41         44.56         9.05 o
  -2  -8  14         26.26         24.29         3.58 o
  -1  -8  14          0.12          1.77         3.97 o
   0  -8  14         14.11         16.77         4.86 o
   1  -8  14         17.65         21.63         5.30 o
  -5  -7  14         20.02         21.46         2.87 o
  -4  -7  14         55.68         67.14         3.58 o
  -3  -7  14         10.98         13.64         2.81 o
  -2  -7  14         51.92         60.67         3.89 o
  -1  -7  14          7.90          8.41         2.95 o
   0  -7  14         34.40         33.55         4.86 o
   1  -7  14          5.32          3.53         4.41 o
   2  -7  14          7.41          6.46         6.62 o
   3  -7  14          5.74          7.06         6.18 o
   4  -7  14          2.99          2.38         6.84 o
  -7  -6  14         49.79         56.31         2.50 o
  -6  -6  14         15.76         14.35         1.87 o
  -5  -6  14         14.85          9.28         2.19 o
  -4  -6  14          1.67          0.00         2.19 o
  -3  -6  14        114.31        131.84         8.83 o
  -2  -6  14         56.90         52.59         3.43 o
  -1  -6  14        174.80        175.36         5.77 o
   0  -6  14         27.97         28.10         5.08 o
   1  -6  14          3.73          3.53         2.81 o
   2  -6  14          0.06         -0.45         2.82 o
   3  -6  14          4.76          3.15         5.19 o
   4  -6  14          0.06          1.24         4.81 o
   5  -6  14          1.54          7.18         5.47 o
   6  -6  14          2.10          4.00         6.03 o
  -6  -5  14         12.24         13.74         1.56 o
  -5  -5  14          3.85          2.41         1.70 o
  -4  -5  14         10.11         10.96         2.01 o
  -3  -5  14          0.02          0.81         3.75 o
  -2  -5  14          7.84          5.80         2.43 o
  -1  -5  14         55.10         49.95         3.75 o
   0  -5  14          4.55          3.40         2.64 o
   1  -5  14          9.57         12.33         2.33 o
   2  -5  14          2.85          7.14         2.85 o
   3  -5  14         56.78         65.05         4.23 o
   4  -5  14          0.13         -4.74         4.74 o
   5  -5  14          6.77          8.45         5.30 o
   6  -5  14         11.07         15.23         6.03 o
   7  -5  14         96.48         99.07         8.27 o
  -6  -4  14          8.15          3.53         1.77 o
  -5  -4  14          2.71          3.09         1.56 o
  -4  -4  14         67.47         60.17         3.53 o
  -3  -4  14         18.68         21.32         2.33 o
  -2  -4  14         63.79         66.30         7.06 o
  -1  -4  14        205.58        189.70         5.46 o
   0  -4  14        101.55         98.49         3.14 o
   1  -4  14         94.01         90.23         4.73 o
   2  -4  14          8.81          7.37         2.30 o
   3  -4  14          1.40          4.36         3.11 o
   4  -4  14         65.86         73.38         7.41 o
   5  -4  14          8.80         11.22         5.30 o
   6  -4  14         63.45         62.27         5.52 o
   7  -4  14          1.09          2.93         4.67 o
   8  -4  14          9.76         11.32         7.73 o
  -9  -3  14         13.07         14.07         2.21 o
  -6  -3  14          0.00          0.00         1.32 o
  -5  -3  14          6.01          4.90         1.55 o
  -4  -3  14          1.14          1.55         1.56 o
  -3  -3  14          7.70          5.08         1.87 o
  -2  -3  14          7.99          9.27         2.19 o
  -1  -3  14         15.52         18.99         2.40 o
   0  -3  14         81.12         85.17         6.67 o
   1  -3  14        199.51        205.16         4.11 o
   2  -3  14        115.26        117.69         3.68 o
   3  -3  14         82.50         80.98         4.74 o
   4  -3  14          0.14          0.75         2.65 o
   5  -3  14         42.95         39.50         4.61 o
   6  -3  14          3.80          5.94         4.24 o
   7  -3  14          6.21          6.04         5.34 o
   8  -3  14          0.00         -4.74         4.74 o
   9  -3  14         42.95         39.07         5.85 o
  -9  -2  14          0.29         -0.92         1.70 o
  -8  -2  14         25.73         29.20         1.87 o
  -7  -2  14         16.65         11.47         1.56 o
  -6  -2  14         44.56         44.37         2.19 o
  -5  -2  14         75.27         67.82         2.50 o
  -4  -2  14         61.29         65.78         2.81 o
  -3  -2  14        100.13         86.58         3.12 o
  -2  -2  14         71.06         60.50         2.75 o
  -1  -2  14         75.70         76.38         2.93 o
   0  -2  14        364.51        353.53         4.86 o
   1  -2  14         60.90         66.27         3.23 o
   2  -2  14        406.39        420.36         5.99 o
   3  -2  14          8.53          9.27         2.16 o
   4  -2  14         38.53         45.28         3.33 o
   5  -2  14        106.52        113.54         5.73 o
   6  -2  14         36.11         29.59         4.61 o
   7  -2  14          0.76         -0.77         4.35 o
   8  -2  14         28.53         20.51         5.26 o
   9  -2  14         20.21         16.47         5.30 o
 -10  -1  14         85.57         91.25         4.21 o
  -9  -1  14         17.57         16.45         3.09 o
  -8  -1  14         15.63         18.39         2.01 o
  -7  -1  14        210.18        198.25         4.37 o
  -6  -1  14          0.21          0.22         1.56 o
  -5  -1  14        161.13        152.09         3.75 o
  -4  -1  14         17.06         14.79         1.87 o
  -3  -1  14        241.73        251.23         6.96 o
  -2  -1  14         44.32         42.92         2.90 o
  -1  -1  14          2.34         -0.96         0.96 o
   0  -1  14          3.59          0.22         1.65 o
   1  -1  14          1.51         -1.67         1.67 o
   2  -1  14         78.66         73.24         3.45 o
   3  -1  14          7.38          4.72         2.04 o
   4  -1  14         13.02         12.96         2.28 o
   5  -1  14        372.74        361.05         6.98 o
   6  -1  14          4.76          5.81         4.01 o
   7  -1  14          0.09         -3.76         4.06 o
   8  -1  14         21.23         18.88         4.87 o
   9  -1  14        390.56        418.68        15.35 o
  10  -1  14          0.47          3.67         5.20 o
 -10   0  14         12.25          8.61         2.87 o
  -9   0  14          0.38          0.44         2.19 o
  -8   0  14         66.54         77.26         4.19 o
  -7   0  14        149.61        152.21         4.21 o
  -6   0  14         64.51         65.52         3.53 o
  -5   0  14          8.88         12.18         1.87 o
  -4   0  14          2.82          2.13         1.46 o
  -3   0  14        104.82        104.58         4.79 o
  -2   0  14         77.13         76.72         2.64 o
  -1   0  14         32.69         29.63         1.67 o
   0   0  14          1.62         -0.08         1.33 o
   1   0  14        235.20        224.74         4.15 o
   2   0  14         52.81         47.48         2.39 o
   3   0  14        324.80        283.77         4.97 o
   4   0  14         45.49         45.15         2.61 o
   5   0  14          6.42          5.80         2.71 o
   6   0  14         37.38         38.03         4.57 o
   7   0  14         37.50         35.11         4.68 o
   8   0  14          5.12          3.94         4.54 o
   9   0  14         15.26         15.18         4.96 o
  10   0  14        108.94        125.18         7.85 o
 -10   1  14         27.09         28.26         4.19 o
  -9   1  14          1.05         -4.27         4.41 o
  -8   1  14         14.90         11.97         3.09 o
  -7   1  14        107.50        113.32         4.52 o
  -6   1  14          0.32         -0.22         1.87 o
  -5   1  14         34.98         31.58         2.50 o
  -4   1  14        107.04        108.18         3.84 o
  -3   1  14        736.34        719.62         8.08 o
  -2   1  14         45.21         47.12         1.76 o
  -1   1  14        399.33        364.98         4.51 o
   0   1  14          2.86          2.59         1.53 o
   1   1  14         81.88         83.75         3.70 o
   2   1  14        306.73        311.32         5.25 o
   3   1  14         85.77         88.29         3.26 o
   4   1  14        258.59        222.70         4.61 o
   5   1  14         49.12         54.42         3.44 o
   6   1  14         78.59         62.11         4.74 o
   7   1  14         25.00         18.11         4.13 o
   8   1  14          3.60         -2.10         4.34 o
   9   1  14          9.49         12.38         4.92 o
  10   1  14         14.82         17.55         5.20 o
 -10   2  14         22.53         29.79         6.40 o
  -9   2  14         11.95         10.04         2.95 o
  -8   2  14         62.42         58.89         4.64 o
  -7   2  14        130.18        134.68         5.96 o
  -6   2  14        118.56        115.49         4.37 o
  -5   2  14         12.25          9.68         1.68 o
  -4   2  14        154.14        138.26        13.16 o
  -3   2  14          0.22          0.33         1.25 o
  -2   2  14          3.64          5.07         1.39 o
  -1   2  14          1.54          2.75         2.42 o
   0   2  14        130.09        139.96         3.27 o
   1   2  14          0.02         -1.71         1.71 o
   2   2  14         28.99         33.73         3.81 o
   3   2  14         37.41         31.46         2.96 o
   4   2  14         62.31         55.57         6.12 o
   5   2  14         10.62         13.45         3.59 o
   6   2  14         15.55         12.14         3.88 o
   7   2  14          0.58          2.70         4.98 o
   8   2  14          1.44         -1.77         3.87 o
   9   2  14         88.73         98.24         6.50 o
  10   2  14          1.72         -1.73         4.72 o
  11   2  14         31.50         31.59         5.83 o
 -10   3  14         41.14         33.11         5.30 o
  -9   3  14         29.51         31.75         3.58 o
  -8   3  14          6.98         10.59         2.81 o
  -7   3  14        105.53        102.65         5.14 o
  -6   3  14          7.27          2.34         2.22 o
  -5   3  14        173.46        167.98         3.58 o
  -4   3  14         14.79         14.85         1.66 o
  -3   3  14        378.60        381.43         5.48 o
  -2   3  14        100.79        103.19         3.81 o
  -1   3  14        162.10        171.64         3.19 o
   0   3  14         83.49         82.95         3.44 o
   1   3  14          3.36          3.11         1.84 o
   2   3  14        135.76        129.93         3.82 o
   3   3  14         26.88         28.67         2.47 o
   4   3  14         39.98         39.25         2.71 o
   5   3  14         31.90         34.52         3.47 o
   6   3  14         28.14         24.78         5.14 o
   7   3  14          0.12         -4.56         5.52 o
   8   3  14         96.17         85.05         5.75 o
   9   3  14         20.84         11.44         4.64 o
  10   3  14          0.26          4.59         4.65 o
  11   3  14          0.00          4.16         5.01 o
  -9   4  14         48.54         65.33         6.62 o
  -8   4  14         59.12         55.24         4.06 o
  -7   4  14         24.55         24.40         3.67 o
  -6   4  14        106.69         99.78         3.89 o
  -5   4  14         10.77          6.89         1.95 o
  -4   4  14        333.69        319.38         5.93 o
  -3   4  14         38.54         38.55         2.28 o
  -2   4  14        540.81        531.87        10.32 o
  -1   4  14         36.32         37.86         2.90 o
   0   4  14        291.73        295.06         5.35 o
   1   4  14        942.07        963.94        11.01 o
   2   4  14          0.10          3.58         2.08 o
   3   4  14        549.61        539.48         7.68 o
   4   4  14         48.19         47.98         3.69 o
   5   4  14          0.28          1.49         4.21 o
   6   4  14          0.97         -3.87         4.52 o
   7   4  14          1.65          3.29         4.77 o
   8   4  14         14.26         24.96         5.46 o
   9   4  14        194.37        178.07         7.64 o
  10   4  14         21.93         25.46         5.08 o
  11   4  14         14.65         23.26         5.34 o
  -9   5  14         32.08         33.11         5.74 o
  -8   5  14          1.89         -3.53         4.41 o
  -7   5  14         58.77         70.78         3.83 o
  -6   5  14          6.72          7.26         2.28 o
  -5   5  14          0.20         -1.34         2.02 o
  -4   5  14         23.65         24.61         2.40 o
  -3   5  14        277.50        272.39         5.16 o
  -2   5  14         75.17         67.09         2.61 o
  -1   5  14        193.83        211.36         4.68 o
   0   5  14         16.60         19.94         2.12 o
   1   5  14        502.91        501.61         7.29 o
   2   5  14          0.77          2.60         2.08 o
   3   5  14        165.15        186.01         4.76 o
   4   5  14        374.68        350.30         7.47 o
   5   5  14         84.02         83.50         6.08 o
   6   5  14        154.02        151.83         7.78 o
   7   5  14          2.33         -1.71         4.65 o
   8   5  14          0.96         -3.66         5.52 o
   9   5  14         15.75         21.61         5.91 o
  10   5  14         35.29         42.58         9.49 o
  11   5  14         13.98         26.93         9.27 o
  -8   6  14         69.81         70.36         5.14 o
  -7   6  14          0.06          1.75         3.33 o
  -6   6  14         43.19         45.39         3.75 o
  -5   6  14          1.11          1.40         2.78 o
  -4   6  14          4.49         -2.66         2.66 o
  -3   6  14        247.98        235.44         5.15 o
  -2   6  14        662.60        602.01         8.21 o
  -1   6  14        161.73        153.51         3.86 o
   0   6  14        813.89        755.82         7.77 o
   1   6  14          0.00         -0.94         1.91 o
   2   6  14         11.00          5.41         2.89 o
   3   6  14         45.40         36.89         6.18 o
   4   6  14       1163.44       1077.30        24.28 o
   5   6  14         57.18         55.08         5.96 o
   6   6  14        597.55        543.87        12.95 o
   7   6  14          5.36          5.34         4.97 o
   8   6  14          0.46         -1.15         5.14 o
   9   6  14          0.99         -1.73         5.46 o
  10   6  14         12.20         19.51         9.93 o
  -8   7  14          3.04          5.74         6.62 o
  -7   7  14         34.79         35.34         5.31 o
  -6   7  14        114.78        124.90         5.94 o
  -5   7  14         60.25         55.63         4.09 o
  -4   7  14          7.09         12.27         3.25 o
  -3   7  14         63.56         62.68         4.03 o
  -2   7  14         31.43         30.10         3.25 o
  -1   7  14         97.58         82.79         4.22 o
   0   7  14          0.02          0.84         2.73 o
   1   7  14        135.90        124.87         5.39 o
   2   7  14         26.54         16.26         4.52 o
   3   7  14         25.31         22.66         4.83 o
   4   7  14         44.87         40.54         8.39 o
   5   7  14         65.09         78.59         7.95 o
   6   7  14          9.86         12.20         5.30 o
   7   7  14          3.76          2.21         4.99 o
   8   7  14          0.00         -4.97         4.97 o
   9   7  14         28.86         16.77         6.24 o
  10   7  14         12.65          6.18         6.03 o
  -7   8  14         33.33         40.72         5.91 o
  -6   8  14         28.96         33.05         5.46 o
  -5   8  14         73.01         78.97         6.39 o
  -4   8  14          3.83          3.97         4.37 o
  -3   8  14         91.47         88.50         6.08 o
  -2   8  14         94.89         82.28         5.77 o
  -1   8  14          5.06          1.77         5.74 o
   0   8  14        167.81        173.08         7.49 o
   1   8  14          0.03          4.01         3.48 o
   2   8  14         81.63         70.19         5.93 o
   3   8  14          0.61          3.53         4.37 o
   4   8  14          0.05         -1.10         4.52 o
   5   8  14         49.25         42.38         5.62 o
   6   8  14         32.83         33.82         5.62 o
   7   8  14         22.05         29.63         6.62 o
   8   8  14          0.80          1.79         7.06 o
   9   8  14          6.31          0.33         5.96 o
  -6   9  14         23.52         41.70         6.24 o
  -5   9  14          4.21          1.79         5.96 o
  -4   9  14          0.15         -3.81         4.52 o
  -3   9  14         32.97         38.41         5.31 o
  -2   9  14          9.45          5.30         4.52 o
  -1   9  14          2.85         -0.80         4.21 o
   0   9  14          0.22          0.62         4.21 o
   1   9  14         11.83         14.32         3.79 o
   2   9  14          0.26          1.95         7.50 o
   3   9  14          3.59         10.72         4.83 o
   4   9  14          0.38         -1.78         4.83 o
   5   9  14         63.19         69.60         7.28 o
   6   9  14          1.54          1.18         5.14 o
   7   9  14         44.72         52.81         6.53 o
   8   9  14         13.04         16.06         6.62 o
   9   9  14          9.44         16.61         6.35 o
  -5  10  14         29.88         43.10         6.56 o
  -4  10  14          7.76         17.00         5.31 o
  -3  10  14         86.50         85.34         7.06 o
  -2  10  14         10.44          3.52         4.83 o
  -1  10  14          0.52         -4.52         4.52 o
   0  10  14        113.52        109.69        17.88 o
   1  10  14          9.96         15.26         4.14 o
   2  10  14          4.27          6.84         4.99 o
   3  10  14         25.69         39.73         5.77 o
   4  10  14         55.81         60.93         6.56 o
   5  10  14         30.81         24.38         6.18 o
   6  10  14         44.25         46.65         6.39 o
   7  10  14          6.91          8.76         9.71 o
   8  10  14          8.71          8.12         6.40 o
  -4  11  14         56.33         62.80         7.16 o
  -3  11  14          3.50          8.56         6.18 o
  -2  11  14         28.25         27.94         6.08 o
  -1  11  14          6.20          3.00         5.46 o
   0  11  14         20.28         35.13         5.77 o
   1  11  14         91.68        100.56         5.94 o
   2  11  14         12.44          5.10         7.06 o
   3  11  14          2.53          5.11         6.62 o
   4  11  14         28.20         22.65         7.95 o
   5  11  14         54.25         61.34        15.67 o
   6  11  14         78.87         92.12         8.12 o
   7  11  14         48.84         64.01        10.15 o
  -2  12  14         60.33         70.15         7.16 o
  -1  12  14        109.35        112.91         8.10 o
   0  12  14         10.53         19.45         6.08 o
   1  12  14         13.42         20.97         4.80 o
   2  12  14          1.56         -2.04         5.91 o
   3  12  14         30.75         40.72         7.50 o
   4  12  14         32.44         31.90         6.71 o
   5  12  14         81.76        116.10        11.92 o
  -4  -7  15         74.68         79.65         5.96 o
  -3  -7  15         27.19         36.02         3.43 o
  -2  -7  15         58.88         61.80         4.06 o
  -1  -7  15         25.36         24.28         3.58 o
   0  -7  15         17.89         20.75         4.86 o
   1  -7  15          0.52          3.97         4.41 o
   2  -7  15          0.01         -3.53         4.41 o
   3  -7  15          4.27         -3.53         5.74 o
  -6  -6  15         25.34         21.06         3.31 o
  -5  -6  15          0.01         -2.01         2.01 o
  -4  -6  15         39.62         37.92         2.95 o
  -3  -6  15        148.54        147.13         5.74 o
  -2  -6  15         75.76         69.80         3.89 o
  -1  -6  15          2.02          2.44         2.95 o
   0  -6  15          8.70          6.51         2.95 o
   1  -6  15         44.08         44.14         5.74 o
   2  -6  15         35.71         45.64         4.19 o
   3  -6  15          1.63         -1.41         4.48 o
   4  -6  15          9.34          2.71         7.28 o
   5  -6  15          1.06         -5.30         5.30 o
  -6  -5  15          0.73         -1.32         1.56 o
  -5  -5  15          3.19          5.08         1.87 o
  -4  -5  15          8.26         11.74         2.19 o
  -3  -5  15         22.16         19.23         2.64 o
  -2  -5  15         11.57          8.83         2.64 o
  -1  -5  15         40.90         32.40         3.27 o
   0  -5  15         44.67         47.59         3.71 o
   1  -5  15          0.12          0.68         2.37 o
   2  -5  15         97.31         94.24         4.59 o
   3  -5  15         44.80         43.42         3.96 o
   4  -5  15          0.37         -4.44         5.30 o
   5  -5  15          0.14          2.02         6.40 o
   6  -5  15         28.32         29.24         6.36 o
  -6  -4  15          1.87          2.65         1.56 o
  -5  -4  15         73.46         75.85         3.31 o
  -4  -4  15          2.36          3.31         1.99 o
  -3  -4  15          0.96         -2.01         2.01 o
  -2  -4  15         26.51         25.80         3.97 o
  -1  -4  15        318.53        291.03        10.82 o
   0  -4  15         68.09         66.79         3.89 o
   1  -4  15         79.03         73.17         3.34 o
   2  -4  15         41.35         43.64         3.01 o
   3  -4  15          3.52         -2.38         4.95 o
   4  -4  15          1.33         -3.19         4.74 o
   5  -4  15        150.82        162.53         8.59 o
   6  -4  15         12.67         16.38         7.50 o
   7  -4  15          3.08          7.25         9.05 o
  -8  -3  15          0.29          0.44         1.77 o
  -7  -3  15          7.39          2.56         3.31 o
  -6  -3  15         60.59         57.91         2.50 o
  -5  -3  15          1.86          3.09         1.56 o
  -4  -3  15         26.52         22.29         2.19 o
  -3  -3  15          0.70          2.48         2.01 o
  -2  -3  15          1.21         -0.22         2.43 o
  -1  -3  15         65.74         60.49         3.43 o
   0  -3  15        271.82        262.38         4.55 o
   1  -3  15         65.47         59.49         2.85 o
   2  -3  15         51.47         54.40         4.40 o
   3  -3  15          3.30          3.84         2.93 o
   4  -3  15         35.00         27.78         3.63 o
   5  -3  15          1.07         -3.39         3.85 o
   6  -3  15          0.01         -4.27         4.27 o
   7  -3  15         39.17         38.19         5.36 o
   8  -3  15          4.37          1.13         9.42 o
  -9  -2  15          4.91          3.53         1.87 o
  -8  -2  15         16.46         14.25         1.87 o
  -7  -2  15          7.10          4.19         1.56 o
  -6  -2  15         33.33         22.29         1.87 o
  -5  -2  15         82.78         69.79         2.81 o
  -4  -2  15        133.28        102.71         3.43 o
  -3  -2  15          4.35          1.55         1.87 o
  -2  -2  15         71.28         74.57         3.75 o
  -1  -2  15         83.94         77.51         3.79 o
   0  -2  15          5.84          4.63         1.97 o
   1  -2  15        111.34        112.62         4.38 o
   2  -2  15         25.04         18.85         2.31 o
   3  -2  15          0.43         -0.56         2.04 o
   4  -2  15         23.74         23.10         3.13 o
   5  -2  15        153.97        134.71         8.00 o
   6  -2  15          7.14          3.35         4.15 o
   7  -2  15         90.81         88.89         9.40 o
   8  -2  15         41.23         45.64         6.91 o
   9  -2  15          0.64         -3.31         5.24 o
  -9  -1  15         25.24         26.52         2.50 o
  -8  -1  15        120.53        136.46         4.21 o
  -7  -1  15         51.39         47.77         2.16 o
  -6  -1  15          0.16          0.64         1.70 o
  -5  -1  15         55.80         56.95         2.81 o
  -4  -1  15         52.79         59.15         3.12 o
  -3  -1  15         19.51         15.65         3.97 o
  -2  -1  15          4.50          5.74         1.83 o
  -1  -1  15          0.99          0.07         1.55 o
   0  -1  15          0.94         -1.15         1.67 o
   1  -1  15          1.73         -1.79         1.79 o
   2  -1  15          1.97         -0.51         1.99 o
   3  -1  15          0.68         -2.04         2.04 o
   4  -1  15        128.80        125.73         4.56 o
   5  -1  15          6.01          3.07         3.95 o
   6  -1  15          0.61          2.09         4.19 o
   7  -1  15          0.01         -1.71         6.78 o
   8  -1  15        282.10        259.77        10.04 o
   9  -1  15         22.69         21.51         5.64 o
  -9   0  15         10.87          7.56         2.43 o
  -8   0  15         14.10         12.83         2.43 o
  -7   0  15        497.00        496.31        16.11 o
  -6   0  15          2.60          1.77         1.87 o
  -5   0  15        266.08        271.49         5.46 o
  -4   0  15         51.97         53.71         2.81 o
  -3   0  15         56.83         53.10         2.52 o
  -2   0  15         90.60         89.91         2.87 o
  -1   0  15          2.08          0.01         1.38 o
   0   0  15          0.00         -1.59         1.59 o
   1   0  15          0.92         -0.82         1.78 o
   2   0  15        135.87        127.94         3.64 o
   3   0  15        384.96        402.22         5.90 o
   4   0  15         33.34         25.29         3.35 o
   5   0  15         66.06         79.24         4.01 o
   6   0  15         14.12         12.87         5.53 o
   7   0  15          1.73          4.99         5.17 o
   8   0  15         38.04         45.14         5.38 o
   9   0  15        259.82        253.79         9.01 o
  10   0  15          2.10          7.63         5.32 o
  -9   1  15         32.08         35.56         3.27 o
  -8   1  15         11.49         10.15         2.50 o
  -7   1  15          0.06          0.44         2.87 o
  -6   1  15         51.23         45.47         2.50 o
  -5   1  15          0.24          1.26         2.01 o
  -4   1  15        125.63        114.04         3.15 o
  -3   1  15        118.77        119.19         3.67 o
  -2   1  15        472.18        434.83         4.78 o
  -1   1  15          3.88          5.50         1.51 o
   0   1  15        183.30        139.50         3.66 o
   1   1  15         87.79         82.74         4.10 o
   2   1  15          1.84         -1.33         1.89 o
   3   1  15        264.24        253.55         4.77 o
   4   1  15         63.46         62.74         3.58 o
   5   1  15        100.46         67.26         5.33 o
   6   1  15          7.46          1.71         3.95 o
   7   1  15          9.21         19.51         4.47 o
   8   1  15         14.75         19.72         4.72 o
   9   1  15          0.14          7.13         4.80 o
  10   1  15          2.00          4.22         5.12 o
  -9   2  15         11.87         14.69         3.12 o
  -8   2  15         17.47         17.02         3.09 o
  -7   2  15        133.54        135.58         5.14 o
  -6   2  15         43.10         48.12         3.12 o
  -5   2  15         14.27         15.00         2.04 o
  -4   2  15         32.53         31.09         2.32 o
  -3   2  15          0.05         -1.23         1.60 o
  -2   2  15         22.88         19.82         1.96 o
  -1   2  15        628.43        577.19         9.88 o
   0   2  15          4.19          3.73         1.74 o
   1   2  15        151.21        119.70         3.77 o
   2   2  15         33.50         31.89         2.53 o
   3   2  15         77.62         67.48         3.13 o
   4   2  15         39.36         38.16         5.87 o
   5   2  15          6.02         -0.15         4.45 o
   6   2  15          1.36          2.61         3.81 o
   7   2  15         12.27         12.22         4.21 o
   8   2  15         15.56         15.84         5.84 o
   9   2  15         12.67         16.24         5.02 o
  10   2  15         37.17         39.61         5.60 o
  -9   3  15         13.59         12.36         3.53 o
  -8   3  15          9.00         10.59         3.12 o
  -7   3  15          2.68          3.53         2.81 o
  -6   3  15         36.35         29.95         2.95 o
  -5   3  15         37.08         36.87         2.05 o
  -4   3  15         89.75         96.53         3.74 o
  -3   3  15         18.57         18.37         1.97 o
  -2   3  15         74.68         70.62         3.00 o
  -1   3  15          0.31         -0.77         1.82 o
   0   3  15         15.88         16.38         2.75 o
   1   3  15         17.64         17.64         2.28 o
   2   3  15        368.04        358.29         8.67 o
   3   3  15          1.66          5.23         2.55 o
   4   3  15          3.64         -2.19         2.71 o
   5   3  15         27.07         28.29         5.09 o
   6   3  15         54.37         54.66         5.91 o
   7   3  15          0.62         -4.83         4.83 o
   8   3  15         47.06         50.35         7.49 o
   9   3  15         11.11         21.69         4.98 o
  10   3  15         26.66         33.22         5.41 o
  -9   4  15         13.34         22.95         5.30 o
  -8   4  15         12.64         15.01         4.41 o
  -7   4  15         14.10         14.09         3.12 o
  -6   4  15         21.72         21.43         2.45 o
  -5   4  15         50.19         54.97         2.71 o
  -4   4  15          3.13          6.05         1.98 o
  -3   4  15         20.30         21.02         1.93 o
  -2   4  15         17.23         21.50         2.21 o
  -1   4  15        376.24        387.15         5.44 o
   0   4  15          0.78          1.90         2.01 o
   1   4  15        350.08        330.12         5.72 o
   2   4  15        401.37        392.72         6.39 o
   3   4  15        804.04        761.95        10.00 o
   4   4  15         13.86         16.91         3.02 o
   5   4  15          2.49          6.13         4.52 o
   6   4  15         35.95         32.80         5.40 o
   7   4  15        380.86        351.05        10.91 o
   8   4  15         99.18        117.22         7.80 o
   9   4  15        186.71        195.28        12.84 o
  10   4  15         58.08         58.48         5.93 o
  -9   5  15         10.55         10.59         5.30 o
  -8   5  15         31.29         33.99         5.74 o
  -7   5  15          0.06         -3.75         3.75 o
  -6   5  15         73.03         72.26         3.92 o
  -5   5  15          4.29          5.02         2.48 o
  -4   5  15         13.40          7.24         2.21 o
  -3   5  15         17.39         18.37         2.32 o
  -2   5  15        135.18        138.39         3.58 o
  -1   5  15          4.82          5.34         1.97 o
   0   5  15        473.09        468.33         6.32 o
   1   5  15        103.97        109.45         4.08 o
   2   5  15        405.26        375.23         6.39 o
   3   5  15        135.50        133.29         5.19 o
   4   5  15        432.73        424.76        10.91 o
   5   5  15         46.28         50.22         5.31 o
   6   5  15         10.33         11.96         5.14 o
   7   5  15        207.43        192.38         8.86 o
   8   5  15          3.62         -2.34         5.14 o
   9   5  15         13.67         17.74         6.08 o
  10   5  15         33.00         43.18         9.28 o
  -8   6  15         15.61         18.02         4.06 o
  -7   6  15        108.11        127.42         6.39 o
  -6   6  15          5.52          9.49         3.04 o
  -5   6  15         29.55         31.63         3.37 o
  -4   6  15          5.33          5.22         2.99 o
  -3   6  15        788.87        758.63        11.81 o
  -2   6  15         41.14         42.13         2.81 o
  -1   6  15       1572.02       1494.21        14.32 o
   0   6  15        179.05        177.90         4.28 o
   1   6  15         91.73         76.56         4.15 o
   2   6  15          0.21         -0.78         2.84 o
   3   6  15        241.92        229.24         8.41 o
   4   6  15        227.86        205.27        14.35 o
   5   6  15         66.44         65.91         5.96 o
   6   6  15        310.85        290.13         9.97 o
   7   6  15         25.01         16.48         5.46 o
   8   6  15          1.46          4.92         5.40 o
   9   6  15          3.69         11.76         5.59 o
  10   6  15          3.79          1.99         6.40 o
  -8   7  15        170.10        212.77        11.48 o
  -7   7  15          1.63          5.74         4.65 o
  -6   7  15        142.16        183.31         6.60 o
  -5   7  15          0.14          1.12         3.48 o
  -4   7  15         25.44         33.49         3.63 o
  -3   7  15          4.04          3.26         4.33 o
  -2   7  15        125.26        118.47         4.91 o
  -1   7  15         44.75         38.03         3.51 o
   0   7  15        453.35        444.87         6.47 o
   1   7  15         68.81         65.60         4.57 o
   2   7  15         98.94         98.55         8.61 o
   3   7  15          0.04          6.35         4.52 o
   4   7  15        164.22        155.58         7.96 o
   5   7  15         62.66         58.08         7.95 o
   6   7  15         26.85         12.90         5.14 o
   7   7  15          3.48         -2.84         5.14 o
   8   7  15          5.91          6.26         5.46 o
   9   7  15          4.02          3.26         5.59 o
  10   7  15          4.21          3.97         8.39 o
  -7   8  15          8.37         -2.35         4.83 o
  -6   8  15          0.79          0.48         5.52 o
  -5   8  15          0.81         10.59         4.68 o
  -4   8  15          2.31          3.31         4.37 o
  -3   8  15         48.56         48.30         8.39 o
  -2   8  15         10.66         12.80         4.37 o
  -1   8  15         22.96         24.42         4.68 o
   0   8  15         62.31         63.16         5.11 o
   1   8  15          0.12         -1.08         5.14 o
   2   8  15         26.27         21.19         4.99 o
   3   8  15         27.92         34.18         5.46 o
   4   8  15          2.11          0.10         4.83 o
   5   8  15        137.63        129.31        18.54 o
   6   8  15          3.50         -0.29         5.14 o
   7   8  15          0.03          1.12         5.28 o
   8   8  15         12.94          5.97         5.72 o
   9   8  15         30.76         37.07         6.71 o
  -6   9  15         36.72         43.37         9.49 o
  -5   9  15          0.57          3.48         5.14 o
  -4   9  15         37.43         28.42         5.62 o
  -3   9  15         13.90          6.17         6.40 o
  -2   9  15        126.27        133.12         7.49 o
  -1   9  15          0.00          1.55         4.37 o
   0   9  15         42.30         29.79         5.14 o
   1   9  15          0.72          4.50         4.14 o
   2   9  15         52.11         69.75         6.39 o
   3   9  15          0.00          2.76         4.83 o
   4   9  15         29.46         38.38         5.77 o
   5   9  15        118.89        121.89        14.35 o
   6   9  15         13.32          3.09         5.31 o
   7   9  15        177.78        196.09        18.76 o
   8   9  15         10.12         17.19         6.08 o
  -5  10  15          0.68         -4.23         5.46 o
  -4  10  15         13.92         15.77         5.59 o
  -3  10  15         59.98         60.27         6.39 o
  -2  10  15          4.12         10.37         4.99 o
  -1  10  15          1.76          3.35         4.65 o
   0  10  15         15.56         21.65         5.09 o
   1  10  15         13.65         15.34         4.21 o
   2  10  15          4.88          2.81         5.14 o
   3  10  15         59.93         57.14         7.50 o
   4  10  15          6.09          4.67         5.28 o
   5  10  15         17.70          9.26         5.77 o
   6  10  15         20.26         25.55         7.73 o
   7  10  15         34.66         39.78        15.89 o
  -3  11  15         37.83         44.82         6.62 o
  -2  11  15         31.59         36.19        13.46 o
  -1  11  15          0.32         -4.99         4.99 o
   0  11  15        138.65        156.66         8.58 o
   1  11  15         33.07         39.84         5.08 o
   2  11  15        162.44        174.37        13.24 o
   3  11  15         23.20         32.28         7.28 o
   4  11  15         21.41         27.45         6.08 o
   5  11  15         40.82         56.41        10.37 o
   6  11  15          0.01          4.14         6.40 o
  -1  12  15          8.15         14.20         5.77 o
   0  12  15         34.60         40.37         5.46 o
   1  12  15         19.70         18.26         4.83 o
   2  12  15         24.31         21.54         6.39 o
   3  12  15          2.42        -11.26        11.26 o
   4  12  15         10.51         12.80         8.83 o
  -1  -7  16         16.08          8.39         4.41 o
   0  -7  16         27.41         20.75         4.86 o
  -4  -6  16         14.84         18.54         2.81 o
  -3  -6  16          1.20         -1.45         2.64 o
  -2  -6  16        121.25        128.52         5.28 o
  -1  -6  16          6.95          6.22         3.97 o
   0  -6  16         32.56         28.69         4.86 o
   1  -6  16          2.77         -1.77         4.41 o
   2  -6  16          0.01         -0.88         4.41 o
   3  -6  16          2.32         -5.30         5.30 o
   4  -6  16          7.13          5.30         6.62 o
  -6  -5  16          1.17         -1.55         1.87 o
  -5  -5  16          2.09          0.44         2.87 o
  -4  -5  16         16.48         15.70         2.50 o
  -3  -5  16         42.92         42.05         3.12 o
  -2  -5  16        166.74        173.47         5.59 o
  -1  -5  16         93.82         97.06         4.97 o
   0  -5  16          2.47          2.00         2.95 o
   1  -5  16         94.89         88.29         6.62 o
   2  -5  16        154.36        167.15         6.39 o
   3  -5  16         33.62         38.25         3.86 o
   4  -5  16         43.58         41.98         6.12 o
   5  -5  16          6.73          3.90         5.47 o
  -7  -4  16         40.50         35.76         2.65 o
  -6  -4  16         55.24         52.02         2.64 o
  -5  -4  16          4.32          5.27         3.75 o
  -4  -4  16         92.08         94.57         5.52 o
  -3  -4  16          6.60          3.94         2.33 o
  -2  -4  16         31.13         29.33         2.95 o
  -1  -4  16         14.72          9.19         3.53 o
   0  -4  16          0.54         -0.78         2.64 o
   1  -4  16         12.25         15.16         2.45 o
   2  -4  16         69.84         68.25         6.51 o
   3  -4  16         60.80         52.11         4.19 o
   4  -4  16         84.69        105.74        10.15 o
   5  -4  16          4.66         -5.06         5.06 o
   6  -4  16         22.92         23.71         6.36 o
   7  -4  16         84.45         70.19         9.71 o
  -8  -3  16          1.29         -0.15         1.38 o
  -7  -3  16          3.31          5.52         1.56 o
  -6  -3  16          4.08          2.65         1.56 o
  -5  -3  16        137.48        134.52         6.62 o
  -4  -3  16          4.54          4.99         2.01 o
  -3  -3  16          2.81          4.41         2.19 o
  -2  -3  16         44.30         38.64         4.19 o
  -1  -3  16         41.05         32.45         3.12 o
   0  -3  16         27.32         23.25         3.09 o
[truncated: 76,604 more chars]
